# Supplementary material for: Genome survey of resistance gene analogs in sugarcane: genomic features and differential expression of the innate immune system from a smut-resistant genotype
Source: BMC Genomics. 2019 Nov 6;20:809. doi: 10.1186/s12864-019-6207-y (PMC6836459; doi:10.1186/s12864-019-6207-y)
Supplement: Supplementary file 1 — Additional file 1. PRGdb Dataset. [file 12864_2019_6207_MOESM1_ESM.xlsx]

## Sheet: PRGDB_vs_predictions_beta2
Additional file 1: Table S1. Domain prediction for R reference genes from PRGdb
PRGdb ID	Gene	PRGdb subgroup	PRGdb domains	Predicted family	Predicted subgroup	Predicted domains	Match subgroups	Match domains	Domain failed to predict
PRGDB161452	IVR	Other	NA	Non-RGA	NA	CC	False	False
PRGDB150962	RPW8.2	Other	NA	Non-RGA	NA	CC	False	False
PRGDB170023	pb1	CN	NBS, CC, LRR	Other	Other	CC, LRR	False	Incomplete	NBS
PRGDB170025	Pi-Kh	NL	NBS, CC, LRR	Other	Other	CC, LRR	False	Incomplete	NBS
PRGDB170026	Pi54	NL	CC, NBS, LRR, TM	Other	Other	CC, LRR	False	Incomplete	NBS, TM
PRGDB170000	Sr33	CNL	NBS, CC, TM, LRR	NBS-LRR	CNL	CC, LRR, NB-ARC	True	Incomplete	TM
PRGDB161463	Pikp-2	CNL	NBS, CC, TM	NBS-LRR	CNL	CC, LRR, NB-ARC	True	Incomplete	TM
PRGDB142	Mi1.2	CNL	NBS, CC, TM, LRR	NBS-LRR	CNL	CC, LRR, NB-ARC	True	Incomplete	TM
PRGDB170001	Sr35	CNL	CC, NBS, LRR, TM	NBS-LRR	CNL	CC, LRR, NB-ARC	True	Incomplete	TM
PRGDB170007	Pi37	CNL	NBS, CC, TM, LRR	NBS-LRR	CNL	CC, LRR, NB-ARC	True	Incomplete	TM
PRGDB161446	Cre1	CNL	CC, NBS, LRR, TM	NBS-LRR	CNL	CC, LRR, NB-ARC	True	Incomplete	TM
PRGDB161460	Pit	CNL	CC, NBS, TM, LRR	NBS-LRR	CNL	CC, LRR, NB-ARC	True	Incomplete	TM
PRGDB170019	RGA5	CNL	NBS, CC, TM, LRR	NBS-LRR	CNL	CC, LRR, NB-ARC	True	Incomplete	TM
PRGDB161435	MLA13	CNL	NBS, CC, TM	NBS-LRR	CNL	CC, LRR, NB-ARC	True	Incomplete	TM
PRGDB161436	Pi36	CNL	CC, NBS, LRR, TM	NBS-LRR	CNL	CC, LRR, NB-ARC	True	Incomplete	TM
PRGDB161440	Pl8	CNL	NBS, CC, LRR, TM	NBS-LRR	CNL	CC, LRR, NB-ARC	True	Incomplete	TM
PRGDB170002	Cre3	CNL	CC, NBS, LRR, TM	NBS-LRR	CNL	CC, LRR, NB-ARC	True	Incomplete	TM
PRGDB161437	Rp1-D	CNL	CC, NBS, TM	NBS-LRR	CNL	CC, LRR, NB-ARC	True	Incomplete	TM
PRGDB161469	Lr1	CNL	CC, NBS, TM, LRR	NBS-LRR	CNL	CC, LRR, NB-ARC	True	Incomplete	TM
PRGDB154	Tm-2a	CNL	CC, NBS, TM, LRR	NBS-LRR	CNL	CC, LRR, NB-ARC	True	Incomplete	TM
PRGDB1492	RPP13	CNL	CC, NBS, LRR, TM	NBS-LRR	CNL	CC, LRR, NB-ARC	True	Incomplete	TM
PRGDB157	Tm-2	CNL	CC, NBS, LRR, TM	NBS-LRR	CNL	CC, LRR, NB-ARC	True	Incomplete	TM
PRGDB170009	L3	CNL	CC, NBS, LRR, TM	NBS-LRR	CNL	CC, LRR, NB-ARC	True	Incomplete	TM
PRGDB170022	Rxo1	N	NBS, CC, TM, LRR	NBS-LRR	CNL	CC, LRR, NB-ARC	False	Incomplete	TM
PRGDB170024	NRC1	N	NBS, CC, TM, LRR	NBS-LRR	CNL	CC, LRR, NB-ARC	False	Incomplete	TM
PRGDB141	I-2	NL	NBS, CC, LRR, TM	NBS-LRR	CNL	CC, LRR, NB-ARC	False	Incomplete	TM
PRGDB161434	Mla12	CNL	CC, NBS, LRR	NBS-LRR	CNL	CC, LRR, NB-ARC	True	True
PRGDB1489	RCY1	CNL	CC, NBS, LRR	NBS-LRR	CNL	CC, LRR, NB-ARC	True	True
PRGDB1497	RPS5	CNL	NBS, CC, LRR	NBS-LRR	CNL	CC, LRR, NB-ARC	True	True
PRGDB161458	Pi5-1	CNL	CC, NBS, LRR,	NBS-LRR	CNL	CC, LRR, NB-ARC	True	Incomplete
PRGDB1494	RPP8	CNL	NBS, CC, LRR	NBS-LRR	CNL	CC, LRR, NB-ARC	True	True
PRGDB161456	Rdg2a	CNL	NBS, CC, LRR,	NBS-LRR	CNL	CC, LRR, NB-ARC	True	Incomplete
PRGDB170017	CHS3/DAR4	NL	CC, NBS, LRR	NBS-LRR	CNL	CC, LRR, NB-ARC	False	True
PRGDB1501	Rps1-k-1	NL	NBS, CC, LRR	NBS-LRR	CNL	CC, LRR, NB-ARC	False	True
PRGDB170021	prv	T	CC, NBS, LRR, TM	NBS-LRR	TNL	CC, LRR, TIR, NB-ARC	False	Incomplete	TM
PRGDB170006	Pia	CNL	CC, NBS, TM	Other	CN	CC, NB-ARC	False	Incomplete	TM
PRGDB140	Hero	CNL	NBS, CC, TM, LRR	Other	CN	CC, NB-ARC	False	Incomplete	TM, LRR
PRGDB150957	PIB	CNL	CC, NBS, TM, LRR	NBS-LRR	CNL	CC, NB-ARC, LRR	True	Incomplete	TM
PRGDB161432	MLA1	CNL	NBS, CC, LRR, TM	NBS-LRR	CNL	CC, NB-ARC, LRR	True	Incomplete	TM
PRGDB170003	Yr10	CNL	CC, NBS, TM, LRR	NBS-LRR	CNL	CC, NB-ARC, LRR	True	Incomplete	TM
PRGDB170004	Ph-3	CNL	CC, NBS, LRR, TM	NBS-LRR	CNL	CC, NB-ARC, LRR	True	Incomplete	TM
PRGDB161471	VAT	CNL	CC, NBS, LRR, TM	NBS-LRR	CNL	CC, NB-ARC, LRR	True	Incomplete	TM
PRGDB150958	XA1	CNL	CC, NBS, TM, LRR	NBS-LRR	CNL	CC, NB-ARC, LRR	True	Incomplete	TM
PRGDB170008	Rpr1	CNL	CC, NBS, LRR, TM	NBS-LRR	CNL	CC, NB-ARC, LRR	True	Incomplete	TM
PRGDB1484	HRT	CNL	CC, NBS, LRR, TM	NBS-LRR	CNL	CC, NB-ARC, LRR	True	Incomplete	TM
PRGDB161433	Mla6	CNL	NBS, CC, TM, LRR	NBS-LRR	CNL	CC, NB-ARC, LRR	True	Incomplete	TM
PRGDB170020	RGA2	N	NBS, CC, TM, LRR	NBS-LRR	CNL	CC, NB-ARC, LRR	False	Incomplete	TM
PRGDB147	R3a	NL	CC, NBS, TM, LRR	NBS-LRR	CNL	CC, NB-ARC, LRR	False	Incomplete	TM
PRGDB135725	MLA10	CNL	NBS, CC, LRR	NBS-LRR	CNL	CC, NB-ARC, LRR	True	True
PRGDB1500	Rps1-k-2	NL	CC, NBS, LRR	NBS-LRR	CNL	CC, NB-ARC, LRR	False	True
PRGDB145	Prf	CNL	NBS, CC, TM, LRR	NBS-LRR	CNL	CC, NB-ARC, LRR, NB-LRR	True	Incomplete	TM
PRGDB150965	RTM2	Other	NA	Other	TM-CC	CC, TM	False	False
PRGDB135	Cf-5	RLP	CC, LRR, TM	TM-LRR	RLP	CC, TM, LRR	True	True
PRGDB132	Cf-2	RLP	CC, LRR, TM	TM-LRR	RLP	CC, TM, LRR	True	True
PRGDB161468	Lr21	CNL	NBS, CC, TM, LRR	NBS-LRR	CNL	CC, TM, LRR, NB-ARC	True	True
PRGDB170039	Yr36	Other	TM, KINASE	Non-RGA	NA	KINASE	False	Incomplete	TM
PRGDB135726	RPG1	RLK	TM, KINASE, LRR	Non-RGA	NA	KINASE	False	Incomplete	TM, LRR
PRGDB170031	PBS1	Other	KINASE	Non-RGA	NA	KINASE	False	True
PRGDB143	Pto	Kinase	TM, KINASE	Non-RGA	NA	KINASE, STTK	False	Incomplete	TM
PRGDB170028	Pti1	Other	TM, KINASE	Non-RGA	NA	KINASE, STTK	False	Incomplete	TM
PRGDB170027	Fen	Other	KINASE	Non-RGA	NA	KINASE, STTK	False	True
PRGDB135722	PGIP	RLP	LRR, TM	Other	Other	LRR	False	Incomplete	TM
PRGDB148	Rpi-blb1	CNL	NBS, TM, LRR	NBS-LRR	Other	LRR, NB-ARC	False	Incomplete	TM
PRGDB161457	Pid3	CNL	NBS, LRR, TM	NBS-LRR	Other	LRR, NB-ARC	False	Incomplete	TM
PRGDB161439	Lr10	CNL	NBS, TM, LRR	NBS-LRR	Other	LRR, NB-ARC	False	Incomplete	TM
PRGDB161459	Pi5-2	CNL	NBS, TM, LRR	NBS-LRR	Other	LRR, NB-ARC	False	Incomplete	TM
PRGDB150	Rx	CNL	NBS, TM, LRR	NBS-LRR	Other	LRR, NB-ARC	False	Incomplete	TM
PRGDB153	Sw-5	CNL	NBS, TM	NBS-LRR	Other	LRR, NB-ARC	False	Incomplete	TM
PRGDB149	Rpi-blb2	CNL	NBS, LRR, TM	NBS-LRR	Other	LRR, NB-ARC	False	Incomplete	TM
PRGDB161444	Pi2	CNL	NBS, LRR, TM	NBS-LRR	Other	LRR, NB-ARC	False	Incomplete	TM
PRGDB170005	RB	CNL	NBS, LRR, TM	NBS-LRR	Other	LRR, NB-ARC	False	Incomplete	TM
PRGDB151	Rx2	CNL	NBS, TM, LRR	NBS-LRR	Other	LRR, NB-ARC	False	Incomplete	TM
PRGDB170038	ADR1	Other	NBS, LRR, TM	NBS-LRR	Other	LRR, NB-ARC	True	Incomplete	TM
PRGDB150963	RRS1	TNL	NBS, TM, TIR	NBS-LRR	Other	LRR, NB-ARC	False	Incomplete	TM, TIR
PRGDB150960	RPP4	TNL	NBS, TM, TIR	NBS-LRR	TNL	LRR, NB-ARC, TIR	True	Incomplete	TM
PRGDB170018	RPP2A	T	NBS, TM, TIR, LRR	NBS-LRR	TNL	LRR, TIR, NB-ARC	False	Incomplete	TM
PRGDB1496	Rps4	TNL	NBS, TM, TIR, LRR	NBS-LRR	TNL	LRR, TIR, NB-ARC	True	Incomplete	TM
PRGDB170012	FOM1	TNL	NBS, LRR, TM	NBS-LRR	TNL	LRR, TIR, NB-ARC	True	Incomplete	TM
PRGDB131	Bs4	TNL	NBS, LRR, TM, TIR	NBS-LRR	TNL	LRR, TIR, NB-ARC	True	Incomplete	TM
PRGDB161466	RLM3	TN	NBS, TM	Other	Other	NB-ARC	False	Incomplete	TM
PRGDB138	Gpa2	CNL	NBS, LRR, TM	Other	Other	NB-ARC	False	Incomplete	TM, LRR
PRGDB1495	Rps2	CNL	NBS, LRR, TM	NBS-LRR	Other	NB-ARC, LRR	False	Incomplete	TM
PRGDB161465	FOM-2	CNL	NBS, TM, LRR	NBS-LRR	Other	NB-ARC, LRR	False	Incomplete	TM
PRGDB1488	Pi-ta	CNL	NBS, TM, LRR	NBS-LRR	Other	NB-ARC, LRR	False	Incomplete	TM
PRGDB161454	Pikm2-TS	CNL	NBS, LRR, TM	NBS-LRR	Other	NB-ARC, LRR	False	Incomplete	TM
PRGDB161442	Pi9	CNL	NBS, LRR, TM	NBS-LRR	Other	NB-ARC, LRR	False	Incomplete	TM
PRGDB161438	Pm3	CNL	NBS, TM, LRR	NBS-LRR	Other	NB-ARC, LRR	False	Incomplete	TM
PRGDB130	Bs2	CNL	NBS, LRR, TM	NBS-LRR	Other	NB-ARC, LRR	False	Incomplete	TM
PRGDB161443	Piz-t	CNL	NBS, LRR, TM	NBS-LRR	Other	NB-ARC, LRR	False	Incomplete	TM
PRGDB161453	Pikm1-TS	CNL	NBS, TM, LRR	NBS-LRR	Other	NB-ARC, LRR	False	Incomplete	TM
PRGDB1491	RPM1	CNL	NBS, LRR, TM	NBS-LRR	Other	NB-ARC, LRR	False	Incomplete	TM
PRGDB146	R1	CNL	NBS, TM, LRR	NBS-LRR	Other	NB-ARC, LRR, NB-LRR	False	Incomplete	TM
PRGDB161467	RAC1	TNL	NBS, TM, TIR,	NBS-LRR	TNL	NB-ARC, LRR, TIR	True	Incomplete	TM
PRGDB1487	M	TNL	NBS, LRR, TIR	NBS-LRR	TNL	NB-ARC, LRR, TIR	True	True
PRGDB150959	RPP1	TNL	NBS, LRR, TIR	NBS-LRR	TNL	NB-ARC, LRR, TIR	True	True
PRGDB135724	P2	TNL	NBS, LRR, TM, TIR	NBS-LRR	TNL	NB-ARC, TIR, LRR	True	Incomplete	TM
PRGDB1486	L6	TNL	NBS, LRR, TM, TIR	NBS-LRR	TNL	NB-ARC, TIR, LRR	True	Incomplete	TM
PRGDB161441	SSI4	TNL	NBS, TM, TIR,	NBS-LRR	TNL	TIR, LRR, NB-ARC	True	Incomplete	TM
PRGDB1493	RPP5	TNL	NBS, LRR, TM, TIR	NBS-LRR	TNL	TIR, LRR, NB-ARC	True	Incomplete	TM
PRGDB170011	P,P1-4	TNL	NBS, LRR, TIR	Other	TN	TIR, NB-ARC	False	Incomplete	LRR
PRGDB170010	L,L1-L11	TNL	NBS, TM, TIR	Other	TN	TIR, NB-ARC	False	Incomplete	TM
PRGDB139	Gro1.4	TNL	NBS, LRR, TM, TIR	NBS-LRR	TNL	TIR, NB-ARC, LRR	True	Incomplete	TM
PRGDB144	N	TNL	NBS, TM, TIR, LRR	NBS-LRR	TNL	TIR, NB-ARC, LRR	True	Incomplete	TM
PRGDB152	RY-1	TNL	NBS, TM, TIR, LRR	NBS-LRR	TNL	TIR, NB-ARC, LRR	True	Incomplete	TM
PRGDB161470	Lr34	Other	NBS, TM	Non-RGA	NA	TM	False	Incomplete	NBS
PRGDB135723	Mlo	Other	NA	Non-RGA	NA	TM	False	False
PRGDB129	Asc-1	Other	NA	Non-RGA	NA	TM	False	False
PRGDB170029	Xa10	Other	NA	Non-RGA	NA	TM	False	False
PRGDB170030	Xa25	Other	NA	Non-RGA	NA	TM	False	False
PRGDB170032	NDR1	Other	NA	Non-RGA	NA	TM	False	False
PRGDB161450	xa27	Other	NA	Non-RGA	NA	TM	False	False
PRGDB161451	Xa13	Other	NA	Non-RGA	NA	TM	False	False
PRGDB1490	RFO1	RLK	LRR, TM, TIR	Non-RGA	NA	TM, KINASE	False	Incomplete	LRR, TIR
PRGDB161455	Pid2	Other	TM, KINASE	Non-RGA	NA	TM, KINASE	False	True
PRGDB161447	RPP27	RLP	TM, TIR, LRR	TM-LRR	RLP	TM, LRR	True	Incomplete	TIR
PRGDB135712	LeEIX1	RLP	TM, LRR	TM-LRR	RLP	TM, LRR	True	True
PRGDB170013	Hcr9-4E	RLP	LRR, TM	TM-LRR	RLP	TM, LRR	True	True
PRGDB134	Cf4A	RLP	TM, LRR	TM-LRR	RLP	TM, LRR	True	True
PRGDB133	Cf-4	RLP	TM, LRR	TM-LRR	RLP	TM, LRR	True	True
PRGDB135713	LeEIX2	RLP	TM, LRR	TM-LRR	RLP	TM, LRR	True	True
PRGDB155	Ve1	RLP	TM, LRR	TM-LRR	RLP	TM, LRR	True	True
PRGDB136	Cf-9	RLP	TM, LRR	TM-LRR	RLP	TM, LRR	True	True
PRGDB156	Ve2	RLP	TM, LRR	TM-LRR	RLP	TM, LRR	True	True
PRGDB137	Cf9B	RLP	LRR, TM	TM-LRR	RLP	TM, LRR	True	True
PRGDB135718	FLS2	RLK	LRR, KINASE, TM	TM-LRR	RLK	TM, LRR, KINASE	True	True
PRGDB161462	Serk3B	RLK	LRR, TM, KINASE	TM-LRR	RLK	TM, LRR, KINASE	True	True
PRGDB135719	EFR	RLK	LRR, KINASE, TM	TM-LRR	RLK	TM, LRR, KINASE	True	True
PRGDB135720	PEPR1	RLK	TM, KINASE, LRR	TM-LRR	RLK	TM, LRR, KINASE	True	True
PRGDB1498	xa21	RLK	TM, KINASE, LRR	TM-LRR	RLK	TM, LRR, KINASE	True	True
PRGDB161461	Serk3A	RLK	TM, KINASE, LRR	TM-LRR	RLK	TM, LRR, KINASE	True	True
PRGDB170016	BAK1	RLK	TM, KINASE, LRR	TM-LRR	RLK	TM, LRR, KINASE	True	True
PRGDB161448	Xa26	RLK	TM, KINASE, LRR	TM-LRR	RLK	TM, LRR, KINASE, STTK	True	True
PRGDB170015	CEBiP	RLK	TM, KINASE, LRR	TM-LRR	RLP	TM, LYSM	False	Incomplete	LRR, KINASE
PRGDB161464	KR1	TNL	NBS, TM, TIR, LRR	NBS-LRR	TNL	TM, TIR, LRR, NB-ARC	True	True
PRGDB170035	Ty-5	Other	NA	Non-RGA	NA	NA	False	False
PRGDB170034	Ty-3	Other	NA	Non-RGA	NA	NA	False	False
PRGDB170014	Hs1pro-1	RLP	TM, LRR	Non-RGA	NA	NA	False	False
PRGDB1499	Hm2	Other	NA	Non-RGA	NA	NA	False	False
PRGDB170033	Ty-1	Other	NA	Non-RGA	NA	NA	False	False
PRGDB1485	Hs1	Other	TM, LRR	Non-RGA	NA	NA	False	False
PRGDB135721	ER-Erecta	RLK	TM, KINASE	Non-RGA	NA	NA	False	False
PRGDB1481	At1	Other	NA	Non-RGA	NA	NA	False	False
PRGDB1483	Hm1	Other	NA	Non-RGA	NA	NA	False	False
PRGDB1482	At2	Other	NA	Non-RGA	NA	NA	False	False
PRGDB170040	RPG5	RLK	NBS,TM, KINASE	Non-RGA	NA	NA	False	False
PRGDB161449	Xa5	Other	NA	Non-RGA	NA	NA	False	False
PRGDB135715	Bs3-E	Other	NA	Non-RGA	NA	NA	False	False
PRGDB170036	Pvr2	Other	NA	Non-RGA	NA	NA	False	False
PRGDB150961	RPW8.1	Other	NA	Non-RGA	NA	NA	False	False
PRGDB135714	Bs3	Other	NA	Non-RGA	NA	NA	False	False
PRGDB170037	RGA1	Other	NA	Non-RGA	NA	NA	False	False
PRGDB150964	RTM1	Other	NA	Non-RGA	NA	NA	False	False
