# Supplementary material for: Genome survey of resistance gene analogs in sugarcane: genomic features and differential expression of the innate immune system from a smut-resistant genotype
Source: BMC Genomics. 2019 Nov 6;20:809. doi: 10.1186/s12864-019-6207-y (PMC6836459; doi:10.1186/s12864-019-6207-y)
Supplement: Supplementary file 2 — Additional file 2. RGA Dataset. [file 12864_2019_6207_MOESM2_ESM.xlsx]

## Sheet: Supplemental Table S2
Reference	Sequence ID	B2G Annotation	RGA encoding family	RGA class	RGA domains	RGA domains coordinates	Orthogroup	Orthogroup size	Chromosome (Chr)	Start in Chr	End in Chr	IAC66-6 Log2FC	IAC66-6 pval	SP80-3280 Log2FC	SP80-3280 pval	RGA cluster ID	Shared Synteny Reference (Chr)	Duplication	GO terms	GO annotation
AP85-441	Sspon.001A0022460	NAN	NBS	CN	Ortholog	Ortholog	NAN	NAN	1	67481883	67482671	NAN	NAN	NAN	NAN	NAN	NAN	Undefined	NAN	NAN
AP85-441	Sspon.001B0046420	NAN	NBS	CN	Ortholog	Ortholog	NAN	NAN	1	120360717	120360959	NAN	NAN	NAN	NAN	NAN	NAN	Undefined	NAN	NAN
AP85-441	Sspon.006B0024850	NAN	NBS-LRR	CNL	CC, LRR, NB-ARC	Coils,CC,146,166; IPR032675,LRR,651,768; IPR002182,NB-ARC,83,298; PF00931.22,NB-ARC,83,298	GRU529	11	6	84600811	84604288	NAN	NAN	NAN	NAN	NAN	Sbicolor(8)	Tandem	NAN	NAN
AP85-441	Sspon.005B0019720	NAN	NBS-LRR	CNL	CC, NB-ARC, LRR	Coils,CC,33,53; IPR002182,NB-ARC,173,268; IPR032675,LRR,272,390; PF00931.22,NB-ARC,173,268	GRU4	195	5	68728155	68734715	NAN	NAN	NAN	NAN	NAN	NAN	Undefined	NAN	NAN
AP85-441	Sspon.005C0000611	NAN	NBS-LRR	CNL	CC, CC, LRR, NB-ARC	Coils,CC,1691,1711; Coils,CC,1717,1737; IPR032675,LRR,646,1059; IPR002182,NB-ARC,318,560; PF00931.22,NB-ARC,318,560	GRU123	22	5	1463075	1472650	NAN	NAN	NAN	NAN	NAN	NAN	Undefined	NAN	NAN
AP85-441	Sspon.004A0014830	NAN	NBS-LRR	CNL	CC, NB-ARC, LRR	Coils,CC,480,511; IPR002182,NB-ARC,628,853; IPR032675,LRR,1446,1574; PF00931.22,NB-ARC,628,853	GRU272	7	4	37415493	37423319	NAN	NAN	NAN	NAN	NAN	NAN	Undefined	NAN	NAN
AP85-441	Sspon.007B0024880	NAN	NBS-LRR	CNL	CC, NB-ARC, LRR	Coils,CC,127,147; IPR002182,NB-ARC,210,442; IPR032675,LRR,525,884; PF00931.22,NB-ARC,210,442	GRU291	17	7	69568591	69572442	NAN	NAN	NAN	NAN	NAN	NAN	Undefined	NAN	NAN
AP85-441	Sspon.006D0024740	NAN	NBS-LRR	CNL	Ortholog	Ortholog	NAN	NAN	6	87615266	87615409	NAN	NAN	NAN	NAN	23	NAN	Undefined	NAN	NAN
AP85-441	Sspon.006B0024570	NAN	NBS-LRR	CNL	CC, LRR, NB-ARC	Coils,CC,33,53; IPR032675,LRR,472,825; IPR002182,NB-ARC,185,393; PF00931.22,NB-ARC,185,393	GRU131	26	6	83101412	83104485	NAN	NAN	NAN	NAN	20	Sbicolor(5)	Tandem	NAN	NAN
AP85-441	Sspon.005A0012070	NAN	NBS-LRR	CNL	Ortholog	Ortholog	GRU15279	2	5	27163647	27164408	NAN	NAN	NAN	NAN	6	Sbicolor(4), Sbicolor(6), R570(6)	Tandem	NAN	NAN
AP85-441	Sspon.002D0005650	NAN	NBS-LRR	CNL	CC, NB-ARC, LRR	Coils,CC,33,53; IPR002182,NB-ARC,212,419; IPR032675,LRR,417,621; PF00931.22,NB-ARC,212,419	GRU18279	2	2	13027893	13032051	NAN	NAN	NAN	NAN	NAN	NAN	Undefined	NAN	NAN
AP85-441	Sspon.006B0024560	NAN	NBS-LRR	CNL	CC, LRR, NB-ARC	Coils,CC,33,53; IPR032675,LRR,423,762; IPR002182,NB-ARC,185,385; PF00931.22,NB-ARC,185,385	GRU131	26	6	83092890	83095962	NAN	NAN	NAN	NAN	20	Sbicolor(5)	Tandem	NAN	NAN
AP85-441	Sspon.002A0002770	NAN	NBS-LRR	CNL	CC, NB-ARC, LRR	Coils,CC,29,56; IPR002182,NB-ARC,190,246; IPR032675,LRR,277,491; PF00931.22,NB-ARC,190,246	GRU12953	3	2	6756908	6759524	NAN	NAN	NAN	NAN	NAN	NAN	Tandem	NAN	NAN
AP85-441	Sspon.003C0004490	NAN	NBS-LRR	CNL	CC, NB-ARC, LRR	Coils,CC,42,62; IPR002182,NB-ARC,174,406; IPR032675,LRR,609,822; PF00931.22,NB-ARC,174,406	GRU26	43	3	8626594	8629308	NAN	NAN	NAN	NAN	18	NAN	Undefined	NAN	NAN
AP85-441	Sspon.006A0021700	NAN	NBS-LRR	CNL	CC, CC, CC, NB-ARC, LRR	Coils,CC,104,124; Coils,CC,450,470; Coils,CC,476,496; IPR002182,NB-ARC,493,582; IPR032675,LRR,688,833; PF00931.22,NB-ARC,175,341	GRU18	78	6	87673491	87680435	NAN	NAN	NAN	NAN	NAN	Sbicolor(5), R570(5)	Undefined	NAN	NAN
AP85-441	Sspon.002D0017690	NAN	NBS-LRR	CNL	CC, LRR, NB-ARC	Coils,CC,428,448; IPR032675,LRR,814,1020; IPR002182,NB-ARC,478,716; PF00931.22,NB-ARC,478,716	NAN	NAN	2	41993708	41998960	NAN	NAN	NAN	NAN	NAN	NAN	Undefined	NAN	NAN
AP85-441	Sspon.002A0009830	NAN	NBS-LRR	CNL	CC, LRR, NB-ARC	Coils,CC,93,113; IPR032675,LRR,542,937; IPR002182,NB-ARC,211,421; PF00931.22,NB-ARC,211,421	GRU3479	5	2	21885319	21890951	NAN	NAN	NAN	NAN	NAN	NAN	Undefined	NAN	NAN
AP85-441	Sspon.006D0025630	NAN	NBS-LRR	CNL	CC, NB-ARC, LRR	Coils,CC,539,563; IPR002182,NB-ARC,98,202; IPR032675,LRR,354,745; PF00931.22,NB-ARC,98,202	GRU204	20	6	90927407	90929598	NAN	NAN	NAN	NAN	NAN	NAN	Undefined	NAN	NAN
AP85-441	Sspon.004C0012070	NAN	NBS-LRR	CNL	Ortholog	Ortholog	GRU1422	4	4	27251493	27255383	NAN	NAN	NAN	NAN	NAN	NAN	Tandem	NAN	NAN
AP85-441	Sspon.002A0009350	NAN	NBS-LRR	CNL	CC, LRR, NB-ARC	Coils,CC,100,127; IPR032675,LRR,318,671; IPR002182,NB-ARC,165,319; PF00931.22,NB-ARC,165,319	GRU4	195	2	20788870	20792355	NAN	NAN	NAN	NAN	NAN	NAN	Undefined	NAN	NAN
AP85-441	Sspon.006A0023982	NAN	NBS-LRR	CNL	CC, CC, CC, LRR, NB-ARC	Coils,CC,38,58; Coils,CC,69,89; Coils,CC,110,130; IPR032675,LRR,518,874; IPR002182,NB-ARC,168,388; PF00931.22,NB-ARC,168,388	GRU71	37	6	95703628	95715770	NAN	NAN	NAN	NAN	14	Sbicolor(5)	Tandem	NAN	NAN
AP85-441	Sspon.005A0003830	NAN	NBS-LRR	CNL	Ortholog	Ortholog	NAN	NAN	5	8687243	8687812	NAN	NAN	NAN	NAN	2	NAN	Undefined	NAN	NAN
AP85-441	Sspon.005B0010190	NAN	NBS-LRR	CNL	Ortholog	Ortholog	GRU4679	2	5	22419039	22419900	NAN	NAN	NAN	NAN	NAN	Sbicolor(6)	Undefined	NAN	NAN
AP85-441	Sspon.006A0025430	NAN	NBS-LRR	CNL	CC, NB-ARC, LRR	Coils,CC,84,107; IPR002182,NB-ARC,20,233; IPR032675,LRR,359,692; PF00931.22,NB-ARC,20,233	GRU529	11	6	100529615	100531494	NAN	NAN	NAN	NAN	16	NAN	Tandem	NAN	NAN
AP85-441	Sspon.005C0021690	NAN	NBS-LRR	CNL	CC, LRR, NB-ARC	Coils,CC,462,482; IPR032675,LRR,835,1119; IPR002182,NB-ARC,407,496; PF00931.22,NB-ARC,407,496	GRU61	37	5	76577484	76590836	NAN	NAN	NAN	NAN	NAN	NAN	Tandem	NAN	NAN
AP85-441	Sspon.002A0043460	NAN	NBS-LRR	CNL	CC, LRR, NB-ARC	Coils,CC,121,148; IPR032675,LRR,420,566; IPR002182,NB-ARC,197,314; PF00931.22,NB-ARC,197,314	GRU2431	6	2	120721100	120726143	NAN	NAN	NAN	NAN	18	Sbicolor(8)	Undefined	NAN	NAN
AP85-441	Sspon.002A0038660	NAN	NBS-LRR	CNL	CC, CC, LRR, NB-ARC	Coils,CC,33,53; Coils,CC,120,140; IPR032675,LRR,525,908; IPR002182,NB-ARC,172,368; PF00931.22,NB-ARC,172,368	GRU204	20	2	105112748	105116529	NAN	NAN	NAN	NAN	12	NAN	Undefined	NAN	NAN
AP85-441	Sspon.002D0024560	NAN	NBS-LRR	CNL	Ortholog	Ortholog	NAN	NAN	2	67793248	67793735	NAN	NAN	NAN	NAN	NAN	NAN	Undefined	NAN	NAN
AP85-441	Sspon.007A0027680	NAN	NBS-LRR	CNL	CC, CC, LRR, NB-ARC	Coils,CC,30,50; Coils,CC,737,757; IPR032675,LRR,548,897; IPR002182,NB-ARC,208,431; PF00931.22,NB-ARC,208,431	GRU867	10	7	75100415	75103557	NAN	NAN	NAN	NAN	NAN	NAN	Undefined	NAN	NAN
AP85-441	Sspon.003C0004540	NAN	NBS-LRR	CNL	CC, NB-ARC, LRR	Coils,CC,931,951; IPR002182,NB-ARC,175,399; IPR032675,LRR,679,886; IPR003591,LRR,588,611; PF00931.22,NB-ARC,175,399	GRU26	43	3	8642780	8653604	NAN	NAN	NAN	NAN	18	NAN	Undefined	NAN	NAN
AP85-441	Sspon.006A0022910	NAN	NBS-LRR	CNL	CC, LRR, NB-ARC	Coils,CC,124,144; IPR032675,LRR,565,916; IPR002182,NB-ARC,194,406; PF00931.22,NB-ARC,194,406	GRU204	20	6	91978423	91983608	NAN	NAN	NAN	NAN	12	Sbicolor(5)	Undefined	NAN	NAN
AP85-441	Sspon.002C0030760	NAN	NBS-LRR	CNL	Ortholog	Ortholog	GRU18326	1	2	82895764	82900997	NAN	NAN	NAN	NAN	NAN	NAN	Undefined	NAN	NAN
AP85-441	Sspon.005A0021740	NAN	NBS-LRR	CNL	CC, LRR, NB-ARC	Coils,CC,38,58; IPR032675,LRR,325,649; IPR002182,NB-ARC,180,346; PF00931.22,NB-ARC,180,346	GRU4	195	5	68796309	68800522	NAN	NAN	NAN	NAN	9	NAN	Tandem	NAN	NAN
AP85-441	Sspon.007A0019810	NAN	NBS-LRR	CNL	CC, LRR, NB-ARC	Coils,CC,30,60; IPR032675,LRR,324,636; IPR002182,NB-ARC,177,318; PF00931.22,NB-ARC,177,318	GRU3438	4	7	53791049	53796140	NAN	NAN	NAN	NAN	5	Sbicolor(5), Sbicolor(9), R570(5), R570(9)	Undefined	NAN	NAN
AP85-441	Sspon.008A0003750	NAN	NBS-LRR	CNL	CC, LRR, NB-ARC	Coils,CC,82,102; IPR032675,LRR,546,851; IPR002182,NB-ARC,227,453; PF00931.22,NB-ARC,227,453	GRU1503	7	8	8093250	8096635	NAN	NAN	NAN	NAN	3	Sbicolor(10)	Undefined	NAN	NAN
AP85-441	Sspon.002C0000190	NAN	NBS-LRR	CNL	CC, NB-ARC, LRR	Coils,CC,117,137; IPR002182,NB-ARC,191,308; IPR001611,LRR,448,469; IPR032675,LRR,375,673; PF00931.22,NB-ARC,191,308	GRU4	195	2	1204290	1207748	NAN	NAN	NAN	NAN	23	NAN	Tandem	NAN	NAN
AP85-441	Sspon.005C0021630	NAN	NBS-LRR	CNL	CC, CC, NB-ARC, LRR	Coils,CC,33,53; Coils,CC,110,130; IPR002182,NB-ARC,196,403; IPR003591,LRR,569,592; IPR032675,LRR,438,668; IPR001611,LRR,500,557; PF00931.22,NB-ARC,196,403; PF13855.6,LRR,500,557	GRU61	37	5	76399697	76410715	NAN	NAN	NAN	NAN	NAN	NAN	Tandem	NAN	NAN
AP85-441	Sspon.005C0017790	NAN	NBS-LRR	CNL	CC, CC, LRR, NB-ARC	Coils,CC,32,52; Coils,CC,121,141; IPR032675,LRR,280,605; IPR002182,NB-ARC,172,282; PF00931.22,NB-ARC,172,282	GRU11406	3	5	58736180	58744116	NAN	NAN	NAN	NAN	NAN	NAN	Undefined	NAN	NAN
AP85-441	Sspon.005A0021360	NAN	NBS-LRR	CNL	CC, CC, LRR, NB-ARC	Coils,CC,16,36; Coils,CC,113,140; IPR032675,LRR,767,1139; IPR002182,NB-ARC,401,626; PF00931.22,NB-ARC,230,318	GRU18	78	5	66817168	66885314	NAN	NAN	NAN	NAN	NAN	NAN	Tandem	NAN	NAN
AP85-441	Sspon.002A0029310	NAN	NBS-LRR	CNL	Ortholog	Ortholog	NAN	NAN	2	76271236	76273268	NAN	NAN	NAN	NAN	5	Sbicolor(7), R570(8)	Undefined	NAN	NAN
AP85-441	Sspon.006A0019200	NAN	NBS-LRR	CNL	CC, LRR, NB-ARC	Coils,CC,816,843; IPR032675,LRR,1064,1387; IPR002182,NB-ARC,969,1063; PF00931.22,NB-ARC,969,1063	GRU83	1	6	75172649	75231646	NAN	NAN	NAN	NAN	NAN	NAN	Tandem	NAN	NAN
AP85-441	Sspon.006D0025590	NAN	NBS-LRR	CNL	Ortholog	Ortholog	GRU11105	1	6	90896567	90899242	NAN	NAN	NAN	NAN	NAN	NAN	Undefined	NAN	NAN
AP85-441	Sspon.002B0008370	NAN	NBS-LRR	CNL	CC, CC, NB-ARC, LRR	Coils,CC,28,48; Coils,CC,112,132; IPR002182,NB-ARC,181,420; IPR032675,LRR,525,911; PF00931.22,NB-ARC,181,420	GRU1390	8	2	21183613	21190806	NAN	NAN	NAN	NAN	NAN	NAN	Undefined	NAN	NAN
AP85-441	Sspon.002A0030610	NAN	NBS-LRR	CNL	CC, LRR, NB-ARC	Coils,CC,105,125; IPR032675,LRR,783,1070; IPR002182,NB-ARC,175,291; PF00931.22,NB-ARC,175,291	GRU465	13	2	80526730	80533988	NAN	NAN	NAN	NAN	7	NAN	Tandem	NAN	NAN
AP85-441	Sspon.005A0022450	NAN	NBS-LRR	CNL	CC, NB-ARC, LRR	Coils,CC,32,52; IPR002182,NB-ARC,182,281; IPR032675,LRR,281,479; PF00931.22,NB-ARC,182,281	GRU18851	2	5	72142062	72148699	NAN	NAN	NAN	NAN	10	NAN	Undefined	NAN	NAN
AP85-441	Sspon.007A0017370	NAN	NBS-LRR	CNL	CC, LRR, NB-ARC	Coils,CC,113,140; IPR032675,LRR,1050,1162; IPR002182,NB-ARC,210,417; PF00931.22,NB-ARC,210,417	GRU867	10	7	48049600	48058571	NAN	NAN	NAN	NAN	NAN	Sbicolor(9)	Undefined	NAN	NAN
AP85-441	Sspon.006A0004421	NAN	NBS-LRR	CNL	CC, CC, LRR, NB-ARC	Coils,CC,104,124; Coils,CC,247,267; IPR032675,LRR,766,928; IPR002182,NB-ARC,174,353; PF00931.22,NB-ARC,174,353	GRU18	78	6	10051186	10059829	NAN	NAN	NAN	NAN	2	Sbicolor(7), R570(7)	Tandem	NAN	NAN
AP85-441	Sspon.006A0023650	NAN	NBS-LRR	CNL	Ortholog	Ortholog	NAN	NAN	6	94100067	94103289	NAN	NAN	NAN	NAN	13	Sbicolor(5), R570(5)	Undefined	NAN	NAN
AP85-441	Sspon.007A0024490	NAN	NBS-LRR	CNL	CC, CC, LRR, NB-ARC	Coils,CC,68,91; Coils,CC,1270,1290; IPR032675,LRR,835,1056; IPR002182,NB-ARC,220,335; IPR003591,LRR,1694,1717; PF00931.22,NB-ARC,154,206	GRU291	17	7	64949170	64966384	NAN	NAN	NAN	NAN	NAN	Sbicolor(8), R570(8)	Tandem	NAN	NAN
AP85-441	Sspon.006B0022150	NAN	NBS-LRR	CNL	Ortholog	Ortholog	NAN	NAN	6	75737295	75737692	NAN	NAN	NAN	NAN	NAN	NAN	Undefined	NAN	NAN
AP85-441	Sspon.002A0037900	NAN	NBS-LRR	CNL	CC, NB-ARC, LRR	Coils,CC,22,42; IPR002182,NB-ARC,35,273; IPR032675,LRR,429,781; PF00931.22,NB-ARC,35,273	NAN	NAN	2	103277502	103293761	NAN	NAN	NAN	NAN	NAN	NAN	Undefined	NAN	NAN
AP85-441	Sspon.005C0021600	NAN	NBS-LRR	CNL	CC, CC, CC, LRR, NB-ARC	Coils,CC,33,53; Coils,CC,110,130; Coils,CC,748,768; IPR032675,LRR,528,943; IPR002182,NB-ARC,195,404; PF00931.22,NB-ARC,195,404	GRU61	37	5	76381408	76387751	NAN	NAN	NAN	NAN	NAN	NAN	Tandem	NAN	NAN
AP85-441	Sspon.007A0024282	NAN	NBS-LRR	CNL	CC, CC, CC, LRR, NB-ARC	Coils,CC,64,88; Coils,CC,151,171; Coils,CC,588,608; IPR032675,LRR,1249,1454; IPR002182,NB-ARC,226,471; PF00931.22,NB-ARC,226,471	GRU30	64	7	64411332	64420007	NAN	NAN	NAN	NAN	7	Sbicolor(6), Sbicolor(8), R570(8)	Tandem	NAN	NAN
AP85-441	Sspon.003A0017850	NAN	NBS-LRR	CNL	CC, LRR, NB-ARC	Coils,CC,161,185; IPR032675,LRR,344,547; IPR002182,NB-ARC,167,240; PF00931.22,NB-ARC,167,240	GRU92	31	3	45066025	45070538	NAN	NAN	NAN	NAN	4	NAN	Undefined	NAN	NAN
AP85-441	Sspon.007C0027780	NAN	NBS-LRR	CNL	CC, LRR, NB-ARC	Coils,CC,117,137; IPR032675,LRR,601,927; IPR002182,NB-ARC,216,443; PF00931.22,NB-ARC,216,443	GRU557	12	7	85437261	85443574	NAN	NAN	NAN	NAN	NAN	NAN	Undefined	NAN	NAN
AP85-441	Sspon.007A0024410	NAN	NBS-LRR	CNL	CC, LRR, NB-ARC	Coils,CC,61,84; IPR032675,LRR,567,990; IPR002182,NB-ARC,225,471; PF00931.22,NB-ARC,225,471	GRU30	64	7	64811164	64814997	NAN	NAN	NAN	NAN	NAN	Sbicolor(6), Sbicolor(8), R570(8)	Tandem	NAN	NAN
AP85-441	Sspon.007A0019390	NAN	NBS-LRR	CNL	CC, LRR, NB-ARC	Coils,CC,110,130; IPR032675,LRR,827,937; IPR002182,NB-ARC,210,347; PF00931.22,NB-ARC,210,347	GRU2958	5	7	52756752	52760003	NAN	NAN	NAN	NAN	NAN	NAN	Undefined	NAN	NAN
AP85-441	Sspon.005A0026100	NAN	NBS-LRR	CNL	CC, CC, CC, CC, LRR, NB-ARC	Coils,CC,40,60; Coils,CC,707,727; Coils,CC,1975,1995; Coils,CC,2391,2411; IPR032675,LRR,1476,1632; IPR006553,LRR,1326,1352; IPR002182,NB-ARC,2141,2281; PF00931.22,NB-ARC,180,423	GRU123	22	5	85837992	85909359	NAN	NAN	NAN	NAN	NAN	NAN	Tandem	NAN	NAN
AP85-441	Sspon.006A0013050	NAN	NBS-LRR	CNL	CC, LRR, NB-ARC	Coils,CC,96,116; IPR032675,LRR,459,637; IPR002182,NB-ARC,260,397; PF00931.22,NB-ARC,260,397	GRU131	26	6	51326507	51337397	NAN	NAN	NAN	NAN	NAN	Sbicolor(5)	Undefined	NAN	NAN
AP85-441	Sspon.005A0012060	NAN	NBS-LRR	CNL	Ortholog	Ortholog	NAN	NAN	5	27140531	27141033	NAN	NAN	NAN	NAN	6	Sbicolor(4), Sbicolor(6)	Undefined	NAN	NAN
AP85-441	Sspon.005A0019460	NAN	NBS-LRR	CNL	Ortholog	Ortholog	NAN	NAN	5	57369085	57370932	NAN	NAN	NAN	NAN	8	NAN	Undefined	NAN	NAN
AP85-441	Sspon.004A0012050	NAN	NBS-LRR	CNL	Ortholog	Ortholog	GRU14954	1	4	28329493	28330127	NAN	NAN	NAN	NAN	4	NAN	Undefined	NAN	NAN
AP85-441	Sspon.006C0021170	NAN	NBS-LRR	CNL	CC, LRR, NB-ARC	Coils,CC,37,57; IPR032675,LRR,278,626; IPR002182,NB-ARC,184,273; PF00931.22,NB-ARC,184,273	GRU4	195	6	73301350	73305323	NAN	NAN	NAN	NAN	NAN	NAN	Undefined	NAN	NAN
AP85-441	Sspon.005A0021491	NAN	NBS-LRR	CNL	CC, NB-ARC, LRR	Coils,CC,41,61; IPR002182,NB-ARC,179,320; IPR032675,LRR,367,757; PF00931.22,NB-ARC,179,320	GRU103	30	5	67613214	67616284	NAN	NAN	NAN	NAN	NAN	NAN	Tandem	NAN	NAN
AP85-441	Sspon.006B0025910	NAN	NBS-LRR	CNL	CC, CC, NB-ARC, LRR	Coils,CC,246,273; Coils,CC,551,571; IPR002182,NB-ARC,187,322; IPR032675,LRR,732,912; PF00931.22,NB-ARC,187,322	GRU92	31	6	89194650	89198634	NAN	NAN	NAN	NAN	NAN	NAN	Undefined	NAN	NAN
AP85-441	Sspon.002C0037570	NAN	NBS-LRR	CNL	CC, LRR, NB-ARC	Coils,CC,1049,1069; IPR032675,LRR,4788,4966; IPR002182,NB-ARC,1496,1730; PF00931.22,NB-ARC,234,339	GRU30	64	2	103649108	103726000	NAN	NAN	NAN	NAN	NAN	NAN	Undefined	NAN	NAN
AP85-441	Sspon.007A0022930	NAN	NBS-LRR	CNL	Ortholog	Ortholog	NAN	NAN	7	60804946	60805495	NAN	NAN	NAN	NAN	NAN	Sbicolor(8), R570(8)	Undefined	NAN	NAN
AP85-441	Sspon.006A0004370	NAN	NBS-LRR	CNL	CC, NB-ARC, LRR	Coils,CC,109,129; IPR002182,NB-ARC,424,495; IPR032675,LRR,544,751; PF00931.22,NB-ARC,197,365	GRU18	78	6	9994657	10000270	NAN	NAN	NAN	NAN	2	Sbicolor(7), R570(7)	Tandem	NAN	NAN
AP85-441	Sspon.006B0016190	NAN	NBS-LRR	CNL	CC, LRR, NB-ARC	Coils,CC,120,140; IPR032675,LRR,700,890; IPR002182,NB-ARC,185,428; PF00931.22,NB-ARC,185,428	GRU1390	8	6	53013247	53031602	NAN	NAN	NAN	NAN	NAN	NAN	Tandem	NAN	NAN
AP85-441	Sspon.002C0038590	NAN	NBS-LRR	CNL	CC, LRR, NB-ARC	Coils,CC,152,172; IPR032675,LRR,991,1273; IPR002182,NB-ARC,212,458; PF00931.22,NB-ARC,212,458	GRU30	64	2	106523250	106527728	NAN	NAN	NAN	NAN	NAN	NAN	Undefined	NAN	NAN
AP85-441	Sspon.004A0017490	NAN	NBS-LRR	CNL	CC, LRR, NB-ARC	Coils,CC,61,84; IPR032675,LRR,685,967; IPR002182,NB-ARC,253,481; PF00931.22,NB-ARC,253,481	GRU30	64	4	50234590	50240150	NAN	NAN	NAN	NAN	5	NAN	Undefined	NAN	NAN
AP85-441	Sspon.002B0026780	NAN	NBS-LRR	CNL	CC, CC, NB-ARC, LRR	Coils,CC,156,176; Coils,CC,503,523; IPR002182,NB-ARC,419,615; IPR032675,LRR,1060,1298; PF00931.22,NB-ARC,173,331	GRU18	78	2	75051277	75057166	NAN	NAN	NAN	NAN	NAN	NAN	Tandem	NAN	NAN
AP85-441	Sspon.002B0027670	NAN	NBS-LRR	CNL	CC, LRR, NB-ARC	Coils,CC,595,615; IPR032675,LRR,391,543; IPR002182,NB-ARC,45,94; IPR001611,LRR,528,586; IPR003591,LRR,620,643; PF00931.22,NB-ARC,45,94; PF13855.6,LRR,528,586	GRU1088	9	2	77011712	77014035	NAN	NAN	NAN	NAN	NAN	NAN	Undefined	NAN	NAN
AP85-441	Sspon.006C0009660	NAN	NBS-LRR	CNL	CC, CC, NB-ARC, LRR	Coils,CC,106,126; Coils,CC,500,520; IPR002182,NB-ARC,428,667; IPR032675,LRR,801,1157; PF00931.22,NB-ARC,206,368	GRU18	78	6	24396371	24405447	NAN	NAN	NAN	NAN	NAN	NAN	Undefined	NAN	NAN
AP85-441	Sspon.004A0017500	NAN	NBS-LRR	CNL	CC, NB-ARC, LRR	Coils,CC,61,84; IPR002182,NB-ARC,253,481; IPR032675,LRR,541,982; PF00931.22,NB-ARC,253,481	GRU30	64	4	50241758	50246771	NAN	NAN	NAN	NAN	5	NAN	Undefined	NAN	NAN
AP85-441	Sspon.002A0029321	NAN	NBS-LRR	CNL	CC, LRR, NB-ARC	Coils,CC,152,172; IPR032675,LRR,447,633; IPR002182,NB-ARC,70,342; PF00931.22,NB-ARC,70,342	GRU18	78	2	76346817	76356233	NAN	NAN	NAN	NAN	5	Sbicolor(7), R570(8)	Tandem	NAN	NAN
AP85-441	Sspon.002A0022550	NAN	NBS-LRR	CNL	Ortholog	Ortholog	GRU19814	2	2	51908462	51909379	NAN	NAN	NAN	NAN	NAN	NAN	Undefined	NAN	NAN
AP85-441	Sspon.007D0015970	NAN	NBS-LRR	CNL	CC, NB-ARC, LRR	Coils,CC,46,73; IPR002182,NB-ARC,143,349; IPR032675,LRR,356,614; PF00931.22,NB-ARC,143,349	GRU867	10	7	47521697	47525350	NAN	NAN	NAN	NAN	NAN	NAN	Undefined	NAN	NAN
AP85-441	Sspon.007B0001481	NAN	NBS-LRR	CNL	CC, NB-ARC, LRR	Coils,CC,39,59; IPR002182,NB-ARC,200,410; IPR032675,LRR,506,701; PF00931.22,NB-ARC,200,410	GRU549	12	7	3332707	3337641	NAN	NAN	NAN	NAN	8	R570(9)	Undefined	NAN	NAN
AP85-441	Sspon.005C0023191	NAN	NBS-LRR	CNL	CC, NB-ARC, LRR	Coils,CC,148,168; IPR002182,NB-ARC,207,315; IPR032675,LRR,331,669; PF00931.22,NB-ARC,207,315	GRU4	195	5	82206880	82214959	NAN	NAN	NAN	NAN	NAN	NAN	Undefined	NAN	NAN
AP85-441	Sspon.007A0024300	NAN	NBS-LRR	CNL	CC, CC, LRR, NB-ARC	Coils,CC,64,88; Coils,CC,151,171; IPR032675,LRR,458,833; IPR002182,NB-ARC,226,471; PF00931.22,NB-ARC,226,471	GRU30	64	7	64442745	64449135	NAN	NAN	NAN	NAN	7	Sbicolor(6), Sbicolor(8), R570(8)	Tandem	NAN	NAN
AP85-441	Sspon.002D0018120	NAN	NBS-LRR	CNL	CC, NB-ARC, LRR	Coils,CC,1013,1033; IPR002182,NB-ARC,282,510; IPR032675,LRR,639,979; PF00931.22,NB-ARC,282,510	GRU3977	5	2	43413152	43421830	NAN	NAN	NAN	NAN	NAN	NAN	Undefined	NAN	NAN
AP85-441	Sspon.002A0042591	NAN	NBS-LRR	CNL	CC, LRR, NB-ARC	Coils,CC,647,667; IPR032675,LRR,396,669; IPR002182,NB-ARC,233,407; PF00931.22,NB-ARC,233,407	GRU30	64	2	116510336	116513647	NAN	NAN	NAN	NAN	NAN	Sbicolor(8), R570(8)	Undefined	NAN	NAN
AP85-441	Sspon.006A0024010	NAN	NBS-LRR	CNL	Ortholog	Ortholog	NAN	NAN	6	95738961	95739901	NAN	NAN	NAN	NAN	14	NAN	Tandem	NAN	NAN
AP85-441	Sspon.006D0020110	NAN	NBS-LRR	CNL	CC, LRR, NB-ARC	Coils,CC,131,151; IPR003591,LRR,577,600; IPR032675,LRR,676,877; IPR002182,NB-ARC,285,451; PF00931.22,NB-ARC,285,451	GRU131	26	6	68972834	68980063	NAN	NAN	NAN	NAN	NAN	NAN	Tandem	NAN	NAN
AP85-441	Sspon.007A0003720	NAN	NBS-LRR	CNL	Ortholog	Ortholog	NAN	NAN	7	6810902	6811336	NAN	NAN	NAN	NAN	NAN	Sbicolor(9)	Undefined	NAN	NAN
AP85-441	Sspon.005B0019740	NAN	NBS-LRR	CNL	CC, LRR, NB-ARC	Coils,CC,37,57; IPR032675,LRR,277,606; IPR002182,NB-ARC,177,278; PF00931.22,NB-ARC,177,278	GRU4	195	5	68754608	68758272	NAN	NAN	NAN	NAN	NAN	NAN	Undefined	NAN	NAN
AP85-441	Sspon.005B0024850	NAN	NBS-LRR	CNL	CC, LRR, NB-ARC	Coils,CC,34,61; IPR032675,LRR,1134,1301; IPR002182,NB-ARC,175,422; PF00931.22,NB-ARC,175,422	GRU52	44	5	89547483	89551403	NAN	NAN	NAN	NAN	NAN	NAN	Undefined	NAN	NAN
AP85-441	Sspon.006D0024770	NAN	NBS-LRR	CNL	Ortholog	Ortholog	NAN	NAN	6	87634355	87634639	NAN	NAN	NAN	NAN	23	Sbicolor(5)	Tandem	NAN	NAN
AP85-441	Sspon.005D0026022	NAN	NBS-LRR	CNL	CC, CC, NB-ARC, LRR	Coils,CC,88,108; Coils,CC,219,253; IPR002182,NB-ARC,166,381; IPR032675,LRR,519,907; PF00931.22,NB-ARC,166,381	GRU61	37	5	74629450	74640841	NAN	NAN	NAN	NAN	NAN	NAN	Tandem	NAN	NAN
AP85-441	Sspon.002B0008100	NAN	NBS-LRR	CNL	CC, CC, LRR, NB-ARC	Coils,CC,28,48; Coils,CC,448,491; IPR032675,LRR,591,786; IPR002182,NB-ARC,88,312; PF00931.22,NB-ARC,88,312	GRU557	12	2	20445327	20450301	NAN	NAN	NAN	NAN	20	NAN	Tandem	NAN	NAN
AP85-441	Sspon.007C0004250	NAN	NBS-LRR	CNL	CC, LRR, NB-ARC	Coils,CC,43,63; IPR032675,LRR,855,1032; IPR002182,NB-ARC,100,344; PF00931.22,NB-ARC,100,344	GRU1141	8	7	8753230	8756391	NAN	NAN	NAN	NAN	12	NAN	Tandem	NAN	NAN
AP85-441	Sspon.005A0021640	NAN	NBS-LRR	CNL	CC, NB-ARC, LRR	Coils,CC,92,112; IPR002182,NB-ARC,223,322; IPR032675,LRR,356,728; PF00931.22,NB-ARC,223,322	GRU4	195	5	68200248	68206015	NAN	NAN	NAN	NAN	9	NAN	Undefined	NAN	NAN
AP85-441	Sspon.007A0022970	NAN	NBS-LRR	CNL	Ortholog	Ortholog	GRU4547	4	7	61050007	61063989	NAN	NAN	NAN	NAN	NAN	NAN	Undefined	NAN	NAN
AP85-441	Sspon.002B0018900	NAN	NBS-LRR	CNL	CC, LRR, NB-ARC	Coils,CC,42,62; IPR032675,LRR,532,703; IPR002182,NB-ARC,139,345; PF00931.22,NB-ARC,139,345	GRU11861	3	2	46688382	46699197	NAN	NAN	NAN	NAN	NAN	NAN	Undefined	NAN	NAN
AP85-441	Sspon.002A0040071	NAN	NBS-LRR	CNL	CC, LRR, NB-ARC	Coils,CC,121,141; IPR032675,LRR,611,855; IPR002182,NB-ARC,242,471; PF00931.22,NB-ARC,242,471	GRU12340	3	2	108946293	108949984	NAN	NAN	NAN	NAN	NAN	Sbicolor(8)	Tandem	NAN	NAN
AP85-441	Sspon.003D0012540	NAN	NBS-LRR	CNL	Ortholog	Ortholog	NAN	NAN	3	27295296	27298973	NAN	NAN	NAN	NAN	22	NAN	Undefined	NAN	NAN
AP85-441	Sspon.005C0021640	NAN	NBS-LRR	CNL	CC, CC, NB-ARC, LRR	Coils,CC,33,53; Coils,CC,551,571; IPR002182,NB-ARC,195,417; IPR032675,LRR,504,833; PF00931.22,NB-ARC,195,417	GRU61	37	5	76469569	76478824	NAN	NAN	NAN	NAN	NAN	NAN	Tandem	NAN	NAN
AP85-441	Sspon.002A0029330	NAN	NBS-LRR	CNL	CC, LRR, NB-ARC	Coils,CC,160,180; IPR032675,LRR,759,993; IPR002182,NB-ARC,78,273; PF00931.22,NB-ARC,78,273	GRU18	78	2	76350039	76356233	NAN	NAN	NAN	NAN	5	Sbicolor(7), R570(8)	Tandem	NAN	NAN
AP85-441	Sspon.005A0012050	NAN	NBS-LRR	CNL	Ortholog	Ortholog	GRU15280	2	5	27110345	27111097	NAN	NAN	NAN	NAN	6	Sbicolor(4), Sbicolor(6), R570(6)	Tandem	NAN	NAN
AP85-441	Sspon.005A0021580	NAN	NBS-LRR	CNL	CC, NB-ARC, LRR	Coils,CC,109,129; IPR002182,NB-ARC,406,574; IPR032675,LRR,765,1151; PF00931.22,NB-ARC,192,367	GRU18	78	5	67906477	67911357	NAN	NAN	NAN	NAN	NAN	NAN	Tandem	NAN	NAN
AP85-441	Sspon.005A0020990	NAN	NBS-LRR	CNL	CC, CC, CC, LRR, NB-ARC	Coils,CC,42,62; Coils,CC,868,888; Coils,CC,1722,1742; IPR032675,LRR,495,837; IPR002182,NB-ARC,176,417; PF00931.22,NB-ARC,176,417	GRU26	43	5	65049863	65057709	NAN	NAN	NAN	NAN	NAN	NAN	Undefined	NAN	NAN
AP85-441	Sspon.006D0022601	NAN	NBS-LRR	CNL	CC, CC, LRR, NB-ARC	Coils,CC,39,59; Coils,CC,70,90; IPR032675,LRR,908,1129; IPR001611,LRR,825,847; IPR002182,NB-ARC,169,410; PF00931.22,NB-ARC,169,410; PF00560.33,LRR,703,725	GRU71	37	6	78330835	78341813	NAN	NAN	NAN	NAN	NAN	NAN	Tandem	NAN	NAN
AP85-441	Sspon.005C0021670	NAN	NBS-LRR	CNL	CC, NB-ARC, LRR	Coils,CC,434,454; IPR002182,NB-ARC,44,90; IPR032675,LRR,562,696; PF00931.22,NB-ARC,44,90	GRU61	37	5	76556909	76563149	NAN	NAN	NAN	NAN	NAN	NAN	Tandem	NAN	NAN
AP85-441	Sspon.007A0016240	NAN	NBS-LRR	CNL	CC, NB-ARC, LRR	Coils,CC,113,140; IPR002182,NB-ARC,191,282; IPR032675,LRR,279,383; PF00931.22,NB-ARC,191,282	GRU4	195	7	44487474	44495779	NAN	NAN	NAN	NAN	NAN	Sbicolor(9)	Tandem	NAN	NAN
AP85-441	Sspon.003B0001331	NAN	NBS-LRR	CNL	CC, NB-ARC, LRR	Coils,CC,42,62; IPR002182,NB-ARC,204,380; IPR032675,LRR,504,687; PF00931.22,NB-ARC,204,380	GRU26	43	3	3289364	3301023	NAN	NAN	NAN	NAN	13	Sbicolor(9)	Undefined	NAN	NAN
AP85-441	Sspon.005A0012181	NAN	NBS-LRR	CNL	Ortholog	Ortholog	GRU15278	3	5	27416358	27417021	NAN	NAN	NAN	NAN	6	Sbicolor(6), R570(6)	Undefined	NAN	NAN
AP85-441	Sspon.002A0042780	NAN	NBS-LRR	CNL	Ortholog	Ortholog	NAN	NAN	2	116999225	116999611	NAN	NAN	NAN	NAN	17	Sbicolor(8)	Undefined	NAN	NAN
AP85-441	Sspon.007B0016501	NAN	NBS-LRR	CNL	CC, LRR, NB-ARC	Coils,CC,122,142; IPR032675,LRR,329,726; IPR002182,NB-ARC,192,346; PF00931.22,NB-ARC,192,346	GRU4	195	7	50541595	50547095	NAN	NAN	NAN	NAN	NAN	NAN	Undefined	NAN	NAN
AP85-441	Sspon.007D0010040	NAN	NBS-LRR	CNL	CC, LRR, NB-ARC	Coils,CC,108,128; IPR032675,LRR,535,830; IPR001611,LRR,751,773; IPR002182,NB-ARC,165,383; PF00931.22,NB-ARC,165,383; PF00560.33,LRR,751,773	GRU71	37	7	22125064	22134348	NAN	NAN	NAN	NAN	NAN	NAN	Undefined	NAN	NAN
AP85-441	Sspon.004A0012030	NAN	NBS-LRR	CNL	Ortholog	Ortholog	GRU1422	4	4	28231162	28242675	NAN	NAN	NAN	NAN	4	NAN	Undefined	NAN	NAN
AP85-441	Sspon.002C0037460	NAN	NBS-LRR	CNL	CC, LRR, NB-ARC	Coils,CC,47,67; IPR032675,LRR,1282,1410; IPR002182,NB-ARC,211,456; PF00931.22,NB-ARC,211,456	GRU30	64	2	103425165	103431947	NAN	NAN	NAN	NAN	NAN	NAN	Undefined	NAN	NAN
AP85-441	Sspon.006A0004410	NAN	NBS-LRR	CNL	CC, NB-ARC, LRR	Coils,CC,145,165; IPR002182,NB-ARC,79,339; IPR032675,LRR,646,878; PF00931.22,NB-ARC,79,339	GRU18	78	6	10010408	10016318	NAN	NAN	NAN	NAN	2	Sbicolor(7), R570(7)	Tandem	NAN	NAN
AP85-441	Sspon.002A0003390	NAN	NBS-LRR	CNL	CC, NB-ARC, LRR	Coils,CC,104,124; IPR002182,NB-ARC,157,416; IPR032675,LRR,517,649; PF00931.22,NB-ARC,157,416	GRU6480	4	2	7687795	7691861	NAN	NAN	NAN	NAN	NAN	NAN	Undefined	NAN	NAN
AP85-441	Sspon.001C0031261	NAN	NBS-LRR	CNL	CC, CC, CC, NB-ARC, LRR	Coils,CC,15,35; Coils,CC,166,193; Coils,CC,871,898; IPR002182,NB-ARC,856,919; IPR032675,LRR,287,613; PF00931.22,NB-ARC,137,279	GRU61	37	1	89918561	89927791	NAN	NAN	NAN	NAN	NAN	NAN	Tandem	NAN	NAN
AP85-441	Sspon.004B0027400	NAN	NBS-LRR	CNL	CC, LRR, NB-ARC	Coils,CC,120,143; IPR032675,LRR,496,902; IPR002182,NB-ARC,178,421; PF00931.22,NB-ARC,178,421	GRU103	30	4	76546612	76549353	NAN	NAN	NAN	NAN	NAN	NAN	Undefined	NAN	NAN
AP85-441	Sspon.006C0017500	NAN	NBS-LRR	CNL	CC, NB-ARC, LRR	Coils,CC,31,51; IPR002182,NB-ARC,171,290; IPR032675,LRR,304,487; PF00931.22,NB-ARC,171,290	GRU10961	3	6	57355800	57360382	NAN	NAN	NAN	NAN	NAN	NAN	Tandem	NAN	NAN
AP85-441	Sspon.002B0040010	NAN	NBS-LRR	CNL	CC, LRR, NB-ARC	Coils,CC,233,253; IPR032675,LRR,305,497; IPR002182,NB-ARC,36,205; PF00931.22,NB-ARC,36,205	GRU18377	2	2	112913213	112921539	NAN	NAN	NAN	NAN	NAN	NAN	Undefined	NAN	NAN
AP85-441	Sspon.006B0013110	NAN	NBS-LRR	CNL	CC, CC, NB-ARC, LRR	Coils,CC,65,85; Coils,CC,433,453; IPR002182,NB-ARC,128,194; IPR032675,LRR,210,460; PF00931.22,NB-ARC,128,194	GRU22595	2	6	43584394	43602365	NAN	NAN	NAN	NAN	NAN	Sbicolor(7), R570(7)	Undefined	NAN	NAN
AP85-441	Sspon.005A0022822	NAN	NBS-LRR	CNL	CC, LRR, NB-ARC	Coils,CC,35,62; IPR032675,LRR,359,727; IPR002182,NB-ARC,179,271; PF00931.22,NB-ARC,179,271	GRU26	43	5	73571299	73574097	NAN	NAN	NAN	NAN	11	NAN	Undefined	NAN	NAN
AP85-441	Sspon.007A0019870	NAN	NBS-LRR	CNL	CC, NB-ARC, LRR	Coils,CC,756,776; IPR002182,NB-ARC,174,246; IPR032675,LRR,442,819; PF00931.22,NB-ARC,174,246	GRU4	195	7	53872439	53876870	NAN	NAN	NAN	NAN	5	Sbicolor(5), Sbicolor(9), R570(5)	Tandem	NAN	NAN
AP85-441	Sspon.007A0027920	NAN	NBS-LRR	CNL	CC, CC, LRR, NB-ARC	Coils,CC,163,183; Coils,CC,1148,1168; IPR032675,LRR,1446,1633; IPR002182,NB-ARC,764,989; PF00931.22,NB-ARC,764,989	GRU272	7	7	76105965	76124166	NAN	NAN	NAN	NAN	NAN	Sbicolor(8)	Undefined	NAN	NAN
AP85-441	Sspon.006B0017830	NAN	NBS-LRR	CNL	CC, NB-ARC, LRR	Coils,CC,113,133; IPR002182,NB-ARC,170,290; IPR032675,LRR,305,506; PF00931.22,NB-ARC,170,290	GRU10961	3	6	57854843	57859419	NAN	NAN	NAN	NAN	19	NAN	Tandem	NAN	NAN
AP85-441	Sspon.005B0021160	NAN	NBS-LRR	CNL	CC, LRR, NB-ARC	Coils,CC,536,556; IPR032675,LRR,310,565; IPR002182,NB-ARC,178,264; PF00931.22,NB-ARC,178,264	GRU26	43	5	75324752	75330521	NAN	NAN	NAN	NAN	NAN	NAN	Tandem	NAN	NAN
AP85-441	Sspon.006A0011031	NAN	NBS-LRR	CNL	Ortholog	Ortholog	NAN	NAN	6	42507047	42507771	NAN	NAN	NAN	NAN	NAN	NAN	Undefined	NAN	NAN
AP85-441	Sspon.007C0025791	NAN	NBS-LRR	CNL	CC, CC, NB-ARC, LRR	Coils,CC,66,86; Coils,CC,130,150; IPR002182,NB-ARC,216,266; IPR032675,LRR,455,845; PF00931.22,NB-ARC,216,266	GRU291	17	7	80707677	80711552	NAN	NAN	NAN	NAN	NAN	NAN	Tandem	NAN	NAN
AP85-441	Sspon.003D0012640	NAN	NBS-LRR	CNL	Ortholog	Ortholog	GRU17474	1	3	27536927	27547951	NAN	NAN	NAN	NAN	22	NAN	Undefined	NAN	NAN
AP85-441	Sspon.002A0040470	NAN	NBS-LRR	CNL	CC, CC, NB-ARC, LRR	Coils,CC,104,124; Coils,CC,153,173; IPR002182,NB-ARC,400,633; IPR032675,LRR,774,1112; PF00931.22,NB-ARC,170,339	GRU18	78	2	110039980	110045085	NAN	NAN	NAN	NAN	14	Sbicolor(8), R570(8)	Tandem	NAN	NAN
AP85-441	Sspon.005A0003840	NAN	NBS-LRR	CNL	CC, CC, LRR, NB-ARC	Coils,CC,40,60; Coils,CC,66,86; IPR032675,LRR,702,1196; IPR002182,NB-ARC,236,480; PF00931.22,NB-ARC,236,480	GRU123	22	5	8691934	8697138	NAN	NAN	NAN	NAN	2	Sbicolor(6)	Tandem	NAN	NAN
AP85-441	Sspon.007D0003322	NAN	NBS-LRR	CNL	Ortholog	Ortholog	NAN	NAN	7	6264777	6266776	NAN	NAN	NAN	NAN	NAN	Sbicolor(9)	Tandem	NAN	NAN
AP85-441	Sspon.007D0026000	NAN	NBS-LRR	CNL	CC, LRR, NB-ARC	Coils,CC,545,565; IPR032675,LRR,323,663; IPR002182,NB-ARC,61,284; PF00931.22,NB-ARC,61,284	GRU4	195	7	81424463	81426045	NAN	NAN	NAN	NAN	NAN	NAN	Tandem	NAN	NAN
AP85-441	Sspon.005A0012170	NAN	NBS-LRR	CNL	Ortholog	Ortholog	NAN	NAN	5	27390706	27393143	NAN	NAN	NAN	NAN	6	Sbicolor(6), R570(6)	Undefined	NAN	NAN
AP85-441	Sspon.007C0022560	NAN	NBS-LRR	CNL	CC, NB-ARC, LRR	Coils,CC,606,626; IPR002182,NB-ARC,206,447; IPR032675,LRR,544,894; PF00931.22,NB-ARC,206,447	GRU272	7	7	70838745	70845652	NAN	NAN	NAN	NAN	NAN	NAN	Undefined	NAN	NAN
AP85-441	Sspon.005A0012090	NAN	NBS-LRR	CNL	Ortholog	Ortholog	NAN	NAN	5	27245215	27245688	NAN	NAN	NAN	NAN	6	Sbicolor(6), R570(6)	Undefined	NAN	NAN
AP85-441	Sspon.006A0023090	NAN	NBS-LRR	CNL	CC, LRR, NB-ARC	Coils,CC,113,140; IPR032675,LRR,801,1164; IPR002182,NB-ARC,181,396; PF00931.22,NB-ARC,181,396	GRU18	78	6	92769918	92778424	NAN	NAN	NAN	NAN	NAN	NAN	Tandem	NAN	NAN
AP85-441	Sspon.006B0017890	NAN	NBS-LRR	CNL	CC, NB-ARC, LRR	Coils,CC,32,62; IPR002182,NB-ARC,173,269; IPR032675,LRR,299,683; PF00931.22,NB-ARC,173,269	GRU17962	2	6	57967864	57972746	NAN	NAN	NAN	NAN	19	Sbicolor(5), Sbicolor(7)	Tandem	NAN	NAN
AP85-441	Sspon.004C0012130	NAN	NBS-LRR	CNL	Ortholog	Ortholog	GRU14955	2	4	27373527	27377904	NAN	NAN	NAN	NAN	NAN	NAN	Tandem	NAN	NAN
AP85-441	Sspon.005A0020890	NAN	NBS-LRR	CNL	CC, CC, NB-ARC, LRR	Coils,CC,32,52; Coils,CC,121,141; IPR002182,NB-ARC,172,282; IPR032675,LRR,283,602; PF00931.22,NB-ARC,172,282	GRU11406	3	5	64251831	64257349	NAN	NAN	NAN	NAN	NAN	NAN	Undefined	NAN	NAN
AP85-441	Sspon.007C0004270	NAN	NBS-LRR	CNL	CC, CC, LRR, NB-ARC	Coils,CC,67,87; Coils,CC,120,140; IPR032675,LRR,328,683; IPR002182,NB-ARC,177,343; PF00931.22,NB-ARC,177,343	GRU1141	8	7	8762264	8765368	NAN	NAN	NAN	NAN	12	NAN	Tandem	NAN	NAN
AP85-441	Sspon.007D0024510	NAN	NBS-LRR	CNL	CC, CC, NB-ARC, LRR	Coils,CC,66,86; Coils,CC,130,150; IPR002182,NB-ARC,216,446; IPR032675,LRR,529,919; PF00931.22,NB-ARC,216,446	GRU291	17	7	77675888	77679718	NAN	NAN	NAN	NAN	NAN	NAN	Tandem	NAN	NAN
AP85-441	Sspon.007A0016350	NAN	NBS-LRR	CNL	CC, NB-ARC, LRR	Coils,CC,500,520; IPR002182,NB-ARC,582,812; IPR032675,LRR,927,1273; PF00931.22,NB-ARC,582,812	GRU4	195	7	44958277	44968952	NAN	NAN	NAN	NAN	NAN	Sbicolor(9)	Tandem	NAN	NAN
AP85-441	Sspon.005A0003850	NAN	NBS-LRR	CNL	CC, LRR, NB-ARC	Coils,CC,248,268; IPR032675,LRR,1352,1560; IPR002182,NB-ARC,304,547; PF00931.22,NB-ARC,304,547	GRU123	22	5	8707260	8712409	NAN	NAN	NAN	NAN	2	Sbicolor(6)	Tandem	NAN	NAN
AP85-441	Sspon.005C0024680	NAN	NBS-LRR	CNL	CC, LRR, NB-ARC	Coils,CC,34,54; IPR032675,LRR,523,827; IPR002182,NB-ARC,175,422; PF00931.22,NB-ARC,175,422	GRU52	44	5	85036590	85040522	NAN	NAN	NAN	NAN	19	NAN	Tandem	NAN	NAN
AP85-441	Sspon.001A0010451	NAN	NBS-LRR	CNL	CC, CC, LRR, NB-ARC	Coils,CC,392,412; Coils,CC,478,498; IPR032675,LRR,897,1033; IPR006553,LRR,124,151; IPR002182,NB-ARC,531,772; IPR003591,LRR,928,951; PF00931.22,NB-ARC,531,772	GRU3841	5	1	24233501	24248653	NAN	NAN	NAN	NAN	NAN	NAN	Undefined	NAN	NAN
AP85-441	Sspon.005B0019420	NAN	NBS-LRR	CNL	CC, NB-ARC, LRR	Coils,CC,56,83; IPR002182,NB-ARC,215,453; IPR032675,LRR,552,940; PF00931.22,NB-ARC,215,453	GRU103	30	5	67590587	67598918	NAN	NAN	NAN	NAN	NAN	Sbicolor(1)	Tandem	NAN	NAN
AP85-441	Sspon.007A0019930	NAN	NBS-LRR	CNL	CC, LRR, NB-ARC	Coils,CC,95,115; IPR032675,LRR,570,903; IPR002182,NB-ARC,147,242; PF00931.22,NB-ARC,147,242	GRU4	195	7	53955665	53962153	NAN	NAN	NAN	NAN	5	Sbicolor(5), Sbicolor(9), R570(5)	Tandem	NAN	NAN
AP85-441	Sspon.004A0012020	NAN	NBS-LRR	CNL	Ortholog	Ortholog	GRU22477	1	4	28186456	28187712	NAN	NAN	NAN	NAN	4	NAN	Undefined	NAN	NAN
AP85-441	Sspon.005A0024890	NAN	NBS-LRR	CNL	CC, kinase, LRR, NB-ARC	Coils,CC,125,145; IPR000719,kinase,969,1163; IPR032675,LRR,341,708; IPR002182,NB-ARC,184,281; PF00931.22,NB-ARC,184,281; PF00069.25,kinase,972,1162	GRU4	195	5	81722733	81729138	NAN	NAN	NAN	NAN	NAN	NAN	Undefined	NAN	NAN
AP85-441	Sspon.006B0004610	NAN	NBS-LRR	CNL	CC, LRR, NB-ARC	Coils,CC,111,131; IPR032675,LRR,757,905; IPR002182,NB-ARC,202,342; PF00931.22,NB-ARC,202,342	GRU18	78	6	10350477	10356792	NAN	NAN	NAN	NAN	NAN	Sbicolor(7)	Undefined	NAN	NAN
AP85-441	Sspon.006B0003440	NAN	NBS-LRR	CNL	CC, CC, LRR, NB-ARC	Coils,CC,118,138; Coils,CC,169,189; IPR032675,LRR,732,991; IPR002182,NB-ARC,416,664; PF00931.22,NB-ARC,212,353	GRU18	78	6	8317997	8323163	NAN	NAN	NAN	NAN	NAN	Sbicolor(7), R570(7)	Tandem	NAN	NAN
AP85-441	Sspon.007A0024370	NAN	NBS-LRR	CNL	CC, LRR, NB-ARC	Coils,CC,61,84; IPR032675,LRR,414,761; IPR002182,NB-ARC,225,432; PF00931.22,NB-ARC,225,432	GRU30	64	7	64776147	64779883	NAN	NAN	NAN	NAN	NAN	Sbicolor(6), Sbicolor(8), R570(8)	Tandem	NAN	NAN
AP85-441	Sspon.005C0019580	NAN	NBS-LRR	CNL	Ortholog	Ortholog	NAN	NAN	5	67431846	67433827	NAN	NAN	NAN	NAN	NAN	NAN	Undefined	NAN	NAN
AP85-441	Sspon.002B0008110	NAN	NBS-LRR	CNL	CC, NB-ARC, LRR	Coils,CC,378,421; IPR002182,NB-ARC,18,242; IPR032675,LRR,523,864; PF00931.22,NB-ARC,18,242	GRU557	12	2	20453796	20456408	NAN	NAN	NAN	NAN	20	NAN	Tandem	NAN	NAN
AP85-441	Sspon.007C0008770	NAN	NBS-LRR	CNL	CC, LRR, NB-ARC	Coils,CC,61,84; IPR032675,LRR,434,769; IPR002182,NB-ARC,193,287; PF00931.22,NB-ARC,193,287	GRU30	64	7	18609125	18613136	NAN	NAN	NAN	NAN	NAN	NAN	Undefined	NAN	NAN
AP85-441	Sspon.006A0018090	NAN	NBS-LRR	CNL	CC, LRR, NB-ARC	Coils,CC,41,61; IPR032675,LRR,442,789; IPR002182,NB-ARC,171,312; PF00931.22,NB-ARC,171,312	GRU4	195	6	69799813	69804316	NAN	NAN	NAN	NAN	NAN	NAN	Undefined	NAN	NAN
AP85-441	Sspon.006A0002780	NAN	NBS-LRR	CNL	CC, CC, CC, LRR, NB-ARC	Coils,CC,52,72; Coils,CC,83,103; Coils,CC,124,144; IPR032675,LRR,451,669; IPR002182,NB-ARC,228,342; IPR001611,LRR,635,657; PF00931.22,NB-ARC,228,342; PF00560.33,LRR,635,657	GRU71	37	6	6623378	6633766	NAN	NAN	NAN	NAN	NAN	NAN	Undefined	NAN	NAN
AP85-441	Sspon.008A0003160	NAN	NBS-LRR	Other	LRR, NB-ARC	IPR032675,LRR,534,661; IPR002182,NB-ARC,180,426; PF00931.22,NB-ARC,180,426	GRU178	22	8	7101290	7104335	NAN	NAN	NAN	NAN	2	Sbicolor(10), Sbicolor(2), R570(10)	Tandem	NAN	NAN
AP85-441	Sspon.005B0018180	NAN	NBS-LRR	Other	LRR, NB-ARC	IPR032675,LRR,468,842; IPR002182,NB-ARC,184,448; PF00931.22,NB-ARC,184,448	GRU248	18	5	59197632	59202598	NAN	NAN	NAN	NAN	NAN	Sbicolor(6)	Undefined	NAN	NAN
AP85-441	Sspon.005C0024560	NAN	NBS-LRR	Other	LRR, NB-ARC	IPR032675,LRR,189,336; IPR002182,NB-ARC,16,119; PF00931.22,NB-ARC,16,119	NAN	NAN	5	84757927	84770275	NAN	NAN	NAN	NAN	19	NAN	Tandem	NAN	NAN
AP85-441	Sspon.007A0025670	NAN	NBS-LRR	Other	LRR, NB-ARC	IPR032675,LRR,473,739; IPR002182,NB-ARC,248,463; PF00931.22,NB-ARC,248,463	GRU30	64	7	67939032	67944437	NAN	NAN	NAN	NAN	NAN	NAN	Undefined	NAN	NAN
AP85-441	Sspon.002A0036570	NAN	NBS-LRR	Other	LRR, NB-ARC	IPR032675,LRR,925,1088; IPR002182,NB-ARC,180,401; PF00931.22,NB-ARC,180,401	GRU92	31	2	99021123	99025762	NAN	NAN	NAN	NAN	NAN	Sbicolor(8), R570(8)	Undefined	NAN	NAN
AP85-441	Sspon.007C0008310	NAN	NBS-LRR	Other	LRR, NB-ARC	IPR032675,LRR,524,708; IPR002182,NB-ARC,170,420; PF00931.22,NB-ARC,170,420	GRU549	12	7	17488807	17491662	NAN	NAN	NAN	NAN	NAN	NAN	Tandem	NAN	NAN
AP85-441	Sspon.006B0015820	NAN	NBS-LRR	Other	LRR, NB-ARC	IPR032675,LRR,279,381; IPR002182,NB-ARC,139,281; PF00931.22,NB-ARC,139,281	NAN	NAN	6	52292301	52296858	NAN	NAN	NAN	NAN	18	NAN	Tandem	NAN	NAN
AP85-441	Sspon.007C0020802	NAN	NBS-LRR	Other	NB-ARC, LRR	IPR002182,NB-ARC,142,381; IPR032675,LRR,480,853; PF00931.22,NB-ARC,142,381	GRU204	20	7	62911584	62915457	NAN	NAN	NAN	NAN	NAN	NAN	Undefined	NAN	NAN
AP85-441	Sspon.005B0019480	NAN	NBS-LRR	Other	LRR, NB-ARC	IPR032675,LRR,514,913; IPR002182,NB-ARC,188,419; PF00931.22,NB-ARC,188,419	GRU103	30	5	67779678	67793575	NAN	NAN	NAN	NAN	NAN	NAN	Tandem	NAN	NAN
AP85-441	Sspon.005A0022684	NAN	NBS-LRR	Other	LRR, LRR, NB-ARC	IPR032675,LRR,979,1125; IPR001611,LRR,702,723; IPR002182,NB-ARC,148,365; PF00931.22,NB-ARC,148,365	GRU52	44	5	73111126	73119471	NAN	NAN	NAN	NAN	NAN	NAN	Undefined	NAN	NAN
AP85-441	Sspon.004A0025860	NAN	NBS-LRR	Other	LRR, NB-ARC	IPR032675,LRR,734,906; IPR002182,NB-ARC,235,455; PF00931.22,NB-ARC,235,455	GRU239	18	4	71203780	71206518	NAN	NAN	NAN	NAN	10	NAN	Tandem	NAN	NAN
AP85-441	Sspon.008B0006580	NAN	NBS-LRR	Other	LRR, NB-ARC	IPR032675,LRR,371,693; IPR002182,NB-ARC,157,302; PF00931.22,NB-ARC,157,302	NAN	NAN	8	12151042	12158929	NAN	NAN	NAN	NAN	NAN	NAN	Undefined	NAN	NAN
AP85-441	Sspon.006B0024540	NAN	NBS-LRR	Other	LRR, NB-ARC	IPR032675,LRR,488,575; IPR002182,NB-ARC,49,94; PF00931.22,NB-ARC,49,94	GRU131	26	6	82963946	82966328	NAN	NAN	NAN	NAN	20	NAN	Tandem	NAN	NAN
AP85-441	Sspon.008C0002890	NAN	NBS-LRR	Other	NB-ARC, LRR	IPR002182,NB-ARC,272,385; IPR032675,LRR,396,547; PF00931.22,NB-ARC,272,385	GRU17754	2	8	6224541	6228764	NAN	NAN	NAN	NAN	NAN	Sbicolor(10)	Undefined	NAN	NAN
AP85-441	Sspon.002B0011430	NAN	NBS-LRR	Other	LRR, NB-ARC	IPR032675,LRR,393,627; IPR002182,NB-ARC,59,118; PF00931.22,NB-ARC,59,118	GRU5336	4	2	27052417	27055103	NAN	NAN	NAN	NAN	NAN	NAN	Undefined	NAN	NAN
AP85-441	Sspon.001B0003330	NAN	NBS-LRR	Other	NB-ARC, LRR	IPR002182,NB-ARC,184,261; IPR032675,LRR,281,467; PF00931.22,NB-ARC,184,261	GRU18112	1	1	7693623	7696796	NAN	NAN	NAN	NAN	NAN	NAN	Tandem	NAN	NAN
AP85-441	Sspon.006D0011180	NAN	NBS-LRR	Other	LRR, LRR, NB-ARC	IPR001611,LRR,372,394; IPR032675,LRR,188,289; IPR002182,NB-ARC,7,69; PF00931.22,NB-ARC,7,69	GRU22603	2	6	36583772	36585823	NAN	NAN	NAN	NAN	NAN	NAN	Undefined	NAN	NAN
AP85-441	Sspon.006A0004790	NAN	NBS-LRR	Other	LRR, NB-ARC	IPR032675,LRR,683,805; IPR002182,NB-ARC,175,357; PF00931.22,NB-ARC,175,357	GRU803	10	6	10790255	10793770	NAN	NAN	NAN	NAN	NAN	Sbicolor(7)	Tandem	NAN	NAN
AP85-441	Sspon.005A0021660	NAN	NBS-LRR	Other	LRR, NB-ARC	IPR032675,LRR,544,933; IPR002182,NB-ARC,218,449; PF00931.22,NB-ARC,218,449	GRU103	30	5	68216479	68220547	NAN	NAN	NAN	NAN	9	NAN	Undefined	NAN	NAN
AP85-441	Sspon.007B0022950	NAN	NBS-LRR	Other	NB-ARC, LRR	IPR002182,NB-ARC,60,201; IPR032675,LRR,198,509; PF00931.22,NB-ARC,60,201	NAN	NAN	7	65111677	65121786	NAN	NAN	NAN	NAN	NAN	NAN	Tandem	NAN	NAN
AP85-441	Sspon.004A0020060	NAN	NBS-LRR	Other	LRR, NB-ARC	IPR032675,LRR,471,784; IPR002182,NB-ARC,122,362; PF00931.22,NB-ARC,122,362	GRU4	195	4	58674770	58678802	NAN	NAN	NAN	NAN	NAN	NAN	Undefined	NAN	NAN
AP85-441	Sspon.008C0002910	NAN	NBS-LRR	Other	NB-ARC, LRR	IPR002182,NB-ARC,227,435; IPR032675,LRR,843,1127; PF00931.22,NB-ARC,227,435	GRU239	18	8	6262588	6286684	NAN	NAN	NAN	NAN	NAN	Sbicolor(10)	Undefined	NAN	NAN
AP85-441	Sspon.006B0024630	NAN	NBS-LRR	Other	LRR, NB-ARC	IPR032675,LRR,461,624; IPR002182,NB-ARC,145,351; PF00931.22,NB-ARC,145,351	GRU131	26	6	83500223	83503402	NAN	NAN	NAN	NAN	NAN	NAN	Undefined	NAN	NAN
AP85-441	Sspon.004D0027320	NAN	NBS-LRR	Other	LRR, NB-ARC	IPR032675,LRR,387,548; IPR002182,NB-ARC,160,221; PF00931.22,NB-ARC,160,221	NAN	NAN	4	79767690	79772857	NAN	NAN	NAN	NAN	NAN	NAN	Tandem	NAN	NAN
AP85-441	Sspon.001A0040801	NAN	NBS-LRR	Other	LRR, LRR, NB-ARC	IPR003591,LRR,664,687; IPR032675,LRR,538,865; IPR002182,NB-ARC,217,422; PF00931.22,NB-ARC,217,422	GRU61	37	1	108896699	108900412	NAN	NAN	NAN	NAN	NAN	NAN	Undefined	NAN	NAN
AP85-441	Sspon.005C0019960	NAN	NBS-LRR	Other	NB-ARC, LRR	IPR002182,NB-ARC,192,354; IPR032675,LRR,382,519; PF00931.22,NB-ARC,192,354	GRU52	44	5	68923733	68926145	NAN	NAN	NAN	NAN	NAN	NAN	Undefined	NAN	NAN
AP85-441	Sspon.005A0024450	NAN	NBS-LRR	Other	NB-ARC, LRR	IPR002182,NB-ARC,182,383; IPR032675,LRR,395,700; PF00931.22,NB-ARC,182,383	GRU244	19	5	80232164	80235742	NAN	NAN	NAN	NAN	NAN	NAN	Tandem	NAN	NAN
AP85-441	Sspon.008A0012500	NAN	NBS-LRR	Other	NB-ARC, LRR	IPR002182,NB-ARC,236,428; IPR032675,LRR,440,777; PF00931.22,NB-ARC,236,428	GRU244	19	8	42570258	42576156	NAN	NAN	NAN	NAN	NAN	Sbicolor(10)	Tandem	NAN	NAN
AP85-441	Sspon.007D0003325	NAN	NBS-LRR	Other	LRR, NB-ARC	IPR032675,LRR,360,645; IPR002182,NB-ARC,203,392; PF00931.22,NB-ARC,203,392	GRU123	22	7	6347900	6351204	NAN	NAN	NAN	NAN	NAN	Sbicolor(9)	Tandem	NAN	NAN
AP85-441	Sspon.006C0024640	NAN	NBS-LRR	Other	NB-ARC, LRR	IPR002182,NB-ARC,217,416; IPR032675,LRR,485,813; PF00931.22,NB-ARC,217,416	GRU10622	3	6	88218464	88221739	NAN	NAN	NAN	NAN	NAN	NAN	Undefined	NAN	NAN
AP85-441	Sspon.006A0020620	NAN	NBS-LRR	Other	LRR, NB-ARC	IPR032675,LRR,302,651; IPR002182,NB-ARC,156,300; PF00931.22,NB-ARC,156,300	GRU4	195	6	84480984	84485267	NAN	NAN	NAN	NAN	NAN	Sbicolor(5)	Tandem	NAN	NAN
AP85-441	Sspon.008A0006513	NAN	NBS-LRR	Other	NB-ARC, LRR	IPR002182,NB-ARC,82,297; IPR032675,LRR,439,782; PF00931.22,NB-ARC,82,297	GRU813	10	8	15023566	15033432	NAN	NAN	NAN	NAN	6	NAN	Tandem	NAN	NAN
AP85-441	Sspon.005D0024830	NAN	NBS-LRR	Other	NB-ARC, LRR	IPR002182,NB-ARC,269,493; IPR032675,LRR,617,968; PF00931.22,NB-ARC,269,493	GRU26	43	5	70575444	70584468	NAN	NAN	NAN	NAN	NAN	NAN	Tandem	NAN	NAN
AP85-441	Sspon.002B0026730	NAN	NBS-LRR	Other	LRR, NB-ARC	IPR032675,LRR,336,707; IPR002182,NB-ARC,181,323; PF00931.22,NB-ARC,181,323	GRU1390	8	2	74990497	74993248	NAN	NAN	NAN	NAN	NAN	NAN	Undefined	NAN	NAN
AP85-441	Sspon.002A0041050	NAN	NBS-LRR	Other	NB-ARC, LRR, LRR	IPR002182,NB-ARC,1236,1475; IPR001611,LRR,582,639; IPR032675,LRR,942,1069; PF00931.22,NB-ARC,178,420; PF13855.6,LRR,582,639	GRU16479	2	2	112023584	112041926	NAN	NAN	NAN	NAN	NAN	NAN	Undefined	NAN	NAN
AP85-441	Sspon.006C0021360	NAN	NBS-LRR	Other	NB-ARC, LRR	IPR002182,NB-ARC,182,279; IPR032675,LRR,279,475; PF00931.22,NB-ARC,182,279	GRU13015	3	6	73781187	73788743	NAN	NAN	NAN	NAN	NAN	NAN	Undefined	NAN	NAN
AP85-441	Sspon.003C0033600	NAN	NBS-LRR	Other	NB-ARC, LRR	IPR002182,NB-ARC,170,372; IPR032675,LRR,793,887; PF00931.22,NB-ARC,170,372	GRU2716	5	3	82825945	82828902	NAN	NAN	NAN	NAN	NAN	NAN	Undefined	NAN	NAN
AP85-441	Sspon.006B0023050	NAN	NBS-LRR	Other	LRR, NB-ARC	IPR032675,LRR,542,752; IPR002182,NB-ARC,164,381; PF00931.22,NB-ARC,164,381	GRU16788	2	6	79293188	79296842	NAN	NAN	NAN	NAN	NAN	NAN	Undefined	NAN	NAN
AP85-441	Sspon.006D0015570	NAN	NBS-LRR	Other	LRR, NB-ARC, LRR	IPR032675,LRR,648,855; IPR002182,NB-ARC,33,270; IPR003591,LRR,532,554; PF00931.22,NB-ARC,33,270	GRU4879	4	6	50283263	50287872	NAN	NAN	NAN	NAN	21	NAN	Tandem	NAN	NAN
AP85-441	Sspon.001A0019620	NAN	NBS-LRR	Other	LRR, NB-ARC	IPR032675,LRR,444,638; IPR002182,NB-ARC,74,310; PF00931.22,NB-ARC,74,310	GRU92	31	1	48893950	48896602	NAN	NAN	NAN	NAN	NAN	NAN	Undefined	NAN	NAN
AP85-441	Sspon.005C0021700	NAN	NBS-LRR	Other	LRR, NB-ARC	IPR032675,LRR,255,346; IPR002182,NB-ARC,2,64; PF00931.22,NB-ARC,2,64	NAN	NAN	5	76622909	76624509	NAN	NAN	NAN	NAN	NAN	NAN	Tandem	NAN	NAN
AP85-441	Sspon.006B0015800	NAN	NBS-LRR	Other	NB-ARC, LRR	IPR002182,NB-ARC,74,277; IPR032675,LRR,534,842; PF00931.22,NB-ARC,74,277	GRU2958	5	6	52221913	52225689	NAN	NAN	NAN	NAN	18	NAN	Tandem	NAN	NAN
AP85-441	Sspon.004A0025950	NAN	NBS-LRR	Other	LRR, NB-ARC	IPR032675,LRR,494,887; IPR002182,NB-ARC,236,433; PF00931.22,NB-ARC,236,433	GRU239	18	4	71334243	71345874	NAN	NAN	NAN	NAN	10	NAN	Tandem	NAN	NAN
AP85-441	Sspon.007B0017050	NAN	NBS-LRR	Other	LRR, NB-ARC	IPR032675,LRR,240,560; IPR002182,NB-ARC,14,108; PF00931.22,NB-ARC,14,108	GRU7599	4	7	52488195	52490047	NAN	NAN	NAN	NAN	10	NAN	Undefined	NAN	NAN
AP85-441	Sspon.002B0036230	NAN	NBS-LRR	Other	NB-ARC, LRR	IPR002182,NB-ARC,180,402; IPR032675,LRR,515,671; PF00931.22,NB-ARC,180,402	GRU92	31	2	102697117	102701113	NAN	NAN	NAN	NAN	NAN	NAN	Tandem	NAN	NAN
AP85-441	Sspon.005D0025882	NAN	NBS-LRR	Other	LRR, NB-ARC	IPR032675,LRR,224,371; IPR002182,NB-ARC,18,103; PF00931.22,NB-ARC,18,103	GRU61	37	5	74046069	74048135	NAN	NAN	NAN	NAN	NAN	NAN	Tandem	NAN	NAN
AP85-441	Sspon.004A0017510	NAN	NBS-LRR	Other	LRR, NB-ARC	IPR032675,LRR,1029,1223; IPR002182,NB-ARC,243,476; PF00931.22,NB-ARC,243,476	GRU30	64	4	50263935	50268089	NAN	NAN	NAN	NAN	5	NAN	Undefined	NAN	NAN
AP85-441	Sspon.006A0004440	NAN	NBS-LRR	Other	LRR, NB-ARC	IPR032675,LRR,319,562; IPR002182,NB-ARC,17,255; PF00931.22,NB-ARC,17,255	GRU18	78	6	10099327	10102486	NAN	NAN	NAN	NAN	2	Sbicolor(7), R570(7)	Tandem	NAN	NAN
AP85-441	Sspon.002A0025080	NAN	NBS-LRR	Other	LRR, NB-ARC	IPR032675,LRR,553,940; IPR002182,NB-ARC,204,455; PF00931.22,NB-ARC,204,455	GRU1611	7	2	63529118	63532012	NAN	NAN	NAN	NAN	NAN	NAN	Undefined	NAN	NAN
AP85-441	Sspon.008B0021860	NAN	NBS-LRR	Other	LRR, NB-ARC	IPR032675,LRR,857,942; IPR002182,NB-ARC,183,308; PF00931.22,NB-ARC,183,308	GRU92	31	8	62447255	62453888	NAN	NAN	NAN	NAN	NAN	NAN	Undefined	NAN	NAN
AP85-441	Sspon.007C0019820	NAN	NBS-LRR	Other	NB-ARC, LRR	IPR002182,NB-ARC,180,404; IPR032675,LRR,635,765; PF00931.22,NB-ARC,180,404	GRU52	44	7	61155484	61159152	NAN	NAN	NAN	NAN	NAN	Sbicolor(9)	Undefined	NAN	NAN
AP85-441	Sspon.004D0015191	NAN	NBS-LRR	Other	NB-ARC, LRR	IPR002182,NB-ARC,203,430; IPR032675,LRR,944,1114; PF00931.22,NB-ARC,203,430	GRU549	12	4	33919234	33922611	NAN	NAN	NAN	NAN	NAN	NAN	Tandem	NAN	NAN
AP85-441	Sspon.002D0026380	NAN	NBS-LRR	Other	LRR, LRR, NB-ARC	IPR032675,LRR,543,893; IPR001611,LRR,584,638; IPR002182,NB-ARC,181,428; PF00931.22,NB-ARC,181,428; PF13855.6,LRR,584,638	GRU178	22	2	71826018	71828738	NAN	NAN	NAN	NAN	24	Sbicolor(1)	Undefined	NAN	NAN
AP85-441	Sspon.007B0016950	NAN	NBS-LRR	Other	LRR, NB-ARC	IPR032675,LRR,384,561; IPR002182,NB-ARC,176,250; PF00931.22,NB-ARC,176,250	NAN	NAN	7	52376472	52386731	NAN	NAN	NAN	NAN	10	NAN	Undefined	NAN	NAN
AP85-441	Sspon.008B0000180	NAN	NBS-LRR	Other	LRR, NB-ARC	IPR032675,LRR,1123,1282; IPR002182,NB-ARC,235,442; PF00931.22,NB-ARC,235,442	GRU239	18	8	294138	297996	NAN	NAN	NAN	NAN	NAN	NAN	Undefined	NAN	NAN
AP85-441	Sspon.003B0010050	NAN	NBS-LRR	Other	LRR, LRR, NB-ARC, LRR	IPR032675,LRR,573,698; IPR001611,LRR,345,404; IPR002182,NB-ARC,22,185; IPR003591,LRR,368,390; PF00931.22,NB-ARC,22,185; PF13855.6,LRR,345,404	GRU11545	3	3	20998719	21001436	NAN	NAN	NAN	NAN	15	NAN	Undefined	NAN	NAN
AP85-441	Sspon.002A0042710	NAN	NBS-LRR	Other	LRR, NB-ARC	IPR032675,LRR,403,784; IPR002182,NB-ARC,61,290; PF00931.22,NB-ARC,61,290	GRU4824	4	2	116737693	116740062	NAN	NAN	NAN	NAN	17	Sbicolor(8)	Undefined	NAN	NAN
AP85-441	Sspon.007C0008320	NAN	NBS-LRR	Other	LRR, NB-ARC	IPR032675,LRR,512,627; IPR002182,NB-ARC,163,424; PF00931.22,NB-ARC,163,424	GRU867	10	7	17490394	17496293	NAN	NAN	NAN	NAN	NAN	NAN	Tandem	NAN	NAN
AP85-441	Sspon.006D0015550	NAN	NBS-LRR	Other	LRR, LRR, LRR, NB-ARC	IPR001611,LRR,496,550; IPR003591,LRR,468,492; IPR032675,LRR,427,488; IPR002182,NB-ARC,34,262; PF00931.22,NB-ARC,34,262; PF13855.6,LRR,496,550	GRU4879	4	6	50185336	50208572	NAN	NAN	NAN	NAN	21	NAN	Tandem	NAN	NAN
AP85-441	Sspon.006B0024590	NAN	NBS-LRR	Other	LRR, NB-ARC	IPR032675,LRR,284,585; IPR002182,NB-ARC,6,163; PF00931.22,NB-ARC,6,163	GRU131	26	6	83111692	83114825	NAN	NAN	NAN	NAN	20	Sbicolor(5)	Undefined	NAN	NAN
AP85-441	Sspon.006C0011920	NAN	NBS-LRR	Other	LRR, NB-ARC	IPR032675,LRR,421,812; IPR002182,NB-ARC,29,268; PF00931.22,NB-ARC,29,268	GRU18	78	6	40172333	40175936	NAN	NAN	NAN	NAN	NAN	NAN	Undefined	NAN	NAN
AP85-441	Sspon.002A0021680	NAN	NBS-LRR	Other	LRR, NB-ARC	IPR032675,LRR,1106,1519; IPR002182,NB-ARC,349,572; PF00931.22,NB-ARC,349,572	GRU30	64	2	48366003	48370574	NAN	NAN	NAN	NAN	2	NAN	Tandem	NAN	NAN
AP85-441	Sspon.008A0003110	NAN	NBS-LRR	Other	NB-ARC, LRR	IPR002182,NB-ARC,179,424; IPR032675,LRR,531,921; PF00931.22,NB-ARC,179,424	GRU178	22	8	7023993	7027049	NAN	NAN	NAN	NAN	2	Sbicolor(10), Sbicolor(2), R570(10)	Tandem	NAN	NAN
AP85-441	Sspon.008A0018574	NAN	NBS-LRR	Other	LRR, NB-ARC	IPR032675,LRR,225,594; IPR002182,NB-ARC,184,227; PF00931.22,NB-ARC,184,227	GRU2729	4	8	59176432	59181910	NAN	NAN	NAN	NAN	NAN	Sbicolor(10), R570(10)	Undefined	NAN	NAN
AP85-441	Sspon.005C0019961	NAN	NBS-LRR	Other	LRR, NB-ARC	IPR032675,LRR,280,461; IPR002182,NB-ARC,136,203; PF00931.22,NB-ARC,136,203	NAN	NAN	5	69233677	69236486	NAN	NAN	NAN	NAN	NAN	NAN	Tandem	NAN	NAN
AP85-441	Sspon.005A0025600	NAN	NBS-LRR	Other	NB-ARC, LRR	IPR002182,NB-ARC,307,523; IPR032675,LRR,709,1008; PF00931.22,NB-ARC,307,523	GRU557	12	5	84493577	84504011	NAN	NAN	NAN	NAN	NAN	NAN	Tandem	NAN	NAN
AP85-441	Sspon.001B0003350	NAN	NBS-LRR	Other	NB-ARC, LRR	IPR002182,NB-ARC,3,119; IPR032675,LRR,231,603; PF00931.22,NB-ARC,3,119	GRU4	195	1	7739432	7741255	NAN	NAN	NAN	NAN	NAN	NAN	Tandem	NAN	NAN
AP85-441	Sspon.005D0024210	NAN	NBS-LRR	Other	NB-ARC, LRR	IPR002182,NB-ARC,289,331; IPR032675,LRR,339,579; PF00931.22,NB-ARC,289,331	GRU18198	2	5	68877311	68883112	NAN	NAN	NAN	NAN	NAN	NAN	Undefined	NAN	NAN
AP85-441	Sspon.006D0025060	NAN	NBS-LRR	Other	LRR, NB-ARC, LRR	IPR001611,LRR,448,470; IPR002182,NB-ARC,171,250; IPR032675,LRR,404,529; PF00931.22,NB-ARC,171,250	GRU92	31	6	88887625	88892279	NAN	NAN	NAN	NAN	NAN	NAN	Undefined	NAN	NAN
AP85-441	Sspon.008A0003830	NAN	NBS-LRR	Other	LRR, NB-ARC	IPR032675,LRR,552,842; IPR002182,NB-ARC,227,435; PF00931.22,NB-ARC,227,435	GRU239	18	8	8114507	8117545	NAN	NAN	NAN	NAN	3	Sbicolor(10)	Undefined	NAN	NAN
AP85-441	Sspon.005A0019440	NAN	NBS-LRR	Other	NB-ARC, LRR	IPR002182,NB-ARC,114,321; IPR032675,LRR,433,791; PF00931.22,NB-ARC,114,321	GRU867	10	5	57357535	57360108	NAN	NAN	NAN	NAN	8	NAN	Undefined	NAN	NAN
AP85-441	Sspon.002A0043450	NAN	NBS-LRR	Other	LRR, LRR, LRR, NB-ARC	IPR003591,LRR,677,701; IPR001611,LRR,728,749; IPR032675,LRR,888,1098; IPR002182,NB-ARC,65,285; PF00931.22,NB-ARC,65,285; PF00560.33,LRR,584,603	GRU71	37	2	120491155	120496813	NAN	NAN	NAN	NAN	18	Sbicolor(8)	Undefined	NAN	NAN
AP85-441	Sspon.007A0020870	NAN	NBS-LRR	Other	NB-ARC, LRR	IPR002182,NB-ARC,174,394; IPR032675,LRR,990,1183; PF00931.22,NB-ARC,174,394	GRU52	44	7	55738528	55742103	NAN	NAN	NAN	NAN	NAN	Sbicolor(9)	Undefined	NAN	NAN
AP85-441	Sspon.002A0029351	NAN	NBS-LRR	Other	LRR, NB-ARC	IPR032675,LRR,273,463; IPR002182,NB-ARC,727,786; PF00931.22,NB-ARC,97,168	GRU18	78	2	76464181	76475984	NAN	NAN	NAN	NAN	5	NAN	Undefined	NAN	NAN
AP85-441	Sspon.002B0004370	NAN	NBS-LRR	Other	LRR, NB-ARC	IPR032675,LRR,677,1075; IPR002182,NB-ARC,309,573; PF00931.22,NB-ARC,309,573	GRU4	195	2	11579306	11585086	NAN	NAN	NAN	NAN	NAN	NAN	Undefined	NAN	NAN
AP85-441	Sspon.007A0024220	NAN	NBS-LRR	Other	NB-ARC, LRR	IPR002182,NB-ARC,4,101; IPR032675,LRR,184,385; PF00931.22,NB-ARC,4,101	GRU30	64	7	64276499	64277722	NAN	NAN	NAN	NAN	7	Sbicolor(8)	Undefined	NAN	NAN
AP85-441	Sspon.006D0024720	NAN	NBS-LRR	Other	LRR, NB-ARC	IPR032675,LRR,427,737; IPR002182,NB-ARC,194,337; PF00931.22,NB-ARC,194,337	NAN	NAN	6	87609313	87611046	NAN	NAN	NAN	NAN	23	Sbicolor(5)	Tandem	NAN	NAN
AP85-441	Sspon.006D0020080	NAN	NBS-LRR	Other	LRR, NB-ARC	IPR032675,LRR,738,921; IPR002182,NB-ARC,1217,1364; PF00931.22,NB-ARC,227,434	GRU131	26	6	68912603	68920305	NAN	NAN	NAN	NAN	NAN	NAN	Tandem	NAN	NAN
AP85-441	Sspon.003C0029220	NAN	NBS-LRR	Other	LRR, NB-ARC	IPR032675,LRR,441,825; IPR002182,NB-ARC,156,333; PF00931.22,NB-ARC,156,333	GRU7825	4	3	74026052	74029454	NAN	NAN	NAN	NAN	20	NAN	Undefined	NAN	NAN
AP85-441	Sspon.002A0026850	NAN	NBS-LRR	Other	LRR, NB-ARC	IPR032675,LRR,196,443; IPR002182,NB-ARC,470,653; PF00931.22,NB-ARC,470,653	GRU852	9	2	68124356	68130658	NAN	NAN	NAN	NAN	NAN	NAN	Tandem	NAN	NAN
AP85-441	Sspon.004C0025780	NAN	NBS-LRR	Other	LRR, NB-ARC	IPR032675,LRR,400,532; IPR002182,NB-ARC,183,387; PF00931.22,NB-ARC,183,387	NAN	NAN	4	77330069	77332492	NAN	NAN	NAN	NAN	NAN	NAN	Undefined	NAN	NAN
AP85-441	Sspon.005C0021550	NAN	NBS-LRR	Other	LRR, NB-ARC	IPR032675,LRR,125,479; IPR002182,NB-ARC,11,54; PF00931.22,NB-ARC,11,54	NAN	NAN	5	76310354	76312796	NAN	NAN	NAN	NAN	NAN	NAN	Tandem	NAN	NAN
AP85-441	Sspon.006D0016812	NAN	NBS-LRR	Other	LRR, NB-ARC	IPR032675,LRR,255,585; IPR002182,NB-ARC,4,93; PF00931.22,NB-ARC,4,93	GRU4	195	6	53453351	53455718	NAN	NAN	NAN	NAN	NAN	NAN	Tandem	NAN	NAN
AP85-441	Sspon.003B0001750	NAN	NBS-LRR	Other	LRR, NB-ARC	IPR032675,LRR,497,729; IPR002182,NB-ARC,297,345; PF00931.22,NB-ARC,297,345	GRU30	64	3	3973960	3982151	NAN	NAN	NAN	NAN	NAN	NAN	Undefined	NAN	NAN
AP85-441	Sspon.005A0016340	NAN	NBS-LRR	Other	NB-ARC, LRR	IPR002182,NB-ARC,198,435; IPR032675,LRR,529,730; PF00931.22,NB-ARC,198,435	GRU2462	6	5	40870164	40872707	NAN	NAN	NAN	NAN	NAN	Sbicolor(6)	Tandem	NAN	NAN
AP85-441	Sspon.007D0024560	NAN	NBS-LRR	Other	NB-ARC, LRR	IPR002182,NB-ARC,182,214; IPR032675,LRR,509,600; PF00931.22,NB-ARC,182,214	GRU11907	2	7	77766290	77774596	NAN	NAN	NAN	NAN	NAN	NAN	Tandem	NAN	NAN
AP85-441	Sspon.006C0019590	NAN	NBS-LRR	Other	NB-ARC, LRR	IPR002182,NB-ARC,149,335; IPR032675,LRR,595,709; PF00931.22,NB-ARC,149,335	GRU131	26	6	67693809	67696792	NAN	NAN	NAN	NAN	NAN	NAN	Undefined	NAN	NAN
AP85-441	Sspon.006D0022540	NAN	NBS-LRR	Other	LRR, LRR, NB-ARC, LRR	IPR032675,LRR,698,914; IPR006553,LRR,584,609; IPR002182,NB-ARC,51,177; IPR001611,LRR,495,548; PF00931.22,NB-ARC,51,177; PF13855.6,LRR,495,548; PF00560.33,LRR,1003,1025	GRU71	37	6	78083696	78089455	NAN	NAN	NAN	NAN	NAN	NAN	Tandem	NAN	NAN
AP85-441	Sspon.006B0024840	NAN	NBS-LRR	Other	NB-ARC, LRR	IPR002182,NB-ARC,141,348; IPR032675,LRR,470,729; PF00931.22,NB-ARC,141,348	GRU529	11	6	84502339	84505693	NAN	NAN	NAN	NAN	NAN	Sbicolor(8)	Tandem	NAN	NAN
AP85-441	Sspon.006A0022830	NAN	NBS-LRR	Other	LRR, NB-ARC	IPR032675,LRR,465,711; IPR002182,NB-ARC,199,431; PF00931.22,NB-ARC,199,431	NAN	NAN	6	91564958	91568784	NAN	NAN	NAN	NAN	NAN	Sbicolor(5)	Undefined	NAN	NAN
AP85-441	Sspon.006B0024490	NAN	NBS-LRR	Other	LRR, LRR, LRR, NB-ARC	IPR032675,LRR,596,886; IPR001611,LRR,611,657; IPR003591,LRR,621,643; IPR002182,NB-ARC,245,451; PF00931.22,NB-ARC,245,451; PF13855.6,LRR,611,657	GRU131	26	6	82900282	82905450	NAN	NAN	NAN	NAN	20	Sbicolor(5)	Undefined	NAN	NAN
AP85-441	Sspon.003D0002990	NAN	NBS-LRR	Other	LRR, NB-ARC	IPR032675,LRR,484,852; IPR002182,NB-ARC,213,426; PF00931.22,NB-ARC,213,426	GRU549	12	3	6601274	6607732	NAN	NAN	NAN	NAN	21	NAN	Tandem	NAN	NAN
AP85-441	Sspon.002B0019000	NAN	NBS-LRR	Other	LRR, NB-ARC	IPR032675,LRR,421,663; IPR002182,NB-ARC,194,390; PF00931.22,NB-ARC,194,390	GRU1006	8	2	47166817	47171573	NAN	NAN	NAN	NAN	NAN	NAN	Undefined	NAN	NAN
AP85-441	Sspon.005C0018480	NAN	NBS-LRR	Other	LRR, NB-ARC	IPR032675,LRR,810,1030; IPR002182,NB-ARC,476,540; PF00931.22,NB-ARC,195,405	GRU103	30	5	62531430	62537915	NAN	NAN	NAN	NAN	NAN	NAN	Undefined	NAN	NAN
AP85-441	Sspon.002C0041510	NAN	NBS-LRR	Other	NB-ARC, LRR	IPR002182,NB-ARC,5,85; IPR032675,LRR,189,384; PF00931.22,NB-ARC,5,85	GRU22720	1	2	113841926	113844433	NAN	NAN	NAN	NAN	NAN	NAN	Undefined	NAN	NAN
AP85-441	Sspon.003B0001401	NAN	NBS-LRR	Other	LRR, LRR, NB-ARC	IPR032675,LRR,1340,1724; IPR003591,LRR,1411,1434; IPR002182,NB-ARC,1002,1233; PF00931.22,NB-ARC,175,396	GRU26	43	3	3343938	3356024	NAN	NAN	NAN	NAN	13	Sbicolor(9)	Undefined	NAN	NAN
AP85-441	Sspon.006A0003961	NAN	NBS-LRR	Other	NB-ARC, LRR	IPR002182,NB-ARC,188,316; IPR032675,LRR,638,737; PF00931.22,NB-ARC,188,316	GRU803	10	6	9490884	9494712	NAN	NAN	NAN	NAN	NAN	Sbicolor(7)	Undefined	NAN	NAN
AP85-441	Sspon.002B0037410	NAN	NBS-LRR	Other	LRR, NB-ARC	IPR032675,LRR,575,799; IPR002182,NB-ARC,286,505; PF00931.22,NB-ARC,286,505	GRU52	44	2	105766361	105783272	NAN	NAN	NAN	NAN	NAN	NAN	Undefined	NAN	NAN
AP85-441	Sspon.005A0019050	NAN	NBS-LRR	Other	LRR, NB-ARC	IPR032675,LRR,1163,1279; IPR002182,NB-ARC,207,406; PF00931.22,NB-ARC,207,406	GRU52	44	5	56292544	56296422	NAN	NAN	NAN	NAN	NAN	Sbicolor(6)	Undefined	NAN	NAN
AP85-441	Sspon.006D0002250	NAN	NBS-LRR	Other	LRR, NB-ARC	IPR032675,LRR,871,957; IPR002182,NB-ARC,170,392; PF00931.22,NB-ARC,170,392	GRU803	10	6	6185019	6188439	NAN	NAN	NAN	NAN	NAN	NAN	Undefined	NAN	NAN
AP85-441	Sspon.005C0021660	NAN	NBS-LRR	Other	LRR, NB-ARC	IPR032675,LRR,754,854; IPR002182,NB-ARC,197,425; PF00931.22,NB-ARC,197,425	GRU61	37	5	76530865	76542518	NAN	NAN	NAN	NAN	NAN	NAN	Tandem	NAN	NAN
AP85-441	Sspon.005C0024730	NAN	NBS-LRR	Other	LRR, NB-ARC	IPR032675,LRR,856,1093; IPR002182,NB-ARC,313,390; PF00931.22,NB-ARC,313,390	GRU52	44	5	85181276	85186980	NAN	NAN	NAN	NAN	19	NAN	Undefined	NAN	NAN
AP85-441	Sspon.002B0019450	NAN	NBS-LRR	Other	LRR, NB-ARC	IPR032675,LRR,661,1035; IPR002182,NB-ARC,351,573; PF00931.22,NB-ARC,351,573	GRU30	64	2	48619475	48624046	NAN	NAN	NAN	NAN	NAN	NAN	Tandem	NAN	NAN
AP85-441	Sspon.005A0009301	NAN	NBS-LRR	Other	LRR, NB-ARC, LRR, LRR	IPR001611,LRR,626,649; IPR002182,NB-ARC,165,403; IPR032675,LRR,487,673; IPR003591,LRR,555,576; PF00931.22,NB-ARC,165,403; PF13855.6,LRR,532,590	GRU1678	7	5	22206264	22210533	NAN	NAN	NAN	NAN	NAN	Sbicolor(6), R570(6)	Undefined	NAN	NAN
AP85-441	Sspon.006B0024830	NAN	NBS-LRR	Other	LRR, NB-ARC	IPR032675,LRR,269,529; IPR002182,NB-ARC,2,173; PF00931.22,NB-ARC,2,173	GRU529	11	6	84463595	84465436	NAN	NAN	NAN	NAN	NAN	Sbicolor(8)	Undefined	NAN	NAN
AP85-441	Sspon.001A0039360	NAN	NBS-LRR	Other	NB-ARC, LRR	IPR002182,NB-ARC,85,309; IPR032675,LRR,472,845; PF00931.22,NB-ARC,85,309	GRU18	78	1	106415923	106419180	NAN	NAN	NAN	NAN	NAN	NAN	Undefined	NAN	NAN
AP85-441	Sspon.007D0024280	NAN	NBS-LRR	Other	NB-ARC, LRR	IPR002182,NB-ARC,343,565; IPR032675,LRR,800,923; PF00931.22,NB-ARC,343,565	NAN	NAN	7	77006748	77012233	NAN	NAN	NAN	NAN	NAN	NAN	Undefined	NAN	NAN
AP85-441	Sspon.005A0025861	NAN	NBS-LRR	Other	NB-ARC, LRR	IPR002182,NB-ARC,164,265; IPR032675,LRR,294,661; PF00931.22,NB-ARC,164,265	GRU4	195	5	85353210	85356237	NAN	NAN	NAN	NAN	14	NAN	Undefined	NAN	NAN
AP85-441	Sspon.002A0028110	NAN	NBS-LRR	Other	LRR, NB-ARC	IPR032675,LRR,578,949; IPR002182,NB-ARC,187,440; PF00931.22,NB-ARC,187,440	GRU465	13	2	72756635	72761419	NAN	NAN	NAN	NAN	NAN	NAN	Undefined	NAN	NAN
AP85-441	Sspon.005B0006000	NAN	NBS-LRR	Other	NB-ARC, LRR	IPR002182,NB-ARC,174,401; IPR032675,LRR,423,808; PF00931.22,NB-ARC,174,401	GRU1611	7	5	12915100	12917849	NAN	NAN	NAN	NAN	NAN	Sbicolor(6)	Undefined	NAN	NAN
AP85-441	Sspon.005A0021710	NAN	NBS-LRR	Other	LRR, NB-ARC	IPR032675,LRR,512,905; IPR002182,NB-ARC,175,414; PF00931.22,NB-ARC,175,414	GRU103	30	5	68645602	68648322	NAN	NAN	NAN	NAN	9	NAN	Tandem	NAN	NAN
AP85-441	Sspon.005C0000612	NAN	NBS-LRR	Other	LRR, NB-ARC	IPR032675,LRR,1082,1268; IPR002182,NB-ARC,2,213; PF00931.22,NB-ARC,2,213	GRU123	22	5	1472674	1476987	NAN	NAN	NAN	NAN	NAN	NAN	Undefined	NAN	NAN
AP85-441	Sspon.005C0024550	NAN	NBS-LRR	Other	NB-ARC, LRR, LRR	IPR002182,NB-ARC,164,379; IPR032675,LRR,977,1223; IPR001611,LRR,668,689; PF00931.22,NB-ARC,164,379	GRU52	44	5	84723121	84727074	NAN	NAN	NAN	NAN	19	NAN	Tandem	NAN	NAN
AP85-441	Sspon.005C0024531	NAN	NBS-LRR	Other	LRR, NB-ARC	IPR032675,LRR,185,562; IPR002182,NB-ARC,11,91; PF00931.22,NB-ARC,11,91	GRU248	18	5	84714192	84716901	NAN	NAN	NAN	NAN	NAN	NAN	Undefined	NAN	NAN
AP85-441	Sspon.003B0001310	NAN	NBS-LRR	Other	NB-ARC, LRR	IPR002182,NB-ARC,171,394; IPR032675,LRR,514,884; PF00931.22,NB-ARC,171,394	GRU26	43	3	3247746	3250451	NAN	NAN	NAN	NAN	13	Sbicolor(9)	Undefined	NAN	NAN
AP85-441	Sspon.005B0019750	NAN	NBS-LRR	Other	NB-ARC, LRR	IPR002182,NB-ARC,179,317; IPR032675,LRR,328,702; PF00931.22,NB-ARC,179,317	GRU4	195	5	68789216	68793382	NAN	NAN	NAN	NAN	NAN	NAN	Undefined	NAN	NAN
AP85-441	Sspon.006A0012200	NAN	NBS-LRR	Other	LRR, NB-ARC	IPR032675,LRR,195,440; IPR002182,NB-ARC,18,167; PF00931.22,NB-ARC,18,167	GRU16544	2	6	48659923	48662424	NAN	NAN	NAN	NAN	NAN	NAN	Undefined	NAN	NAN
AP85-441	Sspon.004A0025940	NAN	NBS-LRR	Other	NB-ARC, LRR	IPR002182,NB-ARC,221,419; IPR032675,LRR,769,907; PF00931.22,NB-ARC,221,419	GRU239	18	4	71320608	71323717	NAN	NAN	NAN	NAN	10	NAN	Tandem	NAN	NAN
AP85-441	Sspon.004D0015192	NAN	NBS-LRR	Other	LRR, NB-ARC	IPR032675,LRR,944,1115; IPR002182,NB-ARC,203,430; PF00931.22,NB-ARC,203,430	GRU549	12	4	33972084	33975461	NAN	NAN	NAN	NAN	NAN	NAN	Tandem	NAN	NAN
AP85-441	Sspon.007A0019960	NAN	NBS-LRR	Other	NB-ARC, LRR	IPR002182,NB-ARC,174,267; IPR032675,LRR,441,723; PF00931.22,NB-ARC,174,267	GRU4	195	7	53990120	53993799	NAN	NAN	NAN	NAN	5	Sbicolor(5), Sbicolor(9), R570(5)	Tandem	NAN	NAN
AP85-441	Sspon.005B0019440	NAN	NBS-LRR	Other	kinase, LRR, NB-ARC	IPR000719,kinase,860,916; IPR032675,LRR,635,818; IPR002182,NB-ARC,449,514; PF00931.22,NB-ARC,173,378	GRU103	30	5	67626063	67632521	NAN	NAN	NAN	NAN	NAN	NAN	Tandem	NAN	NAN
AP85-441	Sspon.006D0024790	NAN	NBS-LRR	Other	NB-ARC, LRR	IPR002182,NB-ARC,30,118; IPR032675,LRR,195,417; PF00931.22,NB-ARC,30,118	NAN	NAN	6	87639304	87641230	NAN	NAN	NAN	NAN	23	NAN	Undefined	NAN	NAN
AP85-441	Sspon.006D0020130	NAN	NBS-LRR	Other	LRR, NB-ARC	IPR032675,LRR,327,416; IPR002182,NB-ARC,117,301; PF00931.22,NB-ARC,117,301	NAN	NAN	6	69060838	69062450	NAN	NAN	NAN	NAN	NAN	NAN	Tandem	NAN	NAN
AP85-441	Sspon.006A0022900	NAN	NBS-LRR	Other	NB-ARC, LRR, kinase, STTK	IPR002182,NB-ARC,193,316; IPR032675,LRR,431,734; IPR000719,kinase,917,1185; IPR001245,STTK,927,1182; PF00931.22,NB-ARC,193,316; PF07714.17,kinase,927,1182	GRU1205	4	6	91814925	91822595	NAN	NAN	NAN	NAN	12	Sbicolor(5)	Undefined	NAN	NAN
AP85-441	Sspon.006B0024820	NAN	NBS-LRR	Other	NB-ARC, LRR	IPR002182,NB-ARC,141,344; IPR032675,LRR,464,846; PF00931.22,NB-ARC,141,344	GRU529	11	6	84449571	84452013	NAN	NAN	NAN	NAN	NAN	Sbicolor(8)	Undefined	NAN	NAN
AP85-441	Sspon.005D0005300	NAN	NBS-LRR	Other	NB-ARC, LRR	IPR002182,NB-ARC,174,400; IPR032675,LRR,522,836; PF00931.22,NB-ARC,174,400	GRU3977	5	5	10239691	10242806	NAN	NAN	NAN	NAN	NAN	Sbicolor(6)	Undefined	NAN	NAN
AP85-441	Sspon.003D0003000	NAN	NBS-LRR	Other	NB-ARC, LRR	IPR002182,NB-ARC,218,429; IPR032675,LRR,712,871; PF00931.22,NB-ARC,218,429	GRU549	12	3	6608060	6610670	NAN	NAN	NAN	NAN	21	NAN	Tandem	NAN	NAN
AP85-441	Sspon.005C0019860	NAN	NBS-LRR	Other	LRR, NB-ARC	IPR032675,LRR,283,576; IPR002182,NB-ARC,4,132; PF00931.22,NB-ARC,4,132	GRU52	44	5	68617353	68624258	NAN	NAN	NAN	NAN	NAN	NAN	Tandem	NAN	NAN
AP85-441	Sspon.005A0016190	NAN	NBS-LRR	Other	NB-ARC, LRR	IPR002182,NB-ARC,5,155; IPR032675,LRR,486,665; PF00931.22,NB-ARC,5,155	GRU852	9	5	40476187	40478436	NAN	NAN	NAN	NAN	NAN	NAN	Tandem	NAN	NAN
AP85-441	Sspon.007A0019860	NAN	NBS-LRR	Other	LRR, NB-ARC	IPR032675,LRR,469,882; IPR002182,NB-ARC,219,362; PF00931.22,NB-ARC,219,362	GRU4	195	7	53837675	53845922	NAN	NAN	NAN	NAN	5	Sbicolor(5), Sbicolor(9), R570(5)	Tandem	NAN	NAN
AP85-441	Sspon.005A0022682	NAN	NBS-LRR	Other	NB-ARC, LRR	IPR002182,NB-ARC,49,253; IPR032675,LRR,560,708; PF00931.22,NB-ARC,49,253	GRU52	44	5	73093169	73095701	NAN	NAN	NAN	NAN	NAN	NAN	Undefined	NAN	NAN
AP85-441	Sspon.002B0039110	NAN	NBS-LRR	Other	LRR, NB-ARC	IPR032675,LRR,1046,1227; IPR002182,NB-ARC,232,457; PF00931.22,NB-ARC,232,457	GRU30	64	2	109917179	109921417	NAN	NAN	NAN	NAN	NAN	NAN	Tandem	NAN	NAN
AP85-441	Sspon.005D0024240	NAN	NBS-LRR	Other	NB-ARC, LRR	IPR002182,NB-ARC,129,347; IPR032675,LRR,458,850; PF00931.22,NB-ARC,129,347	GRU52	44	5	68954809	68961648	NAN	NAN	NAN	NAN	NAN	NAN	Undefined	NAN	NAN
AP85-441	Sspon.005B0016530	NAN	NBS-LRR	Other	NB-ARC, LRR	IPR002182,NB-ARC,242,472; IPR032675,LRR,790,924; PF00931.22,NB-ARC,242,472	GRU30	64	5	52814876	52819259	NAN	NAN	NAN	NAN	NAN	NAN	Undefined	NAN	NAN
AP85-441	Sspon.002A0037200	NAN	NBS-LRR	Other	LRR, NB-ARC	IPR032675,LRR,446,794; IPR002182,NB-ARC,86,314; PF00931.22,NB-ARC,86,314	GRU178	22	2	101151311	101153725	NAN	NAN	NAN	NAN	NAN	Sbicolor(8)	Undefined	NAN	NAN
AP85-441	Sspon.003A0021510	NAN	NBS-LRR	Other	LRR, LRR, LRR, NB-ARC	IPR032675,LRR,868,1090; IPR001611,LRR,805,827; IPR003591,LRR,731,755; IPR002182,NB-ARC,179,408; PF00931.22,NB-ARC,179,408; PF13855.6,LRR,569,623; PF00560.33,LRR,638,659	GRU71	37	3	54168098	54171949	NAN	NAN	NAN	NAN	NAN	NAN	Undefined	NAN	NAN
AP85-441	Sspon.006A0004800	NAN	NBS-LRR	Other	LRR, NB-ARC	IPR032675,LRR,729,968; IPR002182,NB-ARC,171,379; PF00931.22,NB-ARC,171,379	GRU803	10	6	10819678	10825302	NAN	NAN	NAN	NAN	NAN	Sbicolor(7), R570(7)	Tandem	NAN	NAN
AP85-441	Sspon.006A0004420	NAN	Other	CN	CC, NB-ARC	Coils,CC,104,124; IPR002182,NB-ARC,377,561; PF00931.22,NB-ARC,377,561	GRU18	78	6	10039262	10042762	NAN	NAN	NAN	NAN	2	Sbicolor(7), R570(7)	Tandem	NAN	NAN
AP85-441	Sspon.002B0032290	NAN	Other	CN	CC, NB-ARC	Coils,CC,121,141; IPR002182,NB-ARC,191,333; PF00931.22,NB-ARC,191,333	GRU211	11	2	90571214	90572449	NAN	NAN	NAN	NAN	NAN	NAN	Undefined	NAN	NAN
AP85-441	Sspon.001A0031451	NAN	Other	CN	CC, NB-ARC	Coils,CC,119,139; IPR002182,NB-ARC,210,362; PF00931.22,NB-ARC,210,362	GRU61	37	1	89791728	89793769	NAN	NAN	NAN	NAN	NAN	NAN	Tandem	NAN	NAN
AP85-441	Sspon.002C0014260	NAN	Other	CN	CC, NB-ARC	Coils,CC,111,138; IPR002182,NB-ARC,177,350; PF00931.22,NB-ARC,177,350	GRU2762	5	2	30905292	30906401	NAN	NAN	NAN	NAN	NAN	NAN	Undefined	NAN	NAN
AP85-441	Sspon.002A0040460	NAN	Other	CN	CC, NB-ARC	Coils,CC,91,111; IPR002182,NB-ARC,1,85; PF00931.22,NB-ARC,1,85	GRU18	78	2	110025107	110029678	NAN	NAN	NAN	NAN	14	Sbicolor(8), R570(8)	Tandem	NAN	NAN
AP85-441	Sspon.007A0024210	NAN	Other	CN	CC, NB-ARC	Coils,CC,69,92; IPR002182,NB-ARC,292,337; PF00931.22,NB-ARC,292,337	NAN	NAN	7	64275341	64276496	NAN	NAN	NAN	NAN	NAN	Sbicolor(8)	Tandem	NAN	NAN
AP85-441	Sspon.008B0020950	NAN	Other	CN	CC, NB-ARC	Coils,CC,124,144; IPR002182,NB-ARC,179,317; PF00931.22,NB-ARC,179,317	NAN	NAN	8	59746280	59748909	NAN	NAN	NAN	NAN	NAN	NAN	Undefined	NAN	NAN
AP85-441	Sspon.006C0024420	NAN	Other	CN	CC, NB-ARC	Coils,CC,16,43; IPR002182,NB-ARC,614,843; PF00931.22,NB-ARC,190,364	GRU18	78	6	86206203	86287449	NAN	NAN	NAN	NAN	NAN	NAN	Tandem	NAN	NAN
AP85-441	Sspon.006D0025080	NAN	Other	CN	CC, NB-ARC	Coils,CC,105,125; IPR002182,NB-ARC,175,363; PF00931.22,NB-ARC,175,363	GRU18	78	6	89045018	89047561	NAN	NAN	NAN	NAN	NAN	NAN	Undefined	NAN	NAN
AP85-441	Sspon.002C0044660	NAN	Other	CN	CC, NB-ARC	Coils,CC,172,192; IPR002182,NB-ARC,469,636; PF00931.22,NB-ARC,255,431	GRU18	78	2	125967912	125973981	NAN	NAN	NAN	NAN	NAN	NAN	Undefined	NAN	NAN
AP85-441	Sspon.005A0017660	NAN	Other	CN	CC, NB-ARC	Coils,CC,26,46; IPR002182,NB-ARC,213,473; PF00931.22,NB-ARC,213,473	GRU12115	3	5	50372941	50376605	NAN	NAN	NAN	NAN	NAN	NAN	Undefined	NAN	NAN
AP85-441	Sspon.003A0000200	NAN	Other	CN	CC, NB-ARC	Coils,CC,121,141; IPR002182,NB-ARC,174,439; PF00931.22,NB-ARC,174,439	GRU2431	6	3	400606	404076	NAN	NAN	NAN	NAN	NAN	NAN	Undefined	NAN	NAN
AP85-441	Sspon.002A0026832	NAN	Other	CN	CC, NB-ARC	Coils,CC,48,68; IPR002182,NB-ARC,210,432; PF00931.22,NB-ARC,210,432	GRU1332	8	2	68053345	68057038	NAN	NAN	NAN	NAN	NAN	NAN	Tandem	NAN	NAN
AP85-441	Sspon.006C0018800	NAN	Other	CN	CC, NB-ARC	Coils,CC,33,53; IPR002182,NB-ARC,176,222; PF00931.22,NB-ARC,176,222	NAN	NAN	6	62277094	62277804	NAN	NAN	NAN	NAN	NAN	NAN	Undefined	NAN	NAN
AP85-441	Sspon.006A0012920	NAN	Other	CN	CC, NB-ARC	Coils,CC,71,98; IPR002182,NB-ARC,88,190; PF00931.22,NB-ARC,88,190	NAN	NAN	6	50875575	50876881	NAN	NAN	NAN	NAN	4	Sbicolor(7)	Undefined	NAN	NAN
AP85-441	Sspon.006B0003350	NAN	Other	CN	CC, NB-ARC	Coils,CC,158,178; IPR002182,NB-ARC,357,517; PF00931.22,NB-ARC,175,356	GRU18	78	6	8268583	8270285	NAN	NAN	NAN	NAN	NAN	Sbicolor(7), R570(7)	Tandem	NAN	NAN
AP85-441	Sspon.002A0033740	NAN	Other	CN	CC, NB-ARC	Coils,CC,219,239; IPR002182,NB-ARC,451,652; PF00931.22,NB-ARC,451,652	GRU239	18	2	88520372	88522670	NAN	NAN	NAN	NAN	NAN	NAN	Undefined	NAN	NAN
AP85-441	Sspon.002A0033181	NAN	Other	CN	CC, NB-ARC	Coils,CC,122,142; IPR002182,NB-ARC,176,368; PF00931.22,NB-ARC,176,368	NAN	NAN	2	87267810	87269123	NAN	NAN	NAN	NAN	NAN	NAN	Undefined	NAN	NAN
AP85-441	Sspon.002B0026840	NAN	Other	CN	CC, NB-ARC	Coils,CC,156,176; IPR002182,NB-ARC,172,329; PF00931.22,NB-ARC,172,329	GRU18	78	2	75085142	75086233	NAN	NAN	NAN	NAN	NAN	NAN	Undefined	NAN	NAN
AP85-441	Sspon.002A0013030	NAN	Other	CN	CC, NB-ARC	Coils,CC,111,138; IPR002182,NB-ARC,177,277; PF00931.22,NB-ARC,177,277	GRU2762	5	2	28009060	28012874	NAN	NAN	NAN	NAN	NAN	NAN	Undefined	NAN	NAN
AP85-441	Sspon.007A0019890	NAN	Other	CN	CC, NB-ARC	Coils,CC,37,57; IPR002182,NB-ARC,188,267; PF00931.22,NB-ARC,188,267	NAN	NAN	7	53904526	53911329	NAN	NAN	NAN	NAN	5	Sbicolor(5), Sbicolor(9), R570(5)	Tandem	NAN	NAN
AP85-441	Sspon.002A0042210	NAN	Other	CN	CC, NB-ARC	Coils,CC,480,511; IPR002182,NB-ARC,145,227; PF00931.22,NB-ARC,145,227	NAN	NAN	2	115057504	115063273	NAN	NAN	NAN	NAN	NAN	NAN	Undefined	NAN	NAN
AP85-441	Sspon.006B0021340	NAN	Other	CN	CC, NB-ARC	Coils,CC,104,131; IPR002182,NB-ARC,176,350; PF00931.22,NB-ARC,176,350	GRU18	78	6	72457423	72459771	NAN	NAN	NAN	NAN	NAN	NAN	Tandem	NAN	NAN
AP85-441	Sspon.005A0021601	NAN	Other	CN	CC, NB-ARC	Coils,CC,110,130; IPR002182,NB-ARC,420,600; PF00931.22,NB-ARC,181,363	GRU18	78	5	68058214	68061691	NAN	NAN	NAN	NAN	9	NAN	Tandem	NAN	NAN
AP85-441	Sspon.006B0017860	NAN	Other	CN	CC, NB-ARC	Coils,CC,31,61; IPR002182,NB-ARC,171,324; PF00931.22,NB-ARC,171,324	NAN	NAN	6	57911957	57914329	NAN	NAN	NAN	NAN	19	Sbicolor(5), Sbicolor(7)	Tandem	NAN	NAN
AP85-441	Sspon.002A0013040	NAN	Other	CN	CC, NB-ARC	Coils,CC,104,131; IPR002182,NB-ARC,242,294; PF00931.22,NB-ARC,185,226	GRU2762	5	2	28023335	28024912	NAN	NAN	NAN	NAN	NAN	NAN	Undefined	NAN	NAN
AP85-441	Sspon.006B0018790	NAN	Other	CN	CC, NB-ARC	Coils,CC,349,369; IPR002182,NB-ARC,502,589; PF00931.22,NB-ARC,502,589	GRU4	195	6	61323033	61337272	NAN	NAN	NAN	NAN	NAN	NAN	Undefined	NAN	NAN
AP85-441	Sspon.001D0032390	NAN	Other	CN	CC, NB-ARC	Coils,CC,106,126; IPR002182,NB-ARC,196,239; PF00931.22,NB-ARC,196,239	NAN	NAN	1	87976428	87977426	NAN	NAN	NAN	NAN	NAN	NAN	Undefined	NAN	NAN
AP85-441	Sspon.005C0022660	NAN	Other	CN	CC, NB-ARC	Coils,CC,33,53; IPR002182,NB-ARC,183,331; PF00931.22,NB-ARC,183,331	GRU61	37	5	80817940	80821200	NAN	NAN	NAN	NAN	18	NAN	Undefined	NAN	NAN
AP85-441	Sspon.006C0021720	NAN	Other	CN	CC, NB-ARC	Coils,CC,112,132; IPR002182,NB-ARC,185,351; PF00931.22,NB-ARC,185,351	GRU21058	2	6	75094886	75095954	NAN	NAN	NAN	NAN	NAN	NAN	Undefined	NAN	NAN
AP85-441	Sspon.002A0034720	NAN	Other	CN	CC, NB-ARC	Coils,CC,285,312; IPR002182,NB-ARC,444,536; PF00931.22,NB-ARC,192,282	GRU9833	3	2	90964421	90976616	NAN	NAN	NAN	NAN	NAN	NAN	Undefined	NAN	NAN
AP85-441	Sspon.002C0014440	NAN	Other	CN	CC, NB-ARC	Coils,CC,99,126; IPR002182,NB-ARC,165,286; PF00931.22,NB-ARC,165,286	GRU2762	5	2	31293459	31297820	NAN	NAN	NAN	NAN	NAN	NAN	Undefined	NAN	NAN
AP85-441	Sspon.008A0000726	NAN	Other	CN	CC, NB-ARC	Coils,CC,291,311; IPR002182,NB-ARC,236,442; PF00931.22,NB-ARC,236,442	GRU239	18	8	1804707	1807429	NAN	NAN	NAN	NAN	NAN	NAN	Undefined	NAN	NAN
AP85-441	Sspon.005C0013870	NAN	Other	CN	CC, NB-ARC	Coils,CC,58,78; IPR002182,NB-ARC,265,437; PF00931.22,NB-ARC,182,248	GRU18	78	5	37926480	37935140	NAN	NAN	NAN	NAN	NAN	NAN	Undefined	NAN	NAN
AP85-441	Sspon.005A0001630	NAN	Other	Other	LRR	IPR032675,LRR,5,236	GRU11539	2	5	3457548	3458728	NAN	NAN	NAN	NAN	NAN	R570(6)	Undefined	NAN	NAN
AP85-441	Sspon.004A0019240	NAN	Other	Other	LRR, LRR, LRR, LRR	IPR001611,LRR,127,148; IPR003591,LRR,244,270; IPR032675,LRR,32,150; IPR013210,LRR,31,69; PF08263.12,LRR,31,69; PF00560.33,LRR,127,148; PF13855.6,LRR,153,209	GRU2	242	4	56734837	56738771	NAN	NAN	NAN	NAN	NAN	NAN	Undefined	NAN	NAN
AP85-441	Sspon.004D0027300	NAN	Other	Other	LRR	IPR032675,LRR,494,599	GRU239	18	4	79721854	79723701	NAN	NAN	NAN	NAN	NAN	NAN	Tandem	NAN	NAN
AP85-441	Sspon.004A0010350	NAN	Other	Other	LRR, LRR, LRR, LRR	IPR001611,LRR,174,196; IPR032675,LRR,222,296; IPR013210,LRR,40,78; IPR003591,LRR,317,341; PF08263.12,LRR,40,78; PF00560.33,LRR,133,152; PF13855.6,LRR,598,657	GRU18203	2	4	23815688	23819119	NAN	NAN	NAN	NAN	3	NAN	Tandem	NAN	NAN
AP85-441	Sspon.005A0021730	NAN	Other	Other	LRR	IPR032675,LRR,3,290	GRU4	195	5	68748662	68750681	NAN	NAN	NAN	NAN	9	NAN	Undefined	NAN	NAN
AP85-441	Sspon.002A0021660	NAN	Other	Other	LRR	IPR032675,LRR,18,338	NAN	NAN	2	48321074	48322105	NAN	NAN	NAN	NAN	2	NAN	Tandem	NAN	NAN
AP85-441	Sspon.006B0021330	NAN	Other	Other	CC, CC, NB-ARC	Coils,CC,111,131; Coils,CC,508,528; IPR002182,NB-ARC,416,578; PF00931.22,NB-ARC,183,350	GRU18	78	6	72428020	72430743	NAN	NAN	NAN	NAN	NAN	NAN	Tandem	NAN	NAN
AP85-441	Sspon.005B0015630	NAN	Other	Other	CC, LRR	Coils,CC,414,434; IPR032675,LRR,808,977	GRU879	10	5	49792130	49795329	NAN	NAN	NAN	NAN	17	NAN	Tandem	NAN	NAN
AP85-441	Sspon.006B0020460	NAN	Other	Other	LRR, LRR	IPR032675,LRR,4,259; IPR001611,LRR,126,146; PF00560.33,LRR,126,146	GRU22994	2	6	69669423	69670427	NAN	NAN	NAN	NAN	NAN	NAN	Tandem	NAN	NAN
AP85-441	Sspon.007D0024610	NAN	Other	Other	NB-ARC	IPR002182,NB-ARC,96,232; PF00931.22,NB-ARC,96,232	GRU291	17	7	77848069	77849222	NAN	NAN	NAN	NAN	NAN	NAN	Tandem	NAN	NAN
AP85-441	Sspon.005A0015420	NAN	Other	Other	LRR	IPR032675,LRR,66,191	GRU22937	2	5	36443917	36444394	NAN	NAN	NAN	NAN	7	NAN	Tandem	NAN	NAN
AP85-441	Sspon.001A0019200	NAN	Other	Other	LRR	IPR032675,LRR,52,275	GRU19390	2	1	46017588	46020234	NAN	NAN	NAN	NAN	NAN	NAN	Undefined	NAN	NAN
AP85-441	Sspon.001B0006862	NAN	Other	Other	LRR, LRR, LRR	IPR001611,LRR,191,251; IPR032675,LRR,1,287; IPR003591,LRR,91,115; PF13855.6,LRR,70,128; PF12799.7,LRR,140,177	GRU5259	4	1	15778524	15781303	NAN	NAN	NAN	NAN	NAN	NAN	Tandem	NAN	NAN
AP85-441	Sspon.001A0027271	NAN	Other	Other	Ortholog	Ortholog	GRU12	101	1	80384702	80386428	NAN	NAN	NAN	NAN	5	NAN	Undefined	NAN	NAN
AP85-441	Sspon.005C0018610	NAN	Other	Other	NB-ARC	IPR002182,NB-ARC,54,206; PF00931.22,NB-ARC,54,206	NAN	NAN	5	62817437	62820586	NAN	NAN	NAN	NAN	NAN	NAN	Undefined	NAN	NAN
AP85-441	Sspon.002C0038540	NAN	Other	Other	LRR	IPR032675,LRR,379,667	GRU30	64	2	106441771	106446792	NAN	NAN	NAN	NAN	NAN	NAN	Undefined	NAN	NAN
AP85-441	Sspon.005A0027640	NAN	Other	Other	LRR	IPR032675,LRR,48,360	GRU1146	2	5	89939581	89947136	NAN	NAN	NAN	NAN	NAN	Sbicolor(8)	Tandem	NAN	NAN
AP85-441	Sspon.004A0022780	NAN	Other	Other	LRR, LRR, LRR, LRR	IPR032675,LRR,33,170; IPR013210,LRR,35,74; IPR001611,LRR,177,198; IPR003591,LRR,489,513; PF08263.12,LRR,35,74; PF00560.33,LRR,102,119; PF13855.6,LRR,362,412	GRU21	73	4	65347966	65357856	NAN	NAN	NAN	NAN	8	Sbicolor(10), Sbicolor(2), Sbicolor(3)	Tandem	NAN	NAN
AP85-441	Sspon.002A0014370	NAN	Other	Other	LRR	IPR032675,LRR,35,350	GRU19914	2	2	29737679	29749817	NAN	NAN	NAN	NAN	NAN	NAN	Undefined	NAN	NAN
AP85-441	Sspon.002B0034120	NAN	Other	Other	LRR	IPR032675,LRR,13,338	GRU1886	7	2	97220965	97226894	NAN	NAN	NAN	NAN	22	NAN	Tandem	NAN	NAN
AP85-441	Sspon.006A0024060	NAN	Other	Other	LRR, LRR	IPR032675,LRR,285,446; IPR001611,LRR,343,365; PF00560.33,LRR,150,171	GRU71	37	6	96009180	96011565	NAN	NAN	NAN	NAN	NAN	Sbicolor(5)	Undefined	NAN	NAN
AP85-441	Sspon.001C0026770	NAN	Other	Other	Ortholog	Ortholog	GRU13944	3	1	79521828	79530806	NAN	NAN	NAN	NAN	NAN	NAN	Undefined	NAN	NAN
AP85-441	Sspon.005A0015161	NAN	Other	Other	LRR	IPR032675,LRR,11,212	GRU9836	1	5	35197441	35200373	NAN	NAN	NAN	NAN	NAN	NAN	Undefined	NAN	NAN
AP85-441	Sspon.002B0029950	NAN	Other	Other	LRR, LRR, LRR	IPR032675,LRR,24,218; IPR001611,LRR,95,155; IPR013210,LRR,27,68; PF08263.12,LRR,27,68; PF13855.6,LRR,95,155	NAN	NAN	2	83972379	83973032	NAN	NAN	NAN	NAN	NAN	NAN	Undefined	NAN	NAN
AP85-441	Sspon.003B0000624	NAN	Other	Other	NB-ARC	IPR002182,NB-ARC,629,791; PF00931.22,NB-ARC,629,791	GRU12538	3	3	1877498	1892210	NAN	NAN	NAN	NAN	NAN	NAN	Undefined	NAN	NAN
AP85-441	Sspon.008A0011470	NAN	Other	Other	Ortholog	Ortholog	GRU12421	3	8	37953362	37956384	NAN	NAN	NAN	NAN	NAN	NAN	Undefined	NAN	NAN
AP85-441	Sspon.003B0024490	NAN	Other	Other	Ortholog	Ortholog	GRU17855	2	3	72814557	72815646	NAN	NAN	NAN	NAN	NAN	NAN	Undefined	NAN	NAN
AP85-441	Sspon.003B0020300	NAN	Other	Other	Ortholog	Ortholog	GRU725	8	3	47609237	47613001	NAN	NAN	NAN	NAN	NAN	NAN	Tandem	NAN	NAN
AP85-441	Sspon.005B0021141	NAN	Other	Other	Ortholog	Ortholog	GRU1612	5	5	75177670	75180395	NAN	NAN	NAN	NAN	NAN	NAN	Undefined	NAN	NAN
AP85-441	Sspon.002A0027360	NAN	Other	Other	LRR	IPR032675,LRR,22,306	GRU935	8	2	70752758	70761216	NAN	NAN	NAN	NAN	NAN	NAN	Tandem	NAN	NAN
AP85-441	Sspon.002B0019301	NAN	Other	Other	Ortholog	Ortholog	GRU12	101	2	47457916	47468101	NAN	NAN	NAN	NAN	NAN	NAN	Undefined	NAN	NAN
AP85-441	Sspon.002A0030061	NAN	Other	Other	LRR, LRR	IPR003591,LRR,352,375; IPR032675,LRR,367,649	GRU1088	9	2	78343326	78345509	NAN	NAN	NAN	NAN	6	NAN	Tandem	NAN	NAN
AP85-441	Sspon.008A0020010	NAN	Other	Other	Ortholog	Ortholog	GRU21980	2	8	62420854	62422215	NAN	NAN	NAN	NAN	NAN	Sbicolor(10)	Tandem	NAN	NAN
AP85-441	Sspon.003C0004470	NAN	Other	Other	NB-ARC	IPR002182,NB-ARC,181,356; PF00931.22,NB-ARC,181,356	GRU26	43	3	8577748	8579148	NAN	NAN	NAN	NAN	18	NAN	Undefined	NAN	NAN
AP85-441	Sspon.001B0036390	NAN	Other	Other	LRR, LRR, LRR, LRR	IPR003591,LRR,459,485; IPR001611,LRR,485,543; IPR032675,LRR,482,590; IPR013210,LRR,49,89; PF08263.12,LRR,49,89; PF00560.33,LRR,414,435; PF13855.6,LRR,485,543	GRU3388	5	1	96940531	96943342	NAN	NAN	NAN	NAN	NAN	NAN	Undefined	NAN	NAN
AP85-441	Sspon.007B0023840	NAN	Other	Other	NB-ARC	IPR002182,NB-ARC,47,272; PF00931.22,NB-ARC,47,272	GRU557	12	7	67065108	67068882	NAN	NAN	NAN	NAN	NAN	NAN	Undefined	NAN	NAN
AP85-441	Sspon.006B0007100	NAN	Other	Other	LRR, LRR, LRR	IPR032675,LRR,217,514; IPR003591,LRR,333,357; IPR001611,LRR,278,295; PF13516.6,LRR,68,81; PF00560.33,LRR,469,490	GRU67	40	6	16624241	16627164	NAN	NAN	NAN	NAN	NAN	NAN	Undefined	NAN	NAN
AP85-441	Sspon.002A0040440	NAN	Other	Other	LRR	IPR032675,LRR,448,609	NAN	NAN	2	109957751	109963083	NAN	NAN	NAN	NAN	14	NAN	Undefined	NAN	NAN
AP85-441	Sspon.007D0027230	NAN	Other	Other	LRR, LRR, LRR, kinase, LRR	IPR032675,LRR,17,182; IPR001611,LRR,526,549; IPR013210,LRR,21,61; IPR000719,kinase,809,1107; IPR003591,LRR,620,644; PF08263.12,LRR,21,61; PF13855.6,LRR,69,126; PF00560.33,LRR,282,303; PF00069.25,kinase,819,1096	GRU2	242	7	84524168	84527626	NAN	NAN	NAN	NAN	NAN	NAN	Undefined	NAN	NAN
AP85-441	Sspon.002A0023710	NAN	Other	Other	Ortholog	Ortholog	GRU19803	2	2	58948801	58950175	NAN	NAN	NAN	NAN	NAN	NAN	Tandem	NAN	NAN
AP85-441	Sspon.006A0019591	NAN	Other	Other	LRR	IPR032675,LRR,41,541	GRU254	18	6	80243631	80247775	NAN	NAN	NAN	NAN	NAN	NAN	Undefined	NAN	NAN
AP85-441	Sspon.004A0022660	NAN	Other	Other	LRR, LRR	IPR001611,LRR,25,68; IPR032675,LRR,11,222; PF13855.6,LRR,25,68	GRU16447	2	4	65076187	65077055	NAN	NAN	NAN	NAN	8	R570(3)	Undefined	NAN	NAN
AP85-441	Sspon.001A0009420	NAN	Other	Other	LRR, LRR	IPR032675,LRR,101,245; IPR013210,LRR,103,142; PF08263.12,LRR,103,142	NAN	NAN	1	21898641	21901037	NAN	NAN	NAN	NAN	NAN	NAN	Undefined	NAN	NAN
AP85-441	Sspon.002B0024280	NAN	Other	Other	NB-ARC	IPR002182,NB-ARC,258,375; PF00931.22,NB-ARC,258,375	NAN	NAN	2	68461488	68463063	NAN	NAN	NAN	NAN	NAN	NAN	Undefined	NAN	NAN
AP85-441	Sspon.005B0017410	NAN	Other	Other	Ortholog	Ortholog	NAN	NAN	5	56078151	56079133	NAN	NAN	NAN	NAN	NAN	NAN	Undefined	NAN	NAN
AP85-441	Sspon.004C0016830	NAN	Other	Other	Ortholog	Ortholog	NAN	NAN	4	51973229	51978253	NAN	NAN	NAN	NAN	NAN	NAN	Undefined	NAN	NAN
AP85-441	Sspon.003B0002110	NAN	Other	Other	LRR	IPR032675,LRR,1,143	NAN	NAN	3	4938299	4938811	NAN	NAN	NAN	NAN	NAN	NAN	Tandem	NAN	NAN
AP85-441	Sspon.001A0031630	NAN	Other	Other	LRR, LRR	IPR001611,LRR,106,159; IPR032675,LRR,31,281; PF13855.6,LRR,106,159	GRU19248	2	1	90055019	90056184	NAN	NAN	NAN	NAN	NAN	NAN	Undefined	NAN	NAN
AP85-441	Sspon.006C0021860	NAN	Other	Other	LRR, STTK, kinase, LRR, LRR	IPR001611,LRR,72,131; IPR001245,STTK,188,463; IPR000719,kinase,185,468; IPR013210,LRR,29,67; IPR032675,LRR,29,147; PF08263.12,LRR,29,67; PF13855.6,LRR,72,131; PF07714.17,kinase,188,463	GRU65	39	6	75801900	75807724	NAN	NAN	NAN	NAN	NAN	NAN	Tandem	NAN	NAN
AP85-441	Sspon.003D0025431	NAN	Other	Other	Ortholog	Ortholog	GRU351	9	3	55461748	55471430	NAN	NAN	NAN	NAN	NAN	NAN	Undefined	NAN	NAN
AP85-441	Sspon.005B0018190	NAN	Other	Other	LRR	IPR032675,LRR,425,714	GRU189	21	5	59206332	59210323	NAN	NAN	NAN	NAN	NAN	Sbicolor(6)	Undefined	NAN	NAN
AP85-441	Sspon.005C0018000	NAN	Other	Other	kinase, NB-ARC	IPR000719,kinase,18,283; IPR002182,NB-ARC,292,456; PF00069.25,kinase,19,276; PF00931.22,NB-ARC,292,456	GRU5934	4	5	60350973	60356487	NAN	NAN	NAN	NAN	NAN	NAN	Undefined	NAN	NAN
AP85-441	Sspon.004C0013780	NAN	Other	Other	LRR	IPR032675,LRR,660,968	GRU8311	4	4	31104434	31109404	NAN	NAN	NAN	NAN	NAN	NAN	Undefined	NAN	NAN
AP85-441	Sspon.001B0000000	NAN	Other	Other	NB-ARC	IPR002182,NB-ARC,288,477; PF00931.22,NB-ARC,288,477	GRU20013	1	1	376705	379053	NAN	NAN	NAN	NAN	NAN	NAN	Undefined	NAN	NAN
AP85-441	Sspon.007B0020310	NAN	Other	Other	LRR, LRR	IPR001611,LRR,409,431; IPR032675,LRR,120,544; PF00560.33,LRR,292,310	GRU50	44	7	60007311	60008979	NAN	NAN	NAN	NAN	NAN	NAN	Undefined	NAN	NAN
AP85-441	Sspon.002C0041230	NAN	Other	Other	Ortholog	Ortholog	GRU25	8	2	112651028	112653420	NAN	NAN	NAN	NAN	NAN	NAN	Tandem	NAN	NAN
AP85-441	Sspon.005D0024800	NAN	Other	Other	Ortholog	Ortholog	NAN	NAN	5	70457675	70459588	NAN	NAN	NAN	NAN	NAN	NAN	Undefined	NAN	NAN
AP85-441	Sspon.002A0040950	NAN	Other	Other	LRR	IPR032675,LRR,199,288	GRU1232	7	2	111395055	111399479	NAN	NAN	NAN	NAN	NAN	Sbicolor(8)	Undefined	NAN	NAN
AP85-441	Sspon.002B0036210	NAN	Other	Other	LRR	IPR032675,LRR,64,253	NAN	NAN	2	102614457	102617295	NAN	NAN	NAN	NAN	NAN	NAN	Tandem	NAN	NAN
AP85-441	Sspon.005C0022600	NAN	Other	Other	LRR	IPR032675,LRR,2,154	GRU61	37	5	80638334	80639729	NAN	NAN	NAN	NAN	18	NAN	Tandem	NAN	NAN
AP85-441	Sspon.006A0011390	NAN	Other	Other	Ortholog	Ortholog	NAN	NAN	6	44402763	44406926	NAN	NAN	NAN	NAN	NAN	Sbicolor(7)	Undefined	NAN	NAN
AP85-441	Sspon.003A0026670	NAN	Other	Other	LRR, LRR, LRR, LRR	IPR001611,LRR,536,547; IPR032675,LRR,45,233; IPR013210,LRR,52,91; IPR003591,LRR,484,507; PF08263.12,LRR,52,91; PF13855.6,LRR,243,303; PF00560.33,LRR,802,824	GRU67	40	3	65442534	65445377	NAN	NAN	NAN	NAN	9	NAN	Tandem	NAN	NAN
AP85-441	Sspon.002D0021990	NAN	Other	Other	LRR	IPR032675,LRR,84,221	NAN	NAN	2	60304390	60305412	NAN	NAN	NAN	NAN	NAN	NAN	Undefined	NAN	NAN
AP85-441	Sspon.003A0023510	NAN	Other	Other	Ortholog	Ortholog	GRU556	10	3	58666667	58667650	NAN	NAN	NAN	NAN	5	NAN	Tandem	NAN	NAN
AP85-441	Sspon.008A0018390	NAN	Other	Other	LRR	IPR032675,LRR,767,982	GRU189	21	8	58630512	58633580	NAN	NAN	NAN	NAN	NAN	NAN	Undefined	NAN	NAN
AP85-441	Sspon.001A0008920	NAN	Other	Other	Ortholog	Ortholog	GRU19523	2	1	20758811	20763667	NAN	NAN	NAN	NAN	NAN	NAN	Undefined	NAN	NAN
AP85-441	Sspon.002C0034190	NAN	Other	Other	LRR	IPR032675,LRR,21,92	GRU16051	2	2	93189210	93193736	NAN	NAN	NAN	NAN	NAN	NAN	Undefined	NAN	NAN
AP85-441	Sspon.001A0035371	NAN	Other	Other	LRR	IPR032675,LRR,38,379	GRU799	6	1	98449941	98452417	NAN	NAN	NAN	NAN	NAN	NAN	Undefined	NAN	NAN
AP85-441	Sspon.001A0026080	NAN	Other	Other	LRR	IPR032675,LRR,67,294	GRU5630	3	1	77164158	77166841	NAN	NAN	NAN	NAN	4	NAN	Undefined	NAN	NAN
AP85-441	Sspon.006B0010540	NAN	Other	Other	LRR, LRR, LRR	IPR001611,LRR,174,196; IPR032675,LRR,2,76; IPR003591,LRR,50,74; PF00560.33,LRR,32,53; PF13855.6,LRR,206,257	GRU7482	4	6	33407494	33409321	NAN	NAN	NAN	NAN	NAN	NAN	Tandem	NAN	NAN
AP85-441	Sspon.007B0002610	NAN	Other	Other	Ortholog	Ortholog	GRU261	12	7	5764782	5769411	NAN	NAN	NAN	NAN	9	Sbicolor(6)	Tandem	NAN	NAN
AP85-441	Sspon.006A0020850	NAN	Other	Other	LRR	IPR032675,LRR,134,402	GRU12219	3	6	85195954	85197531	NAN	NAN	NAN	NAN	9	Sbicolor(5)	Undefined	NAN	NAN
AP85-441	Sspon.002A0020770	NAN	Other	Other	Ortholog	Ortholog	NAN	NAN	2	44849165	44850087	NAN	NAN	NAN	NAN	NAN	NAN	Undefined	NAN	NAN
AP85-441	Sspon.003A0021880	NAN	Other	Other	Ortholog	Ortholog	GRU42	27	3	54828434	54831082	NAN	NAN	NAN	NAN	NAN	NAN	Tandem	NAN	NAN
AP85-441	Sspon.008D0013020	NAN	Other	Other	Ortholog	Ortholog	GRU305	8	8	41319985	41330654	NAN	NAN	NAN	NAN	NAN	NAN	Undefined	NAN	NAN
AP85-441	Sspon.002B0018111	NAN	Other	Other	Ortholog	Ortholog	GRU76	31	2	42799033	42804419	NAN	NAN	NAN	NAN	NAN	NAN	Tandem	NAN	NAN
AP85-441	Sspon.008D0022040	NAN	Other	Other	LRR	IPR032675,LRR,177,440	NAN	NAN	8	64539693	64556619	NAN	NAN	NAN	NAN	NAN	NAN	Undefined	NAN	NAN
AP85-441	Sspon.008B0003490	NAN	Other	Other	LRR	IPR032675,LRR,150,462	GRU1475	6	8	5768337	5771479	NAN	NAN	NAN	NAN	NAN	Sbicolor(10), R570(10)	Tandem	NAN	NAN
AP85-441	Sspon.006A0015991	NAN	Other	Other	LRR, kinase, LRR, LRR, LRR	IPR032675,LRR,168,254; IPR000719,kinase,710,1014; IPR013210,LRR,42,88; IPR001611,LRR,528,588; IPR003591,LRR,141,165; PF08263.12,LRR,42,88; PF13855.6,LRR,288,345; PF00069.25,kinase,715,945	GRU6	175	6	63186306	63189413	NAN	NAN	NAN	NAN	NAN	Sbicolor(7)	Undefined	NAN	NAN
AP85-441	Sspon.006B0024660	NAN	Other	Other	NB-ARC	IPR002182,NB-ARC,261,318; PF00931.22,NB-ARC,169,257	GRU16072	3	6	83637390	83641974	NAN	NAN	NAN	NAN	NAN	NAN	Undefined	NAN	NAN
AP85-441	Sspon.006A0017841	NAN	Other	Other	LRR	IPR032675,LRR,35,289	GRU1050	5	6	68649338	68655640	NAN	NAN	NAN	NAN	NAN	Sbicolor(7)	Tandem	NAN	NAN
AP85-441	Sspon.002A0031410	NAN	Other	Other	LRR, LRR	IPR001611,LRR,331,352; IPR032675,LRR,186,394	GRU2499	5	2	82792741	82810388	NAN	NAN	NAN	NAN	8	NAN	Tandem	NAN	NAN
AP85-441	Sspon.001A0018441	NAN	Other	Other	CC, LRR	Coils,CC,42,62; IPR001611,LRR,279,300; IPR032675,LRR,190,513; IPR003591,LRR,277,299; PF13855.6,LRR,256,313	GRU11475	3	1	43166088	43169240	NAN	NAN	NAN	NAN	NAN	NAN	Undefined	NAN	NAN
AP85-441	Sspon.001B0044630	NAN	Other	Other	Ortholog	Ortholog	GRU42	27	1	113212222	113214744	NAN	NAN	NAN	NAN	NAN	NAN	Undefined	NAN	NAN
AP85-441	Sspon.007A0006250	NAN	Other	Other	Ortholog	Ortholog	GRU14736	3	7	12345268	12347652	NAN	NAN	NAN	NAN	NAN	Sbicolor(3), Sbicolor(9)	Undefined	NAN	NAN
AP85-441	Sspon.007A0018760	NAN	Other	Other	Ortholog	Ortholog	GRU1849	3	7	51992966	51995566	NAN	NAN	NAN	NAN	NAN	Sbicolor(9)	Tandem	NAN	NAN
AP85-441	Sspon.002A0013420	NAN	Other	Other	Ortholog	Ortholog	GRU1562	5	2	28627428	28635024	NAN	NAN	NAN	NAN	0	Sbicolor(7)	Undefined	NAN	NAN
AP85-441	Sspon.001A0015260	NAN	Other	Other	Ortholog	Ortholog	GRU68	11	1	34221728	34226412	NAN	NAN	NAN	NAN	NAN	NAN	Undefined	NAN	NAN
AP85-441	Sspon.002A0003972	NAN	Other	Other	CC, LRR	Coils,CC,87,107; IPR032675,LRR,365,630	GRU4062	5	2	8976448	8981693	NAN	NAN	NAN	NAN	NAN	NAN	Undefined	NAN	NAN
AP85-441	Sspon.003B0017950	NAN	Other	Other	LRR, LRR, LRR	IPR001611,LRR,279,302; IPR032675,LRR,170,251; IPR013210,LRR,32,68; PF08263.12,LRR,32,68; PF12799.7,LRR,122,163; PF13855.6,LRR,255,314	NAN	NAN	3	40141695	40143987	NAN	NAN	NAN	NAN	NAN	NAN	Undefined	NAN	NAN
AP85-441	Sspon.002A0034690	NAN	Other	Other	LRR, LRR, LRR	IPR003591,LRR,465,488; IPR001611,LRR,512,533; IPR032675,LRR,438,587; PF13855.6,LRR,467,523	GRU7809	4	2	90882562	90885039	NAN	NAN	NAN	NAN	NAN	NAN	Undefined	NAN	NAN
AP85-441	Sspon.004A0024970	NAN	Other	Other	LRR, LRR	IPR032675,LRR,178,338; IPR013210,LRR,182,231; PF08263.12,LRR,182,231	GRU67	40	4	69252009	69261801	NAN	NAN	NAN	NAN	9	NAN	Undefined	NAN	NAN
AP85-441	Sspon.006B0023660	NAN	Other	Other	LRR	IPR032675,LRR,685,1051	GRU1941	6	6	80584107	80591161	NAN	NAN	NAN	NAN	NAN	Sbicolor(5)	Undefined	NAN	NAN
AP85-441	Sspon.001A0029600	NAN	Other	Other	LRR, LRR	IPR032675,LRR,443,574; IPR006553,LRR,307,331	GRU1232	7	1	85364315	85370869	NAN	NAN	NAN	NAN	NAN	NAN	Undefined	NAN	NAN
AP85-441	Sspon.005C0020171	NAN	Other	Other	LRR	IPR032675,LRR,23,310	GRU20947	2	5	69839379	69849935	NAN	NAN	NAN	NAN	NAN	NAN	Tandem	NAN	NAN
AP85-441	Sspon.004B0023460	NAN	Other	Other	LRR, kinase, LRR, LRR	IPR032675,LRR,111,370; IPR000719,kinase,392,610; IPR001611,LRR,259,319; IPR013210,LRR,40,77; PF08263.12,LRR,40,77; PF13855.6,LRR,259,319; PF00069.25,kinase,467,583	NAN	NAN	4	68998622	68999644	NAN	NAN	NAN	NAN	NAN	NAN	Tandem	NAN	NAN
AP85-441	Sspon.002A0041770	NAN	Other	Other	Ortholog	Ortholog	GRU3217	4	2	113709456	113711122	NAN	NAN	NAN	NAN	15	NAN	Tandem	NAN	NAN
AP85-441	Sspon.001A0034251	NAN	Other	Other	Ortholog	Ortholog	NAN	NAN	1	95988602	95990494	NAN	NAN	NAN	NAN	NAN	NAN	Undefined	NAN	NAN
AP85-441	Sspon.006B0012400	NAN	Other	Other	LRR, LRR	IPR001611,LRR,230,249; IPR032675,LRR,721,951; PF13516.6,LRR,230,249	GRU217	15	6	41602485	41617567	NAN	NAN	NAN	NAN	NAN	Sbicolor(7)	Tandem	NAN	NAN
AP85-441	Sspon.002B0014000	NAN	Other	Other	Ortholog	Ortholog	GRU1550	1	2	33243326	33245919	NAN	NAN	NAN	NAN	NAN	NAN	Undefined	NAN	NAN
AP85-441	Sspon.005B0024430	NAN	Other	Other	LRR, LRR, LRR, LRR	IPR032675,LRR,171,273; IPR001611,LRR,313,336; IPR013210,LRR,32,70; IPR003591,LRR,360,383; PF08263.12,LRR,32,70; PF12799.7,LRR,124,165; PF13855.6,LRR,169,227	GRU2	242	5	88376675	88379736	NAN	NAN	NAN	NAN	NAN	NAN	Undefined	NAN	NAN
AP85-441	Sspon.006A0009061	NAN	Other	Other	LRR, LRR, LRR, LRR	IPR032675,LRR,16,179; IPR013210,LRR,23,61; IPR001611,LRR,68,124; IPR003591,LRR,303,327; PF08263.12,LRR,23,61; PF13855.6,LRR,68,124	GRU6	175	6	25493316	25497356	NAN	NAN	NAN	NAN	3	NAN	Undefined	NAN	NAN
AP85-441	Sspon.006B0003380	NAN	Other	Other	CC, CC, NB-ARC	Coils,CC,104,124; Coils,CC,156,176; IPR002182,NB-ARC,198,346; PF00931.22,NB-ARC,198,346	GRU18	78	6	8284789	8293641	NAN	NAN	NAN	NAN	NAN	Sbicolor(7), R570(7)	Tandem	NAN	NAN
AP85-441	Sspon.006D0024680	NAN	Other	Other	LRR, LRR	IPR001611,LRR,270,292; IPR003591,LRR,155,178; PF00560.33,LRR,157,179; PF13855.6,LRR,265,305	NAN	NAN	6	87586026	87587025	NAN	NAN	NAN	NAN	23	NAN	Undefined	NAN	NAN
AP85-441	Sspon.002D0028350	NAN	Other	Other	LRR, LRR	IPR001611,LRR,141,157; IPR032675,LRR,3,131; PF13516.6,LRR,141,157	NAN	NAN	2	76902707	76905290	NAN	NAN	NAN	NAN	NAN	NAN	Undefined	NAN	NAN
AP85-441	Sspon.006A0002510	NAN	Other	Other	LRR, LRR, LRR	IPR001611,LRR,485,505; IPR032675,LRR,402,552; IPR003591,LRR,345,367; PF13855.6,LRR,323,381	GRU3287	5	6	5894973	5897463	NAN	NAN	NAN	NAN	NAN	Sbicolor(7), R570(7)	Undefined	NAN	NAN
AP85-441	Sspon.002C0036860	NAN	Other	Other	LRR	IPR032675,LRR,1,224	NAN	NAN	2	100821729	100822568	NAN	NAN	NAN	NAN	NAN	NAN	Undefined	NAN	NAN
AP85-441	Sspon.004D0019000	NAN	Other	Other	LRR	IPR032675,LRR,1,80	NAN	NAN	4	57204243	57204677	NAN	NAN	NAN	NAN	NAN	NAN	Undefined	NAN	NAN
AP85-441	Sspon.008A0021831	NAN	Other	Other	Ortholog	Ortholog	GRU42	27	8	66363040	66366090	NAN	NAN	NAN	NAN	NAN	Sbicolor(10), R570(10)	Undefined	NAN	NAN
AP85-441	Sspon.006D0019620	NAN	Other	Other	LRR	IPR032675,LRR,1,69	NAN	NAN	6	67295034	67296157	NAN	NAN	NAN	NAN	NAN	NAN	Undefined	NAN	NAN
AP85-441	Sspon.006A0013070	NAN	Other	Other	LRR, LRR	IPR032675,LRR,208,530; IPR003591,LRR,298,321	GRU131	26	6	51409491	51417060	NAN	NAN	NAN	NAN	NAN	NAN	Undefined	NAN	NAN
AP85-441	Sspon.002A0042590	NAN	Other	Other	LRR	IPR032675,LRR,2,249	NAN	NAN	2	116509420	116510189	NAN	NAN	NAN	NAN	NAN	Sbicolor(8)	Tandem	NAN	NAN
AP85-441	Sspon.002B0035520	NAN	Other	Other	CC, LRR	Coils,CC,222,270; IPR032675,LRR,313,626	NAN	NAN	2	100681223	100685131	NAN	NAN	NAN	NAN	NAN	NAN	Undefined	NAN	NAN
AP85-441	Sspon.004A0024850	NAN	Other	Other	LRR	IPR032675,LRR,46,190	GRU67	40	4	69160598	69163267	NAN	NAN	NAN	NAN	9	NAN	Undefined	NAN	NAN
AP85-441	Sspon.006B0023920	NAN	Other	Other	LRR, LRR	IPR013210,LRR,40,72; IPR032675,LRR,38,333; PF08263.12,LRR,40,72	NAN	NAN	6	81153614	81157369	NAN	NAN	NAN	NAN	NAN	NAN	Undefined	NAN	NAN
AP85-441	Sspon.003A0026690	NAN	Other	Other	LRR, LRR, LRR, LRR	IPR003591,LRR,460,484; IPR013210,LRR,50,91; IPR032675,LRR,500,606; IPR001611,LRR,147,169; PF08263.12,LRR,50,91; PF00560.33,LRR,147,169	GRU67	40	3	65467793	65481907	NAN	NAN	NAN	NAN	9	NAN	Tandem	NAN	NAN
AP85-441	Sspon.008A0012581	NAN	Other	Other	NB-ARC	IPR002182,NB-ARC,173,413; PF00931.22,NB-ARC,173,413	GRU244	19	8	42878546	42886468	NAN	NAN	NAN	NAN	NAN	Sbicolor(10)	Tandem	NAN	NAN
AP85-441	Sspon.006B0019112	NAN	Other	Other	LRR	IPR032675,LRR,113,316	GRU4	195	6	63158418	63160002	NAN	NAN	NAN	NAN	NAN	NAN	Undefined	NAN	NAN
AP85-441	Sspon.006B0017060	NAN	Other	Other	LRR	IPR032675,LRR,446,802	GRU10074	3	6	55606818	55610374	NAN	NAN	NAN	NAN	NAN	Sbicolor(7)	Undefined	NAN	NAN
AP85-441	Sspon.002A0006620	NAN	Other	Other	LRR, LRR, LRR, LRR	IPR001611,LRR,115,138; IPR013210,LRR,1,37; IPR032675,LRR,1,300; IPR003591,LRR,137,161; PF08263.12,LRR,1,37; PF13855.6,LRR,91,150	GRU19997	2	2	15518644	15519555	NAN	NAN	NAN	NAN	NAN	NAN	Undefined	NAN	NAN
AP85-441	Sspon.008C0009420	NAN	Other	Other	LRR, LRR	IPR001611,LRR,26,45; IPR032675,LRR,67,102; PF00560.33,LRR,26,45	NAN	NAN	8	22151603	22152082	NAN	NAN	NAN	NAN	NAN	NAN	Undefined	NAN	NAN
AP85-441	Sspon.004B0025130	NAN	Other	Other	LRR, LRR, LRR	IPR001611,LRR,183,204; IPR013210,LRR,50,99; IPR032675,LRR,46,199; PF08263.12,LRR,50,99; PF13855.6,LRR,153,193	GRU67	40	4	72061188	72062849	NAN	NAN	NAN	NAN	NAN	NAN	Undefined	NAN	NAN
AP85-441	Sspon.003B0002054	NAN	Other	Other	LRR	IPR032675,LRR,355,549	NAN	NAN	3	4904231	4908771	NAN	NAN	NAN	NAN	NAN	NAN	Tandem	NAN	NAN
AP85-441	Sspon.003D0018820	NAN	Other	Other	LRR	IPR032675,LRR,24,174	NAN	NAN	3	41532888	41534363	NAN	NAN	NAN	NAN	NAN	NAN	Undefined	NAN	NAN
AP85-441	Sspon.006B0017141	NAN	Other	Other	LRR	IPR032675,LRR,156,437	GRU1567	7	6	56092599	56093936	NAN	NAN	NAN	NAN	NAN	Sbicolor(7)	Undefined	NAN	NAN
AP85-441	Sspon.004A0000970	NAN	Other	Other	Ortholog	Ortholog	GRU351	9	4	3301904	3308014	NAN	NAN	NAN	NAN	0	NAN	Undefined	NAN	NAN
AP85-441	Sspon.006B0017300	NAN	Other	Other	LRR	IPR032675,LRR,755,941	GRU879	10	6	56490914	56497259	NAN	NAN	NAN	NAN	NAN	NAN	Undefined	NAN	NAN
AP85-441	Sspon.002C0011420	NAN	Other	Other	LRR	IPR032675,LRR,65,233	NAN	NAN	2	24568284	24572265	NAN	NAN	NAN	NAN	NAN	NAN	Undefined	NAN	NAN
AP85-441	Sspon.006B0001620	NAN	Other	Other	LRR, LRR, LRR	IPR003591,LRR,483,505; IPR001611,LRR,460,480; IPR032675,LRR,241,532; PF13855.6,LRR,298,356	GRU3287	5	6	4216047	4218147	NAN	NAN	NAN	NAN	NAN	NAN	Undefined	NAN	NAN
AP85-441	Sspon.007C0000232	NAN	Other	Other	Ortholog	Ortholog	GRU42	27	7	548207	550930	NAN	NAN	NAN	NAN	NAN	Sbicolor(6)	Undefined	NAN	NAN
AP85-441	Sspon.003C0022750	NAN	Other	Other	LRR	IPR032675,LRR,18,186	GRU22688	2	3	48981687	48982232	NAN	NAN	NAN	NAN	19	NAN	Undefined	NAN	NAN
AP85-441	Sspon.005A0024190	NAN	Other	Other	LRR	IPR032675,LRR,5,240	GRU2507	6	5	79253988	79259703	NAN	NAN	NAN	NAN	13	NAN	Undefined	NAN	NAN
AP85-441	Sspon.005A0022530	NAN	Other	Other	LRR	IPR032675,LRR,147,291	GRU4253	4	5	72377925	72379317	NAN	NAN	NAN	NAN	10	NAN	Tandem	NAN	NAN
AP85-441	Sspon.006B0015670	NAN	Other	Other	LRR, kinase, LRR, LRR, LRR	IPR003591,LRR,430,454; IPR000719,kinase,803,1030; IPR001611,LRR,576,595; IPR032675,LRR,460,721; IPR013210,LRR,162,208; PF08263.12,LRR,162,208; PF00560.33,LRR,576,595; PF00069.25,kinase,803,1030	GRU6	175	6	52010449	52013923	NAN	NAN	NAN	NAN	18	NAN	Undefined	NAN	NAN
AP85-441	Sspon.002A0025060	NAN	Other	Other	LRR	IPR032675,LRR,122,402	GRU2476	6	2	63519421	63520028	NAN	NAN	NAN	NAN	NAN	NAN	Undefined	NAN	NAN
AP85-441	Sspon.004A0005600	NAN	Other	Other	Ortholog	Ortholog	GRU12	101	4	13342223	13345537	NAN	NAN	NAN	NAN	1	NAN	Undefined	NAN	NAN
AP85-441	Sspon.005B0015610	NAN	Other	Other	CC, LRR	Coils,CC,477,497; IPR032675,LRR,400,685	GRU879	10	5	49759837	49762701	NAN	NAN	NAN	NAN	17	NAN	Tandem	NAN	NAN
AP85-441	Sspon.005A0011500	NAN	Other	Other	CC, LRR	Coils,CC,128,155; IPR001611,LRR,368,388; IPR032675,LRR,349,448; IPR003591,LRR,250,272; PF13855.6,LRR,252,309	GRU1273	8	5	26308442	26311673	NAN	NAN	NAN	NAN	NAN	Sbicolor(4), Sbicolor(6), R570(4), R570(6)	Undefined	NAN	NAN
AP85-441	Sspon.002C0021480	NAN	Other	Other	kinase, LRR	IPR000719,kinase,394,495; IPR032675,LRR,154,230; PF00069.25,kinase,394,495	NAN	NAN	2	47365973	47373597	NAN	NAN	NAN	NAN	NAN	NAN	Undefined	NAN	NAN
AP85-441	Sspon.008B0003800	NAN	Other	Other	Ortholog	Ortholog	GRU25	8	8	6069621	6077841	NAN	NAN	NAN	NAN	NAN	Sbicolor(10)	Undefined	NAN	NAN
AP85-441	Sspon.002A0010551	NAN	Other	Other	LRR	IPR032675,LRR,79,343	GRU1970	3	2	23318333	23322841	NAN	NAN	NAN	NAN	NAN	NAN	Undefined	NAN	NAN
AP85-441	Sspon.001D0027180	NAN	Other	Other	Ortholog	Ortholog	GRU25	8	1	76662296	76664095	NAN	NAN	NAN	NAN	NAN	NAN	Undefined	NAN	NAN
AP85-441	Sspon.005A0022370	NAN	Other	Other	LRR	IPR032675,LRR,14,257	NAN	NAN	5	72049810	72050626	NAN	NAN	NAN	NAN	10	NAN	Undefined	NAN	NAN
AP85-441	Sspon.002B0026050	NAN	Other	Other	LRR, LRR	IPR013210,LRR,24,62; IPR032675,LRR,20,112; PF08263.12,LRR,24,62	NAN	NAN	2	73661405	73661782	NAN	NAN	NAN	NAN	21	NAN	Tandem	NAN	NAN
AP85-441	Sspon.002A0033440	NAN	Other	Other	LRR	IPR032675,LRR,21,229	NAN	NAN	2	87961792	87962596	NAN	NAN	NAN	NAN	NAN	NAN	Tandem	NAN	NAN
AP85-441	Sspon.004A0018040	NAN	Other	Other	Ortholog	Ortholog	GRU9204	2	4	52728046	52734769	NAN	NAN	NAN	NAN	NAN	NAN	Undefined	NAN	NAN
AP85-441	Sspon.007A0024893	NAN	Other	Other	Ortholog	Ortholog	GRU12	101	7	65903679	65915438	NAN	NAN	NAN	NAN	NAN	Sbicolor(8)	Undefined	NAN	NAN
AP85-441	Sspon.006D0022790	NAN	Other	Other	LRR	IPR032675,LRR,288,550	GRU2428	1	6	78906316	78912315	NAN	NAN	NAN	NAN	NAN	NAN	Undefined	NAN	NAN
AP85-441	Sspon.004B0001000	NAN	Other	Other	LRR, LRR, LRR	IPR006553,LRR,270,295; IPR032675,LRR,231,352; IPR001611,LRR,385,406; PF13516.6,LRR,385,406	GRU1288	8	4	2169533	2170927	NAN	NAN	NAN	NAN	NAN	NAN	Tandem	NAN	NAN
AP85-441	Sspon.005A0015380	NAN	Other	Other	LRR, LRR, LRR	IPR001611,LRR,462,514; IPR032675,LRR,423,517; IPR003591,LRR,371,394; PF13855.6,LRR,462,514	GRU1394	8	5	36380779	36385947	NAN	NAN	NAN	NAN	7	NAN	Tandem	NAN	NAN
AP85-441	Sspon.004B0008600	NAN	Other	Other	Ortholog	Ortholog	NAN	NAN	4	18248628	18250724	NAN	NAN	NAN	NAN	NAN	NAN	Undefined	NAN	NAN
AP85-441	Sspon.005A0022340	NAN	Other	Other	LRR	IPR032675,LRR,3,130	GRU12193	2	5	71905262	71906088	NAN	NAN	NAN	NAN	10	NAN	Undefined	NAN	NAN
AP85-441	Sspon.006B0024520	NAN	Other	Other	NB-ARC	IPR002182,NB-ARC,106,316; PF00931.22,NB-ARC,106,316	GRU131	26	6	82939489	82944764	NAN	NAN	NAN	NAN	20	Sbicolor(5)	Tandem	NAN	NAN
AP85-441	Sspon.001A0019110	NAN	Other	Other	Ortholog	Ortholog	GRU11533	1	1	45310478	45318912	NAN	NAN	NAN	NAN	NAN	NAN	Tandem	NAN	NAN
AP85-441	Sspon.006A0019832	NAN	Other	Other	LRR	IPR032675,LRR,44,282	GRU3741	5	6	81149634	81153360	NAN	NAN	NAN	NAN	NAN	Sbicolor(5), R570(5)	Undefined	NAN	NAN
AP85-441	Sspon.004A0007440	NAN	Other	Other	LRR	IPR032675,LRR,13,261	GRU2507	6	4	16675339	16678454	NAN	NAN	NAN	NAN	NAN	NAN	Undefined	NAN	NAN
AP85-441	Sspon.003A0026150	NAN	Other	Other	Ortholog	Ortholog	NAN	NAN	3	64744873	64747347	NAN	NAN	NAN	NAN	NAN	NAN	Undefined	NAN	NAN
AP85-441	Sspon.003C0034220	NAN	Other	Other	LRR, LRR, LRR, LRR	IPR032675,LRR,561,665; IPR013210,LRR,1,37; IPR001611,LRR,515,536; IPR003591,LRR,967,1000; PF08263.12,LRR,1,37; PF13855.6,LRR,495,551; PF13516.6,LRR,943,959	GRU67	40	3	83990221	83995891	NAN	NAN	NAN	NAN	NAN	NAN	Tandem	NAN	NAN
AP85-441	Sspon.006A0024241	NAN	Other	Other	LRR, LRR	IPR032675,LRR,28,195; IPR013210,LRR,33,71; PF08263.12,LRR,33,71	GRU15201	3	6	96578050	96580691	NAN	NAN	NAN	NAN	NAN	Sbicolor(5)	Undefined	NAN	NAN
AP85-441	Sspon.004A0022690	NAN	Other	Other	LRR, LRR, LRR	IPR001611,LRR,273,332; IPR032675,LRR,18,78; IPR013210,LRR,29,64; PF08263.12,LRR,29,64; PF00560.33,LRR,93,108; PF13855.6,LRR,273,332	GRU21	73	4	65112706	65116653	NAN	NAN	NAN	NAN	8	R570(3)	Tandem	NAN	NAN
AP85-441	Sspon.008C0002950	NAN	Other	Other	LRR, LRR, LRR, LRR	IPR032675,LRR,320,645; IPR003591,LRR,248,271; IPR001611,LRR,201,223; IPR013210,LRR,39,79; PF08263.12,LRR,39,79; PF13855.6,LRR,422,481	GRU21	73	8	6462748	6466091	NAN	NAN	NAN	NAN	NAN	Sbicolor(10)	Undefined	NAN	NAN
AP85-441	Sspon.005A0014261	NAN	Other	Other	LRR	IPR032675,LRR,98,308	GRU879	10	5	32252418	32253778	NAN	NAN	NAN	NAN	NAN	Sbicolor(6)	Undefined	NAN	NAN
AP85-441	Sspon.006A0013071	NAN	Other	Other	LRR, LRR, LRR	IPR006553,LRR,356,381; IPR032675,LRR,337,507; IPR001611,LRR,208,226; PF13516.6,LRR,208,226	GRU217	15	6	51510497	51522836	NAN	NAN	NAN	NAN	NAN	Sbicolor(7), R570(7)	Tandem	NAN	NAN
AP85-441	Sspon.003B0014090	NAN	Other	Other	Ortholog	Ortholog	GRU261	12	3	30359702	30362589	NAN	NAN	NAN	NAN	NAN	NAN	Tandem	NAN	NAN
AP85-441	Sspon.003A0001220	NAN	Other	Other	Ortholog	Ortholog	GRU20997	2	3	2780444	2781642	NAN	NAN	NAN	NAN	NAN	NAN	Undefined	NAN	NAN
AP85-441	Sspon.008B0017261	NAN	Other	Other	LRR, LRR, LRR	IPR001611,LRR,85,107; IPR032675,LRR,1,78; IPR003591,LRR,155,179; PF00560.33,LRR,134,155	NAN	NAN	8	51690610	51691420	NAN	NAN	NAN	NAN	NAN	NAN	Undefined	NAN	NAN
AP85-441	Sspon.005A0009900	NAN	Other	Other	Ortholog	Ortholog	GRU7317	4	5	23640246	23644700	NAN	NAN	NAN	NAN	NAN	Sbicolor(6)	Undefined	NAN	NAN
AP85-441	Sspon.004A0024830	NAN	Other	Other	LRR	IPR032675,LRR,15,149	GRU22918	2	4	69147150	69148021	NAN	NAN	NAN	NAN	9	NAN	Undefined	NAN	NAN
AP85-441	Sspon.003B0028010	NAN	Other	Other	Ortholog	Ortholog	GRU556	10	3	81127867	81129927	NAN	NAN	NAN	NAN	NAN	NAN	Undefined	NAN	NAN
AP85-441	Sspon.006A0020210	NAN	Other	Other	LRR	IPR032675,LRR,248,416	NAN	NAN	6	82405825	82409079	NAN	NAN	NAN	NAN	NAN	NAN	Undefined	NAN	NAN
AP85-441	Sspon.005C0019620	NAN	Other	Other	LRR	IPR032675,LRR,724,950	GRU18695	2	5	67502949	67586008	NAN	NAN	NAN	NAN	NAN	NAN	Undefined	NAN	NAN
AP85-441	Sspon.005D0009000	NAN	Other	Other	Ortholog	Ortholog	GRU236	4	5	18917925	18928831	NAN	NAN	NAN	NAN	NAN	NAN	Undefined	NAN	NAN
AP85-441	Sspon.002A0021120	NAN	Other	Other	LRR	IPR032675,LRR,106,275	GRU1	3	2	46311819	46317269	NAN	NAN	NAN	NAN	NAN	NAN	Undefined	NAN	NAN
AP85-441	Sspon.002A0037630	NAN	Other	Other	NB-ARC	IPR002182,NB-ARC,186,251; PF00931.22,NB-ARC,186,251	GRU3572	5	2	102358029	102362051	NAN	NAN	NAN	NAN	NAN	Sbicolor(8)	Undefined	NAN	NAN
AP85-441	Sspon.007C0025161	NAN	Other	Other	Ortholog	Ortholog	GRU12	101	7	78546821	78551648	NAN	NAN	NAN	NAN	NAN	NAN	Tandem	NAN	NAN
AP85-441	Sspon.002D0029020	NAN	Other	Other	LRR	IPR032675,LRR,212,361	GRU2499	5	2	79234903	79248864	NAN	NAN	NAN	NAN	NAN	NAN	Undefined	NAN	NAN
AP85-441	Sspon.003A0023580	NAN	Other	Other	Ortholog	Ortholog	GRU479	10	3	58762045	58765526	NAN	NAN	NAN	NAN	5	NAN	Tandem	NAN	NAN
AP85-441	Sspon.002A0039590	NAN	Other	Other	LRR, LRR, LRR, LRR	IPR001611,LRR,69,83; IPR032675,LRR,372,454; IPR003591,LRR,209,232; IPR013210,LRR,6,41; PF08263.12,LRR,6,41; PF13516.6,LRR,69,83; PF00560.33,LRR,210,232	GRU1681	7	2	107651433	107654638	NAN	NAN	NAN	NAN	NAN	Sbicolor(8)	Undefined	NAN	NAN
AP85-441	Sspon.005D0007430	NAN	Other	Other	LRR	IPR032675,LRR,21,284	NAN	NAN	5	15045976	15047562	NAN	NAN	NAN	NAN	NAN	NAN	Undefined	NAN	NAN
AP85-441	Sspon.005B0022370	NAN	Other	Other	kinase, LRR	IPR000719,kinase,246,516; IPR032675,LRR,14,177; PF00069.25,kinase,246,516	NAN	NAN	5	79903197	79908193	NAN	NAN	NAN	NAN	NAN	NAN	Undefined	NAN	NAN
AP85-441	Sspon.003A0017620	NAN	Other	Other	Ortholog	Ortholog	GRU1612	5	3	44321309	44324256	NAN	NAN	NAN	NAN	NAN	NAN	Tandem	NAN	NAN
AP85-441	Sspon.001A0031101	NAN	Other	Other	LRR, LRR	IPR032675,LRR,10,173; IPR001611,LRR,102,123; PF14580.6,LRR,61,168	GRU19259	2	1	88906065	88908407	NAN	NAN	NAN	NAN	NAN	NAN	Undefined	NAN	NAN
AP85-441	Sspon.005A0018390	NAN	Other	Other	LRR	IPR032675,LRR,306,625	GRU120	26	5	53059480	53062551	NAN	NAN	NAN	NAN	NAN	NAN	Undefined	NAN	NAN
AP85-441	Sspon.002B0039520	NAN	Other	Other	LRR, LRR	IPR032675,LRR,1,104; IPR001611,LRR,25,76; PF13855.6,LRR,25,76	NAN	NAN	2	111652954	111655104	NAN	NAN	NAN	NAN	NAN	NAN	Undefined	NAN	NAN
AP85-441	Sspon.007C0025810	NAN	Other	Other	LRR	IPR032675,LRR,3,222	NAN	NAN	7	80721622	80732275	NAN	NAN	NAN	NAN	NAN	NAN	Tandem	NAN	NAN
AP85-441	Sspon.006A0015683	NAN	Other	Other	LRR	IPR032675,LRR,44,323	GRU21411	1	6	61918298	61919988	NAN	NAN	NAN	NAN	5	Sbicolor(7)	Undefined	NAN	NAN
AP85-441	Sspon.005C0019691	NAN	Other	Other	LRR	IPR032675,LRR,20,265	GRU4019	4	5	68032316	68053079	NAN	NAN	NAN	NAN	NAN	NAN	Undefined	NAN	NAN
AP85-441	Sspon.003A0005320	NAN	Other	Other	CC, LRR	Coils,CC,283,303; IPR032675,LRR,403,728	GRU7625	4	3	10804497	10808786	NAN	NAN	NAN	NAN	NAN	NAN	Undefined	NAN	NAN
AP85-441	Sspon.002A0028041	NAN	Other	Other	LRR, LRR, LRR, LRR	IPR032675,LRR,328,567; IPR001611,LRR,115,137; IPR013210,LRR,22,61; IPR003591,LRR,507,531; PF08263.12,LRR,22,61; PF00560.33,LRR,115,137; PF13855.6,LRR,259,319	GRU2	242	2	72530446	72535396	NAN	NAN	NAN	NAN	NAN	NAN	Undefined	NAN	NAN
AP85-441	Sspon.002A0009980	NAN	Other	Other	Ortholog	Ortholog	GRU25	8	2	22089161	22090339	NAN	NAN	NAN	NAN	NAN	NAN	Undefined	NAN	NAN
AP85-441	Sspon.002B0018840	NAN	Other	Other	LRR	IPR032675,LRR,1021,1229	GRU141	22	2	46172358	46176374	NAN	NAN	NAN	NAN	NAN	NAN	Undefined	NAN	NAN
AP85-441	Sspon.007A0024280	NAN	Other	Other	CC, LRR	Coils,CC,17,44; IPR032675,LRR,83,502	GRU30	64	7	64324155	64327931	NAN	NAN	NAN	NAN	7	Sbicolor(8), R570(8)	Tandem	NAN	NAN
AP85-441	Sspon.008B0021871	NAN	Other	Other	CC, LRR	Coils,CC,502,522; IPR013210,LRR,2,37; IPR003591,LRR,347,371; IPR032675,LRR,1,261; IPR001611,LRR,374,395; PF08263.12,LRR,2,37; PF13855.6,LRR,77,136; PF00560.33,LRR,374,395	GRU2	242	8	62511441	62515249	NAN	NAN	NAN	NAN	NAN	NAN	Undefined	NAN	NAN
AP85-441	Sspon.002C0025170	NAN	Other	Other	LRR, LRR, LRR, LRR	IPR032675,LRR,228,323; IPR003591,LRR,91,114; IPR013210,LRR,26,62; IPR001611,LRR,459,478; PF08263.12,LRR,26,62; PF13855.6,LRR,387,446; PF00560.33,LRR,459,478	GRU2	242	2	65856763	65858271	NAN	NAN	NAN	NAN	NAN	NAN	Undefined	NAN	NAN
AP85-441	Sspon.007B0014340	NAN	Other	Other	STTK, LRR, kinase, LRR	IPR001245,STTK,403,451; IPR013210,LRR,26,63; IPR000719,kinase,342,573; IPR032675,LRR,30,191; PF08263.12,LRR,26,63; PF07714.17,kinase,403,451	GRU197	18	7	41969756	41974727	NAN	NAN	NAN	NAN	NAN	NAN	Undefined	NAN	NAN
AP85-441	Sspon.008B0003570	NAN	Other	Other	LRR	IPR032675,LRR,32,382	GRU1	3	8	5796960	5803686	NAN	NAN	NAN	NAN	9	Sbicolor(10), R570(10)	Tandem	NAN	NAN
AP85-441	Sspon.002D0019940	NAN	Other	Other	Ortholog	Ortholog	GRU22850	1	2	52987156	52988166	NAN	NAN	NAN	NAN	NAN	NAN	Undefined	NAN	NAN
AP85-441	Sspon.002B0026310	NAN	Other	Other	kinase, LRR	IPR000719,kinase,254,406; IPR032675,LRR,6,215; PF00069.25,kinase,254,406	GRU6	175	2	73869467	73871931	NAN	NAN	NAN	NAN	21	NAN	Tandem	NAN	NAN
AP85-441	Sspon.005D0023140	NAN	Other	Other	Ortholog	Ortholog	NAN	NAN	5	64231232	64234320	NAN	NAN	NAN	NAN	NAN	NAN	Undefined	NAN	NAN
AP85-441	Sspon.005A0004741	NAN	Other	Other	Ortholog	Ortholog	GRU42	27	5	10630928	10634793	NAN	NAN	NAN	NAN	3	Sbicolor(2), Sbicolor(6)	Tandem	NAN	NAN
AP85-441	Sspon.001A0032080	NAN	Other	Other	LRR, kinase, LRR, LRR	IPR032675,LRR,35,195; IPR000719,kinase,211,484; IPR001611,LRR,84,141; IPR013210,LRR,39,78; PF08263.12,LRR,39,78; PF13855.6,LRR,84,141; PF00069.25,kinase,212,477	GRU65	39	1	90534498	90539120	NAN	NAN	NAN	NAN	NAN	NAN	Undefined	NAN	NAN
AP85-441	Sspon.005C0013900	NAN	Other	Other	LRR	IPR032675,LRR,145,213	GRU9876	1	5	38178592	38181454	NAN	NAN	NAN	NAN	NAN	NAN	Undefined	NAN	NAN
AP85-441	Sspon.007A0003920	NAN	Other	Other	LRR	IPR032675,LRR,9,226	GRU509	3	7	7440351	7441508	NAN	NAN	NAN	NAN	NAN	Sbicolor(9), R570(9)	Tandem	NAN	NAN
AP85-441	Sspon.006A0002360	NAN	Other	Other	kinase, LRR, LRR, LRR	IPR000719,kinase,368,654; IPR013210,LRR,22,61; IPR032675,LRR,171,238; IPR001611,LRR,95,154; PF08263.12,LRR,22,61; PF13855.6,LRR,95,154; PF00069.25,kinase,368,654	GRU8702	4	6	5243083	5245190	NAN	NAN	NAN	NAN	NAN	Sbicolor(7)	Undefined	NAN	NAN
AP85-441	Sspon.007C0018521	NAN	Other	Other	CC, CC, CC, LRR	Coils,CC,356,376; Coils,CC,2180,2200; Coils,CC,2977,3004; IPR001611,LRR,1221,1242; IPR032675,LRR,2776,2959	GRU141	22	7	58111755	58137987	NAN	NAN	NAN	NAN	NAN	NAN	Undefined	NAN	NAN
AP85-441	Sspon.005A0023781	NAN	Other	Other	LRR, LRR, LRR	IPR032675,LRR,47,164; IPR001611,LRR,166,225; IPR013210,LRR,46,84; PF08263.12,LRR,46,84; PF13855.6,LRR,166,225	GRU2	242	5	77542807	77545920	NAN	NAN	NAN	NAN	12	NAN	Tandem	NAN	NAN
AP85-441	Sspon.003C0003370	NAN	Other	Other	LRR	IPR032675,LRR,22,115	GRU21722	1	3	6890808	6893090	NAN	NAN	NAN	NAN	NAN	NAN	Undefined	NAN	NAN
AP85-441	Sspon.001B0022980	NAN	Other	Other	NB-ARC	IPR002182,NB-ARC,325,400; PF00931.22,NB-ARC,325,400	NAN	NAN	1	55223536	55232422	NAN	NAN	NAN	NAN	NAN	NAN	Undefined	NAN	NAN
AP85-441	Sspon.003A0023550	NAN	Other	Other	Ortholog	Ortholog	GRU556	10	3	58703592	58705740	NAN	NAN	NAN	NAN	5	NAN	Tandem	NAN	NAN
AP85-441	Sspon.003A0024700	NAN	Other	Other	Ortholog	Ortholog	GRU12010	2	3	61819177	61825229	NAN	NAN	NAN	NAN	6	NAN	Undefined	NAN	NAN
AP85-441	Sspon.002B0012700	NAN	Other	Other	LRR, LRR, LRR	IPR001611,LRR,264,278; IPR032675,LRR,27,330; IPR013210,LRR,30,62; PF08263.12,LRR,30,62; PF00560.33,LRR,172,190; PF13516.6,LRR,264,278	GRU19906	2	2	29437584	29439306	NAN	NAN	NAN	NAN	NAN	NAN	Undefined	NAN	NAN
AP85-441	Sspon.002A0006950	NAN	Other	Other	TIR	PF01582.20,TIR,89,139	GRU19994	2	2	15770906	15771479	NAN	NAN	NAN	NAN	NAN	NAN	Undefined	NAN	NAN
AP85-441	Sspon.001A0029871	NAN	Other	Other	LRR	IPR032675,LRR,14,267	GRU7498	4	1	86166293	86167211	NAN	NAN	NAN	NAN	NAN	NAN	Undefined	NAN	NAN
AP85-441	Sspon.007A0018200	NAN	Other	Other	Ortholog	Ortholog	GRU18200	2	7	50253740	50263802	NAN	NAN	NAN	NAN	NAN	Sbicolor(9)	Undefined	NAN	NAN
AP85-441	Sspon.003B0009581	NAN	Other	Other	LRR, LRR, LRR	IPR013210,LRR,22,62; IPR001611,LRR,90,149; IPR032675,LRR,18,206; PF08263.12,LRR,22,62; PF13855.6,LRR,90,149	GRU20438	2	3	19936384	19942898	NAN	NAN	NAN	NAN	NAN	NAN	Undefined	NAN	NAN
AP85-441	Sspon.002C0008290	NAN	Other	Other	LRR	IPR032675,LRR,192,490	NAN	NAN	2	18804860	18807121	NAN	NAN	NAN	NAN	NAN	NAN	Undefined	NAN	NAN
AP85-441	Sspon.002A0027310	NAN	Other	Other	LRR	IPR032675,LRR,17,251	NAN	NAN	2	70717659	70718516	NAN	NAN	NAN	NAN	NAN	NAN	Undefined	NAN	NAN
AP85-441	Sspon.005D0017620	NAN	Other	Other	LRR, LRR	IPR032675,LRR,61,368; IPR003591,LRR,180,203	GRU1394	8	5	38159302	38161342	NAN	NAN	NAN	NAN	NAN	NAN	Undefined	NAN	NAN
AP85-441	Sspon.002B0026040	NAN	Other	Other	LRR, LRR, LRR, LRR, kinase	IPR001611,LRR,257,279; IPR032675,LRR,182,328; IPR003591,LRR,567,590; IPR013210,LRR,37,75; IPR000719,kinase,649,907; PF08263.12,LRR,37,75; PF13855.6,LRR,424,483; PF00069.25,kinase,649,907	GRU6	175	2	73653234	73660932	NAN	NAN	NAN	NAN	21	NAN	Tandem	NAN	NAN
AP85-441	Sspon.002B0007793	NAN	Other	Other	Ortholog	Ortholog	GRU139	22	2	19404956	19406727	NAN	NAN	NAN	NAN	NAN	NAN	Undefined	NAN	NAN
AP85-441	Sspon.002A0039840	NAN	Other	Other	LRR, LRR, LRR, LRR	IPR001611,LRR,91,147; IPR032675,LRR,181,264; IPR003591,LRR,315,339; IPR013210,LRR,45,84; PF08263.12,LRR,45,84; PF13855.6,LRR,91,147	GRU21696	2	2	108293234	108294582	NAN	NAN	NAN	NAN	13	Sbicolor(8)	Undefined	NAN	NAN
AP85-441	Sspon.004A0019570	NAN	Other	Other	TM, NB-ARC	Phobius,TM,3,611; IPR002182,NB-ARC,175,393; PF00931.22,NB-ARC,175,393	GRU3953	4	4	57752173	57755692	NAN	NAN	NAN	NAN	NAN	NAN	Undefined	NAN	NAN
AP85-441	Sspon.008A0004370	NAN	Other	Other	LRR	IPR032675,LRR,38,320	GRU286	9	8	9037448	9039549	NAN	NAN	NAN	NAN	4	Sbicolor(10), R570(10)	Undefined	NAN	NAN
AP85-441	Sspon.003A0014720	NAN	Other	Other	Ortholog	Ortholog	GRU1190	4	3	32461240	32465119	NAN	NAN	NAN	NAN	NAN	NAN	Undefined	NAN	NAN
AP85-441	Sspon.006A0022650	NAN	Other	Other	LRR	IPR032675,LRR,159,472	GRU12211	3	6	90929174	90933919	NAN	NAN	NAN	NAN	11	Sbicolor(5), R570(5)	Tandem	NAN	NAN
AP85-441	Sspon.008A0006554	NAN	Other	Other	LRR	IPR032675,LRR,129,316	NAN	NAN	8	15114623	15115577	NAN	NAN	NAN	NAN	6	NAN	Undefined	NAN	NAN
AP85-441	Sspon.004A0025870	NAN	Other	Other	NB-ARC	IPR002182,NB-ARC,155,276; PF00931.22,NB-ARC,155,276	GRU239	18	4	71222052	71223189	NAN	NAN	NAN	NAN	10	NAN	Tandem	NAN	NAN
AP85-441	Sspon.006C0004020	NAN	Other	Other	CC, CC, NB-ARC	Coils,CC,98,132; Coils,CC,486,506; IPR002182,NB-ARC,406,638; PF00931.22,NB-ARC,170,326	GRU18	78	6	8765455	8772051	NAN	NAN	NAN	NAN	NAN	NAN	Tandem	NAN	NAN
AP85-441	Sspon.008B0002950	NAN	Other	Other	LRR	IPR032675,LRR,1,100	NAN	NAN	8	4930417	4930972	NAN	NAN	NAN	NAN	8	Sbicolor(10)	Undefined	NAN	NAN
AP85-441	Sspon.003A0031760	NAN	Other	Other	Ortholog	Ortholog	NAN	NAN	3	77449739	77451036	NAN	NAN	NAN	NAN	NAN	NAN	Undefined	NAN	NAN
AP85-441	Sspon.002A0008621	NAN	Other	Other	Ortholog	Ortholog	GRU16	30	2	18808765	18811468	NAN	NAN	NAN	NAN	NAN	Sbicolor(10), Sbicolor(3), Sbicolor(6)	Tandem	NAN	NAN
AP85-441	Sspon.002B0005900	NAN	Other	Other	Ortholog	Ortholog	GRU498	4	2	14827304	14829277	NAN	NAN	NAN	NAN	NAN	NAN	Undefined	NAN	NAN
AP85-441	Sspon.003B0000320	NAN	Other	Other	CC, LRR	Coils,CC,280,300; IPR003591,LRR,102,124; IPR001611,LRR,126,147; IPR032675,LRR,143,266	GRU12273	3	3	727118	730237	NAN	NAN	NAN	NAN	12	NAN	Undefined	NAN	NAN
AP85-441	Sspon.001A0007140	NAN	Other	Other	LRR, LRR	IPR001611,LRR,221,242; IPR032675,LRR,169,338; PF12799.7,LRR,199,239	GRU3942	4	1	16460024	16468519	NAN	NAN	NAN	NAN	NAN	NAN	Undefined	NAN	NAN
AP85-441	Sspon.008B0004524	NAN	Other	Other	Ortholog	Ortholog	GRU3807	2	8	7719910	7721556	NAN	NAN	NAN	NAN	NAN	NAN	Undefined	NAN	NAN
AP85-441	Sspon.005D0021420	NAN	Other	Other	LRR	IPR032675,LRR,187,481	GRU189	21	5	56163473	56166055	NAN	NAN	NAN	NAN	NAN	NAN	Undefined	NAN	NAN
AP85-441	Sspon.003B0014101	NAN	Other	Other	Ortholog	Ortholog	GRU261	12	3	30405651	30410830	NAN	NAN	NAN	NAN	NAN	NAN	Tandem	NAN	NAN
AP85-441	Sspon.001A0019260	NAN	Other	Other	LRR	IPR032675,LRR,10,189	NAN	NAN	1	46746550	46748066	NAN	NAN	NAN	NAN	NAN	NAN	Undefined	NAN	NAN
AP85-441	Sspon.002A0037920	NAN	Other	Other	LRR, LRR, LRR	IPR001611,LRR,336,359; IPR032675,LRR,222,432; IPR006553,LRR,158,182; PF13516.6,LRR,183,206	GRU1650	7	2	103323515	103328380	NAN	NAN	NAN	NAN	NAN	Sbicolor(8)	Undefined	NAN	NAN
AP85-441	Sspon.008B0015350	NAN	Other	Other	Ortholog	Ortholog	GRU68	11	8	45888999	45891250	NAN	NAN	NAN	NAN	NAN	NAN	Tandem	NAN	NAN
AP85-441	Sspon.003A0023520	NAN	Other	Other	Ortholog	Ortholog	GRU479	10	3	58676261	58680949	NAN	NAN	NAN	NAN	5	NAN	Tandem	NAN	NAN
AP85-441	Sspon.008A0006556	NAN	Other	Other	NB-ARC	IPR002182,NB-ARC,212,302; PF00931.22,NB-ARC,212,302	NAN	NAN	8	15117382	15118595	NAN	NAN	NAN	NAN	6	Sbicolor(10)	Undefined	NAN	NAN
AP85-441	Sspon.002A0041620	NAN	Other	Other	Ortholog	Ortholog	GRU3217	4	2	113596275	113596921	NAN	NAN	NAN	NAN	15	Sbicolor(8)	Undefined	NAN	NAN
AP85-441	Sspon.006A0017621	NAN	Other	Other	LRR	IPR032675,LRR,52,331	GRU2068	6	6	67901737	67904820	NAN	NAN	NAN	NAN	NAN	Sbicolor(7), R570(7)	Undefined	NAN	NAN
AP85-441	Sspon.005C0012560	NAN	Other	Other	CC, LRR	Coils,CC,101,121; IPR006553,LRR,366,390; IPR032675,LRR,41,592	GRU254	18	5	31476168	31479922	NAN	NAN	NAN	NAN	NAN	NAN	Undefined	NAN	NAN
AP85-441	Sspon.003B0002004	NAN	Other	Other	LRR	IPR032675,LRR,3,122	NAN	NAN	3	4575874	4587903	NAN	NAN	NAN	NAN	14	NAN	Undefined	NAN	NAN
AP85-441	Sspon.005C0006871	NAN	Other	Other	LRR	IPR032675,LRR,20,445	GRU16677	1	5	16688074	16690100	NAN	NAN	NAN	NAN	NAN	NAN	Undefined	NAN	NAN
AP85-441	Sspon.004B0016420	NAN	Other	Other	LRR, LRR, LRR	IPR032675,LRR,17,129; IPR006553,LRR,78,103; IPR001611,LRR,159,177; PF13516.6,LRR,80,99	GRU6248	4	4	49834433	49838919	NAN	NAN	NAN	NAN	NAN	NAN	Undefined	NAN	NAN
AP85-441	Sspon.006A0016380	NAN	Other	Other	LRR, LRR, LRR	IPR013210,LRR,44,84; IPR003591,LRR,867,891; IPR032675,LRR,397,498; PF08263.12,LRR,44,84	GRU67	40	6	64270078	64277899	NAN	NAN	NAN	NAN	NAN	Sbicolor(7)	Undefined	NAN	NAN
AP85-441	Sspon.004C0022010	NAN	Other	Other	LRR, LRR	IPR032675,LRR,226,385; IPR001611,LRR,244,265	GRU1025	5	4	69159081	69164211	NAN	NAN	NAN	NAN	NAN	NAN	Undefined	NAN	NAN
AP85-441	Sspon.008A0001201	NAN	Other	Other	LRR	IPR032675,LRR,79,488	GRU2694	6	8	2431040	2434704	NAN	NAN	NAN	NAN	NAN	Sbicolor(10)	Tandem	NAN	NAN
AP85-441	Sspon.004B0001010	NAN	Other	Other	LRR, LRR, LRR	IPR032675,LRR,17,210; IPR006553,LRR,299,324; IPR001611,LRR,120,143; PF13516.6,LRR,120,143	GRU1288	8	4	2175580	2177897	NAN	NAN	NAN	NAN	NAN	NAN	Tandem	NAN	NAN
AP85-441	Sspon.008B0022000	NAN	Other	Other	NB-ARC	IPR002182,NB-ARC,203,306; PF00931.22,NB-ARC,203,306	GRU22817	2	8	63023057	63023998	NAN	NAN	NAN	NAN	NAN	NAN	Undefined	NAN	NAN
AP85-441	Sspon.005D0024090	NAN	Other	Other	LRR	IPR032675,LRR,16,133	NAN	NAN	5	68511726	68514513	NAN	NAN	NAN	NAN	NAN	NAN	Tandem	NAN	NAN
AP85-441	Sspon.005C0007952	NAN	Other	Other	Ortholog	Ortholog	GRU12	101	5	18604395	18614389	NAN	NAN	NAN	NAN	NAN	NAN	Undefined	NAN	NAN
AP85-441	Sspon.003A0021870	NAN	Other	Other	Ortholog	Ortholog	GRU7278	2	3	54821047	54826993	NAN	NAN	NAN	NAN	NAN	NAN	Tandem	NAN	NAN
AP85-441	Sspon.002B0003960	NAN	Other	Other	CC, LRR	Coils,CC,308,336; IPR001611,LRR,99,120; IPR032675,LRR,11,170; PF14580.6,LRR,63,167	GRU11822	3	2	10576795	10582520	NAN	NAN	NAN	NAN	NAN	NAN	Undefined	NAN	NAN
AP85-441	Sspon.004A0010500	NAN	Other	Other	LRR, LRR	IPR032675,LRR,134,540; IPR001611,LRR,230,249; PF13516.6,LRR,230,249	GRU723	11	4	24281194	24291429	NAN	NAN	NAN	NAN	3	NAN	Tandem	NAN	NAN
AP85-441	Sspon.004A0022330	NAN	Other	Other	CC, LRR	Coils,CC,102,157; IPR001611,LRR,267,288; IPR032675,LRR,372,428; IPR003591,LRR,335,358; PF13855.6,LRR,244,301	GRU1273	8	4	64483028	64484956	NAN	NAN	NAN	NAN	7	NAN	Undefined	NAN	NAN
AP85-441	Sspon.001A0006752	NAN	Other	Other	LRR, LRR, LRR	IPR003591,LRR,45,65; IPR001611,LRR,183,204; IPR032675,LRR,5,249; PF13855.6,LRR,26,79	GRU5308	4	1	15925485	15934352	NAN	NAN	NAN	NAN	2	NAN	Undefined	NAN	NAN
AP85-441	Sspon.007A0021670	NAN	Other	Other	LRR	IPR032675,LRR,67,393	GRU11165	3	7	57358388	57361339	NAN	NAN	NAN	NAN	NAN	R570(9)	Undefined	NAN	NAN
AP85-441	Sspon.003B0014400	NAN	Other	Other	Ortholog	Ortholog	GRU12	101	3	31278977	31285852	NAN	NAN	NAN	NAN	NAN	NAN	Undefined	NAN	NAN
AP85-441	Sspon.002C0008110	NAN	Other	Other	LRR	IPR032675,LRR,122,401	GRU2476	6	2	18364202	18367561	NAN	NAN	NAN	NAN	NAN	NAN	Undefined	NAN	NAN
AP85-441	Sspon.008D0010730	NAN	Other	Other	Ortholog	Ortholog	GRU235	12	8	29454469	29460214	NAN	NAN	NAN	NAN	NAN	NAN	Undefined	NAN	NAN
AP85-441	Sspon.006B0023850	NAN	Other	Other	LRR	IPR032675,LRR,588,947	GRU1941	6	6	81031529	81034405	NAN	NAN	NAN	NAN	NAN	NAN	Undefined	NAN	NAN
AP85-441	Sspon.003A0015991	NAN	Other	Other	Ortholog	Ortholog	GRU556	10	3	36153402	36155693	NAN	NAN	NAN	NAN	NAN	NAN	Tandem	NAN	NAN
AP85-441	Sspon.001A0022210	NAN	Other	Other	Ortholog	Ortholog	NAN	NAN	1	66607637	66614321	NAN	NAN	NAN	NAN	NAN	NAN	Undefined	NAN	NAN
AP85-441	Sspon.006B0003300	NAN	Other	Other	CC, CC, NB-ARC	Coils,CC,104,124; Coils,CC,155,175; IPR002182,NB-ARC,423,541; PF00931.22,NB-ARC,173,368	GRU18	78	6	8219528	8224602	NAN	NAN	NAN	NAN	NAN	Sbicolor(7), R570(7)	Tandem	NAN	NAN
AP85-441	Sspon.001A0002081	NAN	Other	Other	LRR, LRR, LRR	IPR032675,LRR,63,433; IPR001611,LRR,375,397; IPR006553,LRR,450,474; PF13516.6,LRR,375,397	GRU11434	3	1	5879578	5882146	NAN	NAN	NAN	NAN	NAN	NAN	Undefined	NAN	NAN
AP85-441	Sspon.007A0027810	NAN	Other	Other	Ortholog	Ortholog	GRU16	30	7	75627052	75629814	NAN	NAN	NAN	NAN	NAN	NAN	Tandem	NAN	NAN
AP85-441	Sspon.003A0025050	NAN	Other	Other	Ortholog	Ortholog	GRU133	13	3	62311406	62320356	NAN	NAN	NAN	NAN	7	Sbicolor(7)	Tandem	NAN	NAN
AP85-441	Sspon.003A0010420	NAN	Other	Other	Ortholog	Ortholog	GRU261	12	3	23030031	23030939	NAN	NAN	NAN	NAN	1	NAN	Tandem	NAN	NAN
AP85-441	Sspon.002A0029300	NAN	Other	Other	NB-ARC	IPR002182,NB-ARC,69,130; PF00931.22,NB-ARC,69,130	GRU18	78	2	76256483	76269430	NAN	NAN	NAN	NAN	NAN	Sbicolor(7)	Tandem	NAN	NAN
AP85-441	Sspon.008D0000731	NAN	Other	Other	LRR	IPR032675,LRR,31,312	GRU2694	6	8	1555822	1564240	NAN	NAN	NAN	NAN	NAN	Sbicolor(10)	Undefined	NAN	NAN
AP85-441	Sspon.003A0017900	NAN	Other	Other	LRR, LRR	IPR032675,LRR,66,230; IPR013210,LRR,69,102; PF08263.12,LRR,69,102	GRU8371	4	3	45274230	45275543	NAN	NAN	NAN	NAN	4	NAN	Undefined	NAN	NAN
AP85-441	Sspon.002A0031980	NAN	Other	Other	Ortholog	Ortholog	GRU9381	3	2	83993919	83998307	NAN	NAN	NAN	NAN	9	NAN	Tandem	NAN	NAN
AP85-441	Sspon.002A0030380	NAN	Other	Other	NB-ARC	IPR002182,NB-ARC,187,291; PF00931.22,NB-ARC,187,291	GRU22817	2	2	79865767	79866669	NAN	NAN	NAN	NAN	NAN	NAN	Undefined	NAN	NAN
AP85-441	Sspon.006A0004311	NAN	Other	Other	LRR	IPR032675,LRR,43,366	GRU2737	1	6	9864336	9868177	NAN	NAN	NAN	NAN	2	Sbicolor(7), R570(7)	Undefined	NAN	NAN
AP85-441	Sspon.001B0043040	NAN	Other	Other	LRR	IPR032675,LRR,140,441	GRU6689	3	1	110216142	110217777	NAN	NAN	NAN	NAN	NAN	NAN	Undefined	NAN	NAN
AP85-441	Sspon.002D0025520	NAN	Other	Other	LRR	IPR032675,LRR,3,134	GRU15999	3	2	69865877	69868208	NAN	NAN	NAN	NAN	NAN	NAN	Tandem	NAN	NAN
AP85-441	Sspon.007D0006970	NAN	Other	Other	LRR	IPR032675,LRR,21,393	GRU307	5	7	12814306	12819049	NAN	NAN	NAN	NAN	NAN	NAN	Undefined	NAN	NAN
AP85-441	Sspon.005A0023121	NAN	Other	Other	LRR, LRR, LRR, LRR	IPR001611,LRR,584,606; IPR032675,LRR,331,628; IPR013210,LRR,30,69; IPR003591,LRR,582,607; PF08263.12,LRR,30,69; PF12799.7,LRR,123,158; PF13855.6,LRR,391,451	GRU2	242	5	75299004	75301948	NAN	NAN	NAN	NAN	NAN	NAN	Undefined	NAN	NAN
AP85-441	Sspon.002C0038090	NAN	Other	Other	Ortholog	Ortholog	GRU9736	1	2	105247814	105249797	NAN	NAN	NAN	NAN	NAN	NAN	Undefined	NAN	NAN
AP85-441	Sspon.005A0024220	NAN	Other	Other	CC, CC, NB-ARC	Coils,CC,119,139; Coils,CC,258,278; IPR002182,NB-ARC,204,407; PF00931.22,NB-ARC,204,407	GRU61	37	5	79400187	79407538	NAN	NAN	NAN	NAN	13	NAN	Undefined	NAN	NAN
AP85-441	Sspon.006D0020980	NAN	Other	Other	Ortholog	Ortholog	GRU16	30	6	71775408	71780377	NAN	NAN	NAN	NAN	22	NAN	Tandem	NAN	NAN
AP85-441	Sspon.001A0032911	NAN	Other	Other	Ortholog	Ortholog	NAN	NAN	1	92586493	92587984	NAN	NAN	NAN	NAN	6	NAN	Undefined	NAN	NAN
AP85-441	Sspon.006A0022560	NAN	Other	Other	LRR	IPR032675,LRR,144,404	GRU553	12	6	90809765	90811375	NAN	NAN	NAN	NAN	11	NAN	Tandem	NAN	NAN
AP85-441	Sspon.008A0007000	NAN	Other	Other	Ortholog	Ortholog	NAN	NAN	8	16635913	16636975	NAN	NAN	NAN	NAN	NAN	Sbicolor(10)	Undefined	NAN	NAN
AP85-441	Sspon.005B0003800	NAN	Other	Other	LRR	IPR032675,LRR,8,212	GRU18884	2	5	7763793	7766532	NAN	NAN	NAN	NAN	NAN	NAN	Undefined	NAN	NAN
AP85-441	Sspon.005A0022681	NAN	Other	Other	NB-ARC	IPR002182,NB-ARC,177,395; PF00931.22,NB-ARC,177,395	GRU52	44	5	73081011	73083914	NAN	NAN	NAN	NAN	NAN	NAN	Undefined	NAN	NAN
AP85-441	Sspon.007A0015940	NAN	Other	Other	Ortholog	Ortholog	GRU42	27	7	43768905	43776084	NAN	NAN	NAN	NAN	NAN	Sbicolor(9), R570(9)	Undefined	NAN	NAN
AP85-441	Sspon.007C0019200	NAN	Other	Other	Ortholog	Ortholog	NAN	NAN	7	59721168	59723940	NAN	NAN	NAN	NAN	NAN	NAN	Tandem	NAN	NAN
AP85-441	Sspon.002A0005670	NAN	Other	Other	kinase, LRR, LRR, LRR, LRR	IPR000719,kinase,795,1063; IPR001611,LRR,406,465; IPR032675,LRR,49,232; IPR013210,LRR,50,93; IPR003591,LRR,404,427; PF08263.12,LRR,50,93; PF13855.6,LRR,98,155; PF00069.25,kinase,798,1058	GRU1681	7	2	12556427	12559807	NAN	NAN	NAN	NAN	NAN	NAN	Undefined	NAN	NAN
AP85-441	Sspon.006B0020380	NAN	Other	Other	LRR, LRR	IPR001611,LRR,3,17; IPR032675,LRR,1,83; PF13516.6,LRR,3,17	GRU16581	2	6	69556317	69557029	NAN	NAN	NAN	NAN	NAN	NAN	Tandem	NAN	NAN
AP85-441	Sspon.006B0002960	NAN	Other	Other	Ortholog	Ortholog	GRU9870	1	6	7215219	7217656	NAN	NAN	NAN	NAN	NAN	Sbicolor(7)	Undefined	NAN	NAN
AP85-441	Sspon.001C0023860	NAN	Other	Other	LRR, LRR, LRR, LRR	IPR032675,LRR,287,392; IPR003591,LRR,175,195; IPR013210,LRR,39,76; IPR001611,LRR,440,462; PF08263.12,LRR,39,76; PF13855.6,LRR,104,164; PF00560.33,LRR,440,462	GRU6	175	1	72846792	72848821	NAN	NAN	NAN	NAN	NAN	NAN	Undefined	NAN	NAN
AP85-441	Sspon.005D0004480	NAN	Other	Other	Ortholog	Ortholog	NAN	NAN	5	8510505	8511193	NAN	NAN	NAN	NAN	NAN	NAN	Undefined	NAN	NAN
AP85-441	Sspon.006C0004050	NAN	Other	Other	LRR	IPR032675,LRR,5,131	NAN	NAN	6	8796705	8797103	NAN	NAN	NAN	NAN	NAN	NAN	Tandem	NAN	NAN
AP85-441	Sspon.002A0029120	NAN	Other	Other	LRR	IPR032675,LRR,104,170	GRU11273	2	2	75449933	75450454	NAN	NAN	NAN	NAN	4	NAN	Undefined	NAN	NAN
AP85-441	Sspon.006B0022481	NAN	Other	Other	Ortholog	Ortholog	GRU12	101	6	77682733	77692436	NAN	NAN	NAN	NAN	NAN	NAN	Undefined	NAN	NAN
AP85-441	Sspon.006C0024641	NAN	Other	Other	TM, NB-ARC	Phobius,TM,161,204; IPR002182,NB-ARC,344,426; PF00931.22,NB-ARC,344,426	GRU16742	1	6	88223544	88226745	NAN	NAN	NAN	NAN	NAN	NAN	Undefined	NAN	NAN
AP85-441	Sspon.006B0014290	NAN	Other	Other	LRR	IPR032675,LRR,7,88	NAN	NAN	6	47324321	47324649	NAN	NAN	NAN	NAN	NAN	NAN	Undefined	NAN	NAN
AP85-441	Sspon.007C0014390	NAN	Other	Other	LRR, LRR	IPR001611,LRR,123,181; IPR032675,LRR,43,214; PF13855.6,LRR,123,181	GRU21793	2	7	47229787	47231022	NAN	NAN	NAN	NAN	NAN	NAN	Undefined	NAN	NAN
AP85-441	Sspon.001A0001022	NAN	Other	Other	LRR	IPR032675,LRR,113,447	GRU3563	5	1	3108895	3113458	NAN	NAN	NAN	NAN	NAN	NAN	Undefined	NAN	NAN
AP85-441	Sspon.007B0013000	NAN	Other	Other	NB-ARC	IPR002182,NB-ARC,125,314; PF00931.22,NB-ARC,125,314	GRU16072	3	7	30240324	30245979	NAN	NAN	NAN	NAN	NAN	NAN	Undefined	NAN	NAN
AP85-441	Sspon.007A0020900	NAN	Other	Other	LRR, LRR	IPR013210,LRR,46,83; IPR032675,LRR,40,103; PF08263.12,LRR,46,83	NAN	NAN	7	55749710	55750021	NAN	NAN	NAN	NAN	NAN	Sbicolor(9)	Undefined	NAN	NAN
AP85-441	Sspon.001B0001580	NAN	Other	Other	Ortholog	Ortholog	GRU6097	4	1	4108718	4113045	NAN	NAN	NAN	NAN	NAN	NAN	Undefined	NAN	NAN
AP85-441	Sspon.006B0025700	NAN	Other	Other	LRR	IPR032675,LRR,34,249	NAN	NAN	6	88221567	88225970	NAN	NAN	NAN	NAN	NAN	NAN	Undefined	NAN	NAN
AP85-441	Sspon.007D0018484	NAN	Other	Other	LRR, LRR	IPR013210,LRR,73,111; IPR032675,LRR,217,304; PF08263.12,LRR,73,111	NAN	NAN	7	53429895	53432167	NAN	NAN	NAN	NAN	13	NAN	Tandem	NAN	NAN
AP85-441	Sspon.005A0010656	NAN	Other	Other	LRR	IPR032675,LRR,197,341	GRU6292	4	5	25246406	25249908	NAN	NAN	NAN	NAN	NAN	Sbicolor(6), R570(6)	Undefined	NAN	NAN
AP85-441	Sspon.002A0041690	NAN	Other	Other	LRR	IPR032675,LRR,153,275	GRU1438	6	2	113630792	113635024	NAN	NAN	NAN	NAN	15	NAN	Undefined	NAN	NAN
AP85-441	Sspon.003B0025510	NAN	Other	Other	CC, CC, LRR	Coils,CC,148,168; Coils,CC,210,230; IPR032675,LRR,336,521	NAN	NAN	3	75526962	75532381	NAN	NAN	NAN	NAN	NAN	NAN	Undefined	NAN	NAN
AP85-441	Sspon.006A0023170	NAN	Other	Other	Ortholog	Ortholog	GRU12	101	6	93006058	93012817	NAN	NAN	NAN	NAN	NAN	NAN	Undefined	NAN	NAN
AP85-441	Sspon.006A0021350	NAN	Other	Other	LRR	IPR032675,LRR,9,259	GRU15183	2	6	86618105	86620093	NAN	NAN	NAN	NAN	10	Sbicolor(5)	Undefined	NAN	NAN
AP85-441	Sspon.008C0000720	NAN	Other	Other	LRR	IPR032675,LRR,279,577	GRU189	21	8	1260224	1263503	NAN	NAN	NAN	NAN	NAN	Sbicolor(10)	Undefined	NAN	NAN
AP85-441	Sspon.004B0026350	NAN	Other	Other	kinase, LRR, LRR, LRR, LRR	IPR000719,kinase,763,1032; IPR013210,LRR,30,69; IPR032675,LRR,362,675; IPR001611,LRR,606,626; IPR003591,LRR,604,628; PF08263.12,LRR,30,69; PF13855.6,LRR,200,259; PF00560.33,LRR,606,626; PF00069.25,kinase,763,1032	GRU21	73	4	74443701	74446924	NAN	NAN	NAN	NAN	NAN	NAN	Tandem	NAN	NAN
AP85-441	Sspon.002A0021640	NAN	Other	Other	LRR	IPR032675,LRR,218,282	NAN	NAN	2	48307328	48309113	NAN	NAN	NAN	NAN	2	NAN	Undefined	NAN	NAN
AP85-441	Sspon.004A0022680	NAN	Other	Other	LRR, LRR	IPR032675,LRR,90,186; IPR001611,LRR,125,145; PF00560.33,LRR,125,145	GRU20593	2	4	65091392	65092564	NAN	NAN	NAN	NAN	8	R570(3)	Tandem	NAN	NAN
AP85-441	Sspon.006D0021490	NAN	Other	Other	NB-ARC	IPR002182,NB-ARC,184,322; PF00931.22,NB-ARC,184,322	GRU16905	2	6	73688046	73693058	NAN	NAN	NAN	NAN	NAN	NAN	Undefined	NAN	NAN
AP85-441	Sspon.002D0000010	NAN	Other	Other	Ortholog	Ortholog	GRU12	101	2	256532	266893	NAN	NAN	NAN	NAN	NAN	NAN	Undefined	NAN	NAN
AP85-441	Sspon.003A0027780	NAN	Other	Other	LRR, LRR, LRR	IPR001611,LRR,122,180; IPR003591,LRR,286,310; IPR032675,LRR,216,337; PF13855.6,LRR,122,180	GRU20136	2	3	67695259	67698940	NAN	NAN	NAN	NAN	NAN	NAN	Undefined	NAN	NAN
AP85-441	Sspon.007A0008420	NAN	Other	Other	LRR	IPR032675,LRR,112,337	GRU4019	4	7	16757222	16759971	NAN	NAN	NAN	NAN	NAN	Sbicolor(9), R570(9)	Undefined	NAN	NAN
AP85-441	Sspon.005A0012120	NAN	Other	Other	Ortholog	Ortholog	GRU12	101	5	27275709	27287692	NAN	NAN	NAN	NAN	6	R570(6)	Undefined	NAN	NAN
AP85-441	Sspon.007B0019640	NAN	Other	Other	LRR, LRR	IPR032675,LRR,239,365; IPR013210,LRR,241,277; PF08263.12,LRR,241,277	NAN	NAN	7	58856796	58856968	NAN	NAN	NAN	NAN	NAN	NAN	Undefined	NAN	NAN
AP85-441	Sspon.005B0018510	NAN	Other	Other	LRR	IPR032675,LRR,4,254	GRU4	195	5	61290169	61291005	NAN	NAN	NAN	NAN	NAN	NAN	Undefined	NAN	NAN
AP85-441	Sspon.002A0021700	NAN	Other	Other	LRR	IPR032675,LRR,688,841	GRU30	64	2	48380940	48385875	NAN	NAN	NAN	NAN	2	NAN	Tandem	NAN	NAN
AP85-441	Sspon.006A0004931	NAN	Other	Other	Ortholog	Ortholog	GRU12	101	6	11184320	11195605	NAN	NAN	NAN	NAN	NAN	R570(7)	Tandem	NAN	NAN
AP85-441	Sspon.005D0024440	NAN	Other	Other	LRR	IPR032675,LRR,22,280	GRU22518	1	5	69504901	69508495	NAN	NAN	NAN	NAN	NAN	NAN	Undefined	NAN	NAN
AP85-441	Sspon.006A0024710	NAN	Other	Other	LRR, LRR, LRR	IPR001611,LRR,303,327; IPR006553,LRR,71,96; IPR032675,LRR,245,330; PF13516.6,LRR,193,216	GRU1650	7	6	97984045	97989561	NAN	NAN	NAN	NAN	15	Sbicolor(5)	Tandem	NAN	NAN
AP85-441	Sspon.006A0009060	NAN	Other	Other	LRR, LRR, LRR	IPR032675,LRR,158,251; IPR003591,LRR,67,91; IPR013210,LRR,2,41; PF08263.12,LRR,2,41	NAN	NAN	6	25472721	25473770	NAN	NAN	NAN	NAN	3	NAN	Undefined	NAN	NAN
AP85-441	Sspon.007A0017100	NAN	Other	Other	LRR, LRR, LRR	IPR001611,LRR,96,118; IPR006553,LRR,261,286; IPR032675,LRR,1,210; PF13516.6,LRR,96,118	GRU2183	6	7	47751530	47752946	NAN	NAN	NAN	NAN	NAN	Sbicolor(9), R570(9)	Undefined	NAN	NAN
AP85-441	Sspon.006A0024150	NAN	Other	Other	LRR	IPR032675,LRR,39,206	GRU9580	1	6	96269935	96272884	NAN	NAN	NAN	NAN	NAN	NAN	Undefined	NAN	NAN
AP85-441	Sspon.002A0033350	NAN	Other	Other	LRR	IPR032675,LRR,30,481	GRU2374	5	2	87822674	87826904	NAN	NAN	NAN	NAN	NAN	NAN	Tandem	NAN	NAN
AP85-441	Sspon.002C0012260	NAN	Other	Other	Ortholog	Ortholog	NAN	NAN	2	27254236	27254727	NAN	NAN	NAN	NAN	NAN	NAN	Undefined	NAN	NAN
AP85-441	Sspon.007C0005440	NAN	Other	Other	LRR, LRR	IPR013210,LRR,427,467; IPR032675,LRR,420,499; PF08263.12,LRR,427,467	GRU1218	1	7	10689686	10702776	NAN	NAN	NAN	NAN	NAN	NAN	Undefined	NAN	NAN
AP85-441	Sspon.001A0003240	NAN	Other	Other	Ortholog	Ortholog	NAN	NAN	1	8337313	8339751	NAN	NAN	NAN	NAN	NAN	NAN	Undefined	NAN	NAN
AP85-441	Sspon.008A0007061	NAN	Other	Other	Ortholog	Ortholog	GRU12	101	8	16787900	16810124	NAN	NAN	NAN	NAN	NAN	Sbicolor(10)	Undefined	NAN	NAN
AP85-441	Sspon.008B0006620	NAN	Other	Other	LRR	IPR032675,LRR,385,633	GRU813	10	8	12202851	12205070	NAN	NAN	NAN	NAN	NAN	NAN	Undefined	NAN	NAN
AP85-441	Sspon.005A0015410	NAN	Other	Other	LRR	IPR032675,LRR,52,178	GRU22937	2	5	36405495	36407522	NAN	NAN	NAN	NAN	7	NAN	Tandem	NAN	NAN
AP85-441	Sspon.005D0024250	NAN	Other	Other	LRR	IPR032675,LRR,1,128	NAN	NAN	5	68963313	68963836	NAN	NAN	NAN	NAN	NAN	NAN	Undefined	NAN	NAN
AP85-441	Sspon.002A0019871	NAN	Other	Other	CC, kinase, STTK, LRR	Coils,CC,277,297; IPR000719,kinase,377,652; IPR001245,STTK,381,489; IPR032675,LRR,44,237; PF07714.17,kinase,381,489	GRU13028	3	2	42342723	42348493	NAN	NAN	NAN	NAN	NAN	NAN	Undefined	NAN	NAN
AP85-441	Sspon.005A0022890	NAN	Other	Other	Ortholog	Ortholog	GRU2312	5	5	73717989	73720974	NAN	NAN	NAN	NAN	11	NAN	Tandem	NAN	NAN
AP85-441	Sspon.004A0025920	NAN	Other	Other	NB-ARC	IPR002182,NB-ARC,141,234; PF00931.22,NB-ARC,141,234	NAN	NAN	4	71301968	71305277	NAN	NAN	NAN	NAN	10	NAN	Tandem	NAN	NAN
AP85-441	Sspon.002A0026770	NAN	Other	Other	LRR	IPR032675,LRR,1,193	GRU9397	4	2	67883569	67884162	NAN	NAN	NAN	NAN	3	NAN	Undefined	NAN	NAN
AP85-441	Sspon.002A0042610	NAN	Other	Other	LRR	IPR032675,LRR,488,664	GRU30	64	2	116520182	116522073	NAN	NAN	NAN	NAN	NAN	Sbicolor(8)	Tandem	NAN	NAN
AP85-441	Sspon.002D0025130	NAN	Other	Other	LRR	IPR032675,LRR,299,573	GRU248	18	2	68834875	68836626	NAN	NAN	NAN	NAN	NAN	NAN	Undefined	NAN	NAN
AP85-441	Sspon.002D0037550	NAN	Other	Other	LRR	IPR032675,LRR,912,1252	GRU141	22	2	102625178	102632696	NAN	NAN	NAN	NAN	NAN	NAN	Undefined	NAN	NAN
AP85-441	Sspon.003A0016040	NAN	Other	Other	Ortholog	Ortholog	GRU479	10	3	36362622	36367208	NAN	NAN	NAN	NAN	NAN	NAN	Tandem	NAN	NAN
AP85-441	Sspon.002A0031380	NAN	Other	Other	LRR	IPR032675,LRR,19,342	GRU2419	5	2	82728903	82735946	NAN	NAN	NAN	NAN	8	NAN	Undefined	NAN	NAN
AP85-441	Sspon.006B0023060	NAN	Other	Other	LRR, LRR, LRR	IPR032675,LRR,339,525; IPR006553,LRR,274,298; IPR001611,LRR,195,217; PF13516.6,LRR,195,217	GRU7662	4	6	79299128	79304638	NAN	NAN	NAN	NAN	NAN	Sbicolor(5), R570(5)	Undefined	NAN	NAN
AP85-441	Sspon.002C0039280	NAN	Other	Other	LRR	IPR032675,LRR,119,246	NAN	NAN	2	107998021	108009939	NAN	NAN	NAN	NAN	NAN	NAN	Undefined	NAN	NAN
AP85-441	Sspon.008A0009471	NAN	Other	Other	Ortholog	Ortholog	GRU12	101	8	24419873	24425877	NAN	NAN	NAN	NAN	NAN	R570(10)	Undefined	NAN	NAN
AP85-441	Sspon.005A0024030	NAN	Other	Other	LRR, LRR	IPR032675,LRR,416,563; IPR013210,LRR,426,462; PF08263.12,LRR,426,462; PF12799.7,LRR,516,557	NAN	NAN	5	78143526	78151705	NAN	NAN	NAN	NAN	NAN	NAN	Undefined	NAN	NAN
AP85-441	Sspon.004A0026320	NAN	Other	Other	Ortholog	Ortholog	GRU6080	1	4	72485427	72486897	NAN	NAN	NAN	NAN	NAN	NAN	Undefined	NAN	NAN
AP85-441	Sspon.008D0005840	NAN	Other	Other	NB-ARC	IPR002182,NB-ARC,54,266; PF00931.22,NB-ARC,54,266	GRU813	10	8	12905722	12908581	NAN	NAN	NAN	NAN	NAN	NAN	Undefined	NAN	NAN
AP85-441	Sspon.001A0042150	NAN	Other	Other	LRR, LRR	IPR001611,LRR,89,110; IPR032675,LRR,1,176; PF14580.6,LRR,1,174	GRU13529	3	1	111684397	111687698	NAN	NAN	NAN	NAN	NAN	NAN	Undefined	NAN	NAN
AP85-441	Sspon.006D0000830	NAN	Other	Other	LRR, LRR	IPR032675,LRR,18,259; IPR001611,LRR,193,204; PF13855.6,LRR,75,133; PF13516.6,LRR,193,204	NAN	NAN	6	2986246	2986935	NAN	NAN	NAN	NAN	NAN	NAN	Undefined	NAN	NAN
AP85-441	Sspon.005C0002983	NAN	Other	Other	LRR	IPR032675,LRR,68,397	GRU1244	7	5	7526475	7528436	NAN	NAN	NAN	NAN	NAN	NAN	Undefined	NAN	NAN
AP85-441	Sspon.003D0020250	NAN	Other	Other	Ortholog	Ortholog	NAN	NAN	3	44409990	44413981	NAN	NAN	NAN	NAN	NAN	NAN	Tandem	NAN	NAN
AP85-441	Sspon.007A0020060	NAN	Other	Other	Ortholog	Ortholog	GRU42	27	7	54148273	54153519	NAN	NAN	NAN	NAN	5	Sbicolor(5), Sbicolor(9), R570(9)	Tandem	NAN	NAN
AP85-441	Sspon.003D0016560	NAN	Other	Other	Ortholog	Ortholog	GRU12	101	3	36140432	36142684	NAN	NAN	NAN	NAN	NAN	NAN	Undefined	NAN	NAN
AP85-441	Sspon.006A0017450	NAN	Other	Other	LRR	IPR032675,LRR,1,258	NAN	NAN	6	67424955	67425995	NAN	NAN	NAN	NAN	7	Sbicolor(7), R570(7)	Tandem	NAN	NAN
AP85-441	Sspon.005B0021830	NAN	Other	Other	LRR, LRR, LRR, LRR	IPR001611,LRR,413,434; IPR032675,LRR,165,431; IPR003591,LRR,260,284; IPR013210,LRR,29,66; PF08263.12,LRR,29,66; PF13855.6,LRR,261,321	GRU2	242	5	77374104	77377294	NAN	NAN	NAN	NAN	NAN	NAN	Tandem	NAN	NAN
AP85-441	Sspon.003C0002000	NAN	Other	Other	LRR	IPR032675,LRR,228,449	GRU3833	1	3	3988378	3997545	NAN	NAN	NAN	NAN	NAN	NAN	Undefined	NAN	NAN
AP85-441	Sspon.004A0022710	NAN	Other	Other	LRR, LRR, LRR, LRR	IPR032675,LRR,36,205; IPR013210,LRR,44,81; IPR001611,LRR,532,589; IPR003591,LRR,814,838; PF08263.12,LRR,44,81; PF00560.33,LRR,304,326; PF13855.6,LRR,532,589	GRU21	73	4	65142577	65153435	NAN	NAN	NAN	NAN	8	Sbicolor(3), R570(3)	Tandem	NAN	NAN
AP85-441	Sspon.003A0027631	NAN	Other	Other	Ortholog	Ortholog	GRU12	101	3	67309776	67317751	NAN	NAN	NAN	NAN	10	NAN	Undefined	NAN	NAN
AP85-441	Sspon.008D0002080	NAN	Other	Other	LRR	IPR032675,LRR,60,325	GRU18555	2	8	4633748	4637394	NAN	NAN	NAN	NAN	NAN	NAN	Undefined	NAN	NAN
AP85-441	Sspon.005D0028960	NAN	Other	Other	Ortholog	Ortholog	GRU22822	2	5	84004127	84007067	NAN	NAN	NAN	NAN	NAN	NAN	Undefined	NAN	NAN
AP85-441	Sspon.002A0002870	NAN	Other	Other	LRR	IPR032675,LRR,96,490	GRU4	195	2	6911454	6914854	NAN	NAN	NAN	NAN	NAN	NAN	Tandem	NAN	NAN
AP85-441	Sspon.005A0004670	NAN	Other	Other	Ortholog	Ortholog	NAN	NAN	5	10581004	10583325	NAN	NAN	NAN	NAN	3	Sbicolor(2), Sbicolor(3), Sbicolor(6)	Tandem	NAN	NAN
AP85-441	Sspon.005B0020862	NAN	Other	Other	NB-ARC	IPR002182,NB-ARC,27,78; PF00931.22,NB-ARC,27,78	NAN	NAN	5	74034043	74035023	NAN	NAN	NAN	NAN	NAN	NAN	Undefined	NAN	NAN
AP85-441	Sspon.001A0009460	NAN	Other	Other	Ortholog	Ortholog	GRU235	12	1	21943407	21946474	NAN	NAN	NAN	NAN	NAN	NAN	Undefined	NAN	NAN
AP85-441	Sspon.002A0023890	NAN	Other	Other	Ortholog	Ortholog	GRU236	4	2	59574384	59579003	NAN	NAN	NAN	NAN	NAN	NAN	Tandem	NAN	NAN
AP85-441	Sspon.005B0002010	NAN	Other	Other	Ortholog	Ortholog	GRU11	10	5	4115998	4119131	NAN	NAN	NAN	NAN	NAN	Sbicolor(2), Sbicolor(3), Sbicolor(6)	Tandem	NAN	NAN
AP85-441	Sspon.007A0013321	NAN	Other	Other	CC, TM, NB-ARC	Coils,CC,51,71; TMHMM2,TM,7,29; IPR002182,NB-ARC,331,529; PF00931.22,NB-ARC,331,529	GRU529	11	7	31581346	31587348	NAN	NAN	NAN	NAN	NAN	NAN	Undefined	NAN	NAN
AP85-441	Sspon.005C0009070	NAN	Other	Other	LRR	IPR032675,LRR,28,98	GRU15266	3	5	20837589	20838074	NAN	NAN	NAN	NAN	NAN	NAN	Undefined	NAN	NAN
AP85-441	Sspon.003B0017960	NAN	Other	Other	LRR, LRR	IPR001611,LRR,283,305; IPR032675,LRR,1,101; PF13855.6,LRR,35,95	GRU2	242	3	40151548	40153982	NAN	NAN	NAN	NAN	NAN	NAN	Undefined	NAN	NAN
AP85-441	Sspon.002C0026380	NAN	Other	Other	LRR	IPR032675,LRR,4,213	NAN	NAN	2	70071310	70074554	NAN	NAN	NAN	NAN	NAN	NAN	Undefined	NAN	NAN
AP85-441	Sspon.008A0004401	NAN	Other	Other	LRR, LRR, LRR	IPR001611,LRR,109,168; IPR032675,LRR,99,205; IPR003591,LRR,325,348; PF13516.6,LRR,9,25; PF13855.6,LRR,109,168	GRU16903	2	8	9187154	9190422	NAN	NAN	NAN	NAN	4	Sbicolor(10), R570(10)	Undefined	NAN	NAN
AP85-441	Sspon.005A0022470	NAN	Other	Other	LRR	IPR032675,LRR,15,268	GRU20954	1	5	72284058	72285770	NAN	NAN	NAN	NAN	10	NAN	Tandem	NAN	NAN
AP85-441	Sspon.002D0026780	NAN	Other	Other	CC, CC, NB-ARC	Coils,CC,61,81; Coils,CC,112,132; IPR002182,NB-ARC,128,267; PF00931.22,NB-ARC,128,267	GRU1	3	2	72692788	72697307	NAN	NAN	NAN	NAN	NAN	NAN	Undefined	NAN	NAN
AP85-441	Sspon.003A0013530	NAN	Other	Other	LRR, LRR, LRR	IPR032675,LRR,232,321; IPR003591,LRR,305,330; IPR001611,LRR,259,317; PF13855.6,LRR,167,224; PF00560.33,LRR,358,379	GRU12576	3	3	29869827	29871302	NAN	NAN	NAN	NAN	NAN	NAN	Undefined	NAN	NAN
AP85-441	Sspon.006A0023610	NAN	Other	Other	LRR	IPR032675,LRR,198,335	NAN	NAN	6	94061197	94064671	NAN	NAN	NAN	NAN	13	Sbicolor(5), R570(5)	Undefined	NAN	NAN
AP85-441	Sspon.008B0006570	NAN	Other	Other	LRR	IPR032675,LRR,2,307	NAN	NAN	8	12125646	12126554	NAN	NAN	NAN	NAN	NAN	NAN	Tandem	NAN	NAN
AP85-441	Sspon.006C0021891	NAN	Other	Other	NB-ARC	IPR002182,NB-ARC,185,304; PF00931.22,NB-ARC,185,304	NAN	NAN	6	75891151	75900587	NAN	NAN	NAN	NAN	NAN	NAN	Undefined	NAN	NAN
AP85-441	Sspon.004A0009310	NAN	Other	Other	LRR, LRR	IPR001611,LRR,139,158; IPR032675,LRR,67,333; PF13516.6,LRR,139,158	GRU723	11	4	21044643	21045708	NAN	NAN	NAN	NAN	NAN	NAN	Undefined	NAN	NAN
AP85-441	Sspon.003B0000365	NAN	Other	Other	Ortholog	Ortholog	GRU99	8	3	934594	938858	NAN	NAN	NAN	NAN	12	NAN	Undefined	NAN	NAN
AP85-441	Sspon.007A0007210	NAN	Other	Other	Ortholog	Ortholog	GRU76	31	7	14268662	14277635	NAN	NAN	NAN	NAN	2	NAN	Undefined	NAN	NAN
AP85-441	Sspon.005C0020350	NAN	Other	Other	CC, LRR	Coils,CC,539,559; IPR032675,LRR,149,555	GRU26	43	5	70313897	70315983	NAN	NAN	NAN	NAN	NAN	NAN	Tandem	NAN	NAN
AP85-441	Sspon.003A0018730	NAN	Other	Other	Ortholog	Ortholog	GRU216	9	3	48299466	48309699	NAN	NAN	NAN	NAN	NAN	Sbicolor(9)	Tandem	NAN	NAN
AP85-441	Sspon.005A0000810	NAN	Other	Other	LRR	IPR032675,LRR,48,315	GRU7109	4	5	2112367	2115830	NAN	NAN	NAN	NAN	0	R570(6)	Undefined	NAN	NAN
AP85-441	Sspon.004C0010050	NAN	Other	Other	Ortholog	Ortholog	GRU7053	1	4	22417411	22421870	NAN	NAN	NAN	NAN	NAN	NAN	Undefined	NAN	NAN
AP85-441	Sspon.006A0012872	NAN	Other	Other	LRR	IPR032675,LRR,17,238	GRU1434	8	6	50823206	50826484	NAN	NAN	NAN	NAN	4	Sbicolor(7), R570(7)	Tandem	NAN	NAN
AP85-441	Sspon.006B0020840	NAN	Other	Other	LRR	IPR032675,LRR,10,320	GRU15183	2	6	71012979	71014607	NAN	NAN	NAN	NAN	NAN	NAN	Undefined	NAN	NAN
AP85-441	Sspon.007A0024020	NAN	Other	Other	LRR	IPR032675,LRR,8,314	GRU4	195	7	63553552	63563220	NAN	NAN	NAN	NAN	6	NAN	Tandem	NAN	NAN
AP85-441	Sspon.001B0001883	NAN	Other	Other	Ortholog	Ortholog	GRU13712	3	1	4961536	4963426	NAN	NAN	NAN	NAN	NAN	NAN	Tandem	NAN	NAN
AP85-441	Sspon.003C0028640	NAN	Other	Other	LRR, LRR	IPR001611,LRR,1,20; IPR032675,LRR,1,102; PF13516.6,LRR,1,20	NAN	NAN	3	72390566	72394793	NAN	NAN	NAN	NAN	NAN	NAN	Undefined	NAN	NAN
AP85-441	Sspon.005A0003730	NAN	Other	Other	Ortholog	Ortholog	GRU42	27	5	8409486	8412614	NAN	NAN	NAN	NAN	2	Sbicolor(6), R570(6)	Undefined	NAN	NAN
AP85-441	Sspon.007B0017270	NAN	Other	Other	Ortholog	Ortholog	GRU23017	1	7	52858456	52859585	NAN	NAN	NAN	NAN	NAN	NAN	Undefined	NAN	NAN
AP85-441	Sspon.006C0001750	NAN	Other	Other	NB-ARC	IPR002182,NB-ARC,193,251; PF00931.22,NB-ARC,193,251	NAN	NAN	6	3998429	3999247	NAN	NAN	NAN	NAN	NAN	NAN	Undefined	NAN	NAN
AP85-441	Sspon.005A0018000	NAN	Other	Other	Ortholog	Ortholog	NAN	NAN	5	51357157	51360965	NAN	NAN	NAN	NAN	NAN	NAN	Tandem	NAN	NAN
AP85-441	Sspon.006C0010070	NAN	Other	Other	LRR	IPR032675,LRR,357,674	GRU120	26	6	25841622	25844834	NAN	NAN	NAN	NAN	NAN	NAN	Tandem	NAN	NAN
AP85-441	Sspon.007A0014930	NAN	Other	Other	LRR, LRR, LRR, LRR	IPR032675,LRR,66,259; IPR003591,LRR,307,331; IPR001611,LRR,144,202; IPR013210,LRR,69,107; PF08263.12,LRR,69,107; PF13855.6,LRR,144,202	GRU21797	2	7	39549399	39550724	NAN	NAN	NAN	NAN	NAN	Sbicolor(9)	Undefined	NAN	NAN
AP85-441	Sspon.003B0002112	NAN	Other	Other	LRR	IPR032675,LRR,138,318	NAN	NAN	3	5004261	5005819	NAN	NAN	NAN	NAN	NAN	NAN	Undefined	NAN	NAN
AP85-441	Sspon.008A0021790	NAN	Other	Other	Ortholog	Ortholog	GRU305	8	8	66097779	66107435	NAN	NAN	NAN	NAN	NAN	Sbicolor(10)	Undefined	NAN	NAN
AP85-441	Sspon.004A0009160	NAN	Other	Other	LRR, LRR	IPR032675,LRR,28,204; IPR001611,LRR,310,329; PF13855.6,LRR,137,198; PF00560.33,LRR,310,329	GRU8937	4	4	20789166	20790491	NAN	NAN	NAN	NAN	NAN	NAN	Undefined	NAN	NAN
AP85-441	Sspon.008A0016972	NAN	Other	Other	LRR	IPR032675,LRR,316,577	GRU189	21	8	56036996	56038924	NAN	NAN	NAN	NAN	NAN	Sbicolor(10)	Undefined	NAN	NAN
AP85-441	Sspon.001A0005110	NAN	Other	Other	LRR, LRR	IPR001611,LRR,489,510; IPR032675,LRR,375,517; PF00560.33,LRR,489,510	GRU14172	3	1	12600277	12602560	NAN	NAN	NAN	NAN	NAN	NAN	Undefined	NAN	NAN
AP85-441	Sspon.001B0024980	NAN	Other	Other	LRR, LRR, LRR	IPR001611,LRR,479,500; IPR032675,LRR,343,540; IPR003591,LRR,432,455; PF13855.6,LRR,412,468	GRU747	8	1	66741879	66747503	NAN	NAN	NAN	NAN	NAN	NAN	Undefined	NAN	NAN
AP85-441	Sspon.001B0017470	NAN	Other	Other	Ortholog	Ortholog	GRU528	10	1	38102469	38108935	NAN	NAN	NAN	NAN	NAN	NAN	Undefined	NAN	NAN
AP85-441	Sspon.006A0011930	NAN	Other	Other	LRR	IPR013210,LRR,170,198; PF08263.12,LRR,170,198	NAN	NAN	6	47493188	47502518	NAN	NAN	NAN	NAN	NAN	NAN	Undefined	NAN	NAN
AP85-441	Sspon.007C0010780	NAN	Other	Other	LRR	IPR032675,LRR,78,305	GRU15712	2	7	24428310	24429667	NAN	NAN	NAN	NAN	NAN	NAN	Undefined	NAN	NAN
AP85-441	Sspon.006B0023040	NAN	Other	Other	LRR	IPR032675,LRR,314,629	GRU5441	4	6	79288498	79290405	NAN	NAN	NAN	NAN	NAN	R570(5)	Undefined	NAN	NAN
AP85-441	Sspon.005A0027040	NAN	Other	Other	LRR	IPR032675,LRR,65,127	NAN	NAN	5	88239041	88239807	NAN	NAN	NAN	NAN	15	NAN	Undefined	NAN	NAN
AP85-441	Sspon.006C0021160	NAN	Other	Other	NB-ARC	IPR002182,NB-ARC,289,446; PF00931.22,NB-ARC,289,446	GRU30	64	6	73259420	73261216	NAN	NAN	NAN	NAN	NAN	NAN	Undefined	NAN	NAN
AP85-441	Sspon.002C0036210	NAN	Other	Other	LRR	IPR032675,LRR,35,302	NAN	NAN	2	99212185	99216164	NAN	NAN	NAN	NAN	NAN	NAN	Undefined	NAN	NAN
AP85-441	Sspon.002A0041880	NAN	Other	Other	LRR	IPR032675,LRR,69,295	NAN	NAN	2	114108124	114110692	NAN	NAN	NAN	NAN	NAN	Sbicolor(8), R570(8)	Undefined	NAN	NAN
AP85-441	Sspon.003A0019790	NAN	Other	Other	Ortholog	Ortholog	GRU725	8	3	50488122	50490243	NAN	NAN	NAN	NAN	NAN	Sbicolor(9)	Undefined	NAN	NAN
AP85-441	Sspon.003A0026170	NAN	Other	Other	Ortholog	Ortholog	GRU42	27	3	64762642	64765245	NAN	NAN	NAN	NAN	NAN	NAN	Undefined	NAN	NAN
AP85-441	Sspon.007A0023450	NAN	Other	Other	LRR	IPR032675,LRR,66,348	GRU6578	3	7	62502718	62506653	NAN	NAN	NAN	NAN	NAN	R570(8)	Undefined	NAN	NAN
AP85-441	Sspon.003C0016010	NAN	Other	Other	Ortholog	Ortholog	GRU16442	1	3	33844208	33848860	NAN	NAN	NAN	NAN	NAN	NAN	Undefined	NAN	NAN
AP85-441	Sspon.005B0013810	NAN	Other	Other	Ortholog	Ortholog	GRU3980	1	5	33203366	33205942	NAN	NAN	NAN	NAN	NAN	NAN	Tandem	NAN	NAN
AP85-441	Sspon.006A0012870	NAN	Other	Other	LRR	IPR032675,LRR,39,245	GRU7006	4	6	50681065	50684358	NAN	NAN	NAN	NAN	4	Sbicolor(7), R570(7)	Tandem	NAN	NAN
AP85-441	Sspon.005A0016890	NAN	Other	Other	Ortholog	Ortholog	GRU22840	1	5	44734967	44737956	NAN	NAN	NAN	NAN	NAN	NAN	Undefined	NAN	NAN
AP85-441	Sspon.001A0006770	NAN	Other	Other	NB-ARC	IPR002182,NB-ARC,203,413; PF00931.22,NB-ARC,203,413	GRU14153	3	1	15939286	15940800	NAN	NAN	NAN	NAN	2	NAN	Undefined	NAN	NAN
AP85-441	Sspon.005A0027840	NAN	Other	Other	Ortholog	Ortholog	GRU12	101	5	90392946	90413531	NAN	NAN	NAN	NAN	16	NAN	Undefined	NAN	NAN
AP85-441	Sspon.002A0030590	NAN	Other	Other	LRR	IPR032675,LRR,98,452	GRU19019	2	2	80517101	80519291	NAN	NAN	NAN	NAN	7	NAN	Tandem	NAN	NAN
AP85-441	Sspon.004D0024630	NAN	Other	Other	LRR, LRR, LRR	IPR013210,LRR,6,42; IPR032675,LRR,117,175; IPR001611,LRR,70,91; PF08263.12,LRR,6,42; PF00560.33,LRR,70,85	GRU98	2	4	74205540	74207750	NAN	NAN	NAN	NAN	NAN	NAN	Tandem	NAN	NAN
AP85-441	Sspon.003C0029320	NAN	Other	Other	LRR	IPR032675,LRR,21,314	GRU140	1	3	74105754	74106832	NAN	NAN	NAN	NAN	20	NAN	Tandem	NAN	NAN
AP85-441	Sspon.002B0031740	NAN	Other	Other	LRR	IPR032675,LRR,27,155	NAN	NAN	2	89305323	89306623	NAN	NAN	NAN	NAN	NAN	NAN	Tandem	NAN	NAN
AP85-441	Sspon.001B0001260	NAN	Other	Other	LRR, LRR	IPR001611,LRR,22,37; IPR032675,LRR,1,211; PF13516.6,LRR,22,37	NAN	NAN	1	3655640	3656272	NAN	NAN	NAN	NAN	NAN	NAN	Undefined	NAN	NAN
AP85-441	Sspon.005D0028550	NAN	Other	Other	LRR	IPR032675,LRR,189,365	NAN	NAN	5	82707266	82708410	NAN	NAN	NAN	NAN	NAN	NAN	Undefined	NAN	NAN
AP85-441	Sspon.002D0008600	NAN	Other	Other	Ortholog	Ortholog	GRU11	10	2	18235692	18238538	NAN	NAN	NAN	NAN	NAN	NAN	Undefined	NAN	NAN
AP85-441	Sspon.004A0022590	NAN	Other	Other	LRR	IPR032675,LRR,18,249	GRU3160	5	4	64885663	64887195	NAN	NAN	NAN	NAN	NAN	NAN	Undefined	NAN	NAN
AP85-441	Sspon.006A0017170	NAN	Other	Other	LRR	IPR032675,LRR,53,359	GRU4788	4	6	66245291	66249710	NAN	NAN	NAN	NAN	6	Sbicolor(7), R570(7)	Undefined	NAN	NAN
AP85-441	Sspon.008A0003080	NAN	Other	Other	Ortholog	Ortholog	GRU16081	2	8	7011579	7016145	NAN	NAN	NAN	NAN	2	Sbicolor(10), R570(10)	Tandem	NAN	NAN
AP85-441	Sspon.006A0004960	NAN	Other	Other	Ortholog	Ortholog	GRU12	101	6	11248346	11264234	NAN	NAN	NAN	NAN	NAN	Sbicolor(7), R570(7)	Tandem	NAN	NAN
AP85-441	Sspon.002B0031380	NAN	Other	Other	LRR	IPR032675,LRR,35,289	GRU913	5	2	87830309	87838537	NAN	NAN	NAN	NAN	NAN	NAN	Tandem	NAN	NAN
AP85-441	Sspon.007A0000490	NAN	Other	Other	Ortholog	Ortholog	GRU216	9	7	1047100	1054122	NAN	NAN	NAN	NAN	0	Sbicolor(6), Sbicolor(9), R570(3)	Tandem	NAN	NAN
AP85-441	Sspon.004B0009390	NAN	Other	Other	LRR, LRR	IPR032675,LRR,228,538; IPR001611,LRR,315,334; PF13516.6,LRR,315,334	GRU723	11	4	20364221	20366319	NAN	NAN	NAN	NAN	NAN	NAN	Undefined	NAN	NAN
AP85-441	Sspon.007B0002630	NAN	Other	Other	Ortholog	Ortholog	GRU261	12	7	5779706	5787418	NAN	NAN	NAN	NAN	9	Sbicolor(9)	Tandem	NAN	NAN
AP85-441	Sspon.003A0009140	NAN	Other	Other	NB-ARC	IPR002182,NB-ARC,190,402; PF00931.22,NB-ARC,190,402	GRU1685	2	3	20323296	20324804	NAN	NAN	NAN	NAN	NAN	NAN	Tandem	NAN	NAN
AP85-441	Sspon.004A0017320	NAN	Other	Other	LRR	IPR032675,LRR,56,327	NAN	NAN	4	49708298	49710907	NAN	NAN	NAN	NAN	NAN	NAN	Undefined	NAN	NAN
AP85-441	Sspon.002B0031741	NAN	Other	Other	LRR	IPR032675,LRR,344,673	GRU1244	7	2	89342117	89349098	NAN	NAN	NAN	NAN	NAN	NAN	Undefined	NAN	NAN
AP85-441	Sspon.001A0004750	NAN	Other	Other	Ortholog	Ortholog	GRU19585	2	1	11759877	11764445	NAN	NAN	NAN	NAN	1	Sbicolor(2)	Undefined	NAN	NAN
AP85-441	Sspon.003A0021550	NAN	Other	Other	Ortholog	Ortholog	GRU224	20	3	54293611	54297538	NAN	NAN	NAN	NAN	NAN	NAN	Undefined	NAN	NAN
AP85-441	Sspon.006B0026200	NAN	Other	Other	NB-ARC	IPR002182,NB-ARC,102,253; PF00931.22,NB-ARC,102,253	GRU16072	3	6	89865378	89871073	NAN	NAN	NAN	NAN	NAN	NAN	Undefined	NAN	NAN
AP85-441	Sspon.007A0024230	NAN	Other	Other	LRR	IPR032675,LRR,8,215	NAN	NAN	7	64278810	64280788	NAN	NAN	NAN	NAN	7	Sbicolor(8)	Undefined	NAN	NAN
AP85-441	Sspon.002B0034600	NAN	Other	Other	CC, LRR	Coils,CC,292,320; IPR032675,LRR,846,1229	GRU141	22	2	98528059	98532816	NAN	NAN	NAN	NAN	NAN	NAN	Undefined	NAN	NAN
AP85-441	Sspon.005C0019760	NAN	Other	Other	LRR	IPR032675,LRR,25,270	GRU15140	3	5	68177993	68178992	NAN	NAN	NAN	NAN	NAN	NAN	Undefined	NAN	NAN
AP85-441	Sspon.008A0017350	NAN	Other	Other	NB-ARC	IPR002182,NB-ARC,137,261; PF00931.22,NB-ARC,137,261	NAN	NAN	8	56538969	56539793	NAN	NAN	NAN	NAN	NAN	Sbicolor(10), R570(10)	Undefined	NAN	NAN
AP85-441	Sspon.006B0020420	NAN	Other	Other	LRR, LRR	IPR032675,LRR,128,286; IPR013210,LRR,136,175; PF08263.12,LRR,136,175	NAN	NAN	6	69647558	69651903	NAN	NAN	NAN	NAN	NAN	NAN	Tandem	NAN	NAN
AP85-441	Sspon.007B0002130	NAN	Other	Other	LRR	IPR032675,LRR,14,443	GRU307	5	7	4617473	4620088	NAN	NAN	NAN	NAN	NAN	NAN	Undefined	NAN	NAN
AP85-441	Sspon.005A0002960	NAN	Other	Other	Ortholog	Ortholog	GRU21331	1	5	6311785	6313161	NAN	NAN	NAN	NAN	1	Sbicolor(6)	Tandem	NAN	NAN
AP85-441	Sspon.006D0025620	NAN	Other	Other	NB-ARC	IPR002182,NB-ARC,204,266; PF00931.22,NB-ARC,204,266	NAN	NAN	6	90922242	90923114	NAN	NAN	NAN	NAN	NAN	NAN	Undefined	NAN	NAN
AP85-441	Sspon.003D0008430	NAN	Other	Other	Ortholog	Ortholog	GRU498	4	3	18571515	18574408	NAN	NAN	NAN	NAN	NAN	NAN	Undefined	NAN	NAN
AP85-441	Sspon.001A0030120	NAN	Other	Other	LRR, LRR, LRR	IPR032675,LRR,105,415; IPR001611,LRR,224,246; IPR003591,LRR,198,221; PF13855.6,LRR,151,211; PF00560.33,LRR,224,246	GRU8252	4	1	87079363	87080866	NAN	NAN	NAN	NAN	NAN	NAN	Undefined	NAN	NAN
AP85-441	Sspon.003A0026820	NAN	Other	Other	LRR, LRR, LRR	IPR001611,LRR,511,534; IPR032675,LRR,346,426; IPR006553,LRR,230,254; PF13516.6,LRR,282,303	GRU1349	8	3	65601830	65604728	NAN	NAN	NAN	NAN	9	NAN	Undefined	NAN	NAN
AP85-441	Sspon.007C0014850	NAN	Other	Other	LRR	IPR032675,LRR,163,378	GRU4478	1	7	48506960	48509552	NAN	NAN	NAN	NAN	NAN	NAN	Undefined	NAN	NAN
AP85-441	Sspon.002A0021140	NAN	Other	Other	LRR	IPR032675,LRR,298,553	GRU4	195	2	46330366	46334099	NAN	NAN	NAN	NAN	NAN	NAN	Undefined	NAN	NAN
AP85-441	Sspon.002D0025540	NAN	Other	Other	CC, LRR	Coils,CC,267,287; IPR032675,LRR,2,139	NAN	NAN	2	69878159	69880450	NAN	NAN	NAN	NAN	NAN	NAN	Tandem	NAN	NAN
AP85-441	Sspon.005A0021801	NAN	Other	Other	LRR, kinase, LRR, LRR, LRR	IPR032675,LRR,348,646; IPR000719,kinase,722,1005; IPR003591,LRR,205,229; IPR001611,LRR,302,318; IPR013210,LRR,39,76; PF08263.12,LRR,39,76; PF13516.6,LRR,302,318; PF13855.6,LRR,523,583; PF00069.25,kinase,724,998	GRU6	175	5	69249919	69256216	NAN	NAN	NAN	NAN	NAN	NAN	Undefined	NAN	NAN
AP85-441	Sspon.005A0027920	NAN	Other	Other	Ortholog	Ortholog	NAN	NAN	5	90630753	90631304	NAN	NAN	NAN	NAN	16	NAN	Undefined	NAN	NAN
AP85-441	Sspon.003A0002627	NAN	Other	Other	LRR	IPR032675,LRR,138,364	GRU6144	4	3	5511511	5513834	NAN	NAN	NAN	NAN	NAN	NAN	Undefined	NAN	NAN
AP85-441	Sspon.002B0026800	NAN	Other	Other	LRR	IPR032675,LRR,11,135	NAN	NAN	2	75059680	75060124	NAN	NAN	NAN	NAN	NAN	NAN	Tandem	NAN	NAN
AP85-441	Sspon.002A0026530	NAN	Other	Other	LRR	IPR032675,LRR,37,398	GRU10943	2	2	67175127	67176439	NAN	NAN	NAN	NAN	NAN	NAN	Tandem	NAN	NAN
AP85-441	Sspon.006B0011530	NAN	Other	Other	Ortholog	Ortholog	NAN	NAN	6	38228711	38237859	NAN	NAN	NAN	NAN	NAN	NAN	Tandem	NAN	NAN
AP85-441	Sspon.006C0016762	NAN	Other	Other	LRR	IPR032675,LRR,2,305	GRU2068	6	6	55336580	55337817	NAN	NAN	NAN	NAN	NAN	Sbicolor(7)	Undefined	NAN	NAN
AP85-441	Sspon.001B0031770	NAN	Other	Other	LRR, LRR	IPR032675,LRR,118,496; IPR003591,LRR,181,204	GRU2462	6	1	84924041	84926277	NAN	NAN	NAN	NAN	NAN	NAN	Undefined	NAN	NAN
AP85-441	Sspon.005A0022430	NAN	Other	Other	LRR	IPR032675,LRR,496,772	GRU734	2	5	72109542	72118028	NAN	NAN	NAN	NAN	10	NAN	Tandem	NAN	NAN
AP85-441	Sspon.001A0010740	NAN	Other	Other	Ortholog	Ortholog	GRU42	27	1	25041064	25043751	NAN	NAN	NAN	NAN	3	NAN	Tandem	NAN	NAN
AP85-441	Sspon.004B0011510	NAN	Other	Other	Ortholog	Ortholog	GRU20726	2	4	25329976	25331732	NAN	NAN	NAN	NAN	NAN	NAN	Undefined	NAN	NAN
AP85-441	Sspon.002B0018200	NAN	Other	Other	LRR, STTK, kinase, LRR	IPR001611,LRR,456,476; IPR001245,STTK,535,801; IPR000719,kinase,533,806; IPR032675,LRR,367,477; PF13855.6,LRR,408,467; PF07714.17,kinase,535,801	GRU76	31	2	43379145	43386602	NAN	NAN	NAN	NAN	NAN	NAN	Tandem	NAN	NAN
AP85-441	Sspon.003A0023540	NAN	Other	Other	Ortholog	Ortholog	GRU479	10	3	58696190	58699378	NAN	NAN	NAN	NAN	5	NAN	Tandem	NAN	NAN
AP85-441	Sspon.002C0032740	NAN	Other	Other	LRR	IPR032675,LRR,29,101	GRU22323	2	2	88185386	88191903	NAN	NAN	NAN	NAN	NAN	NAN	Undefined	NAN	NAN
AP85-441	Sspon.004A0005810	NAN	Other	Other	LRR	IPR032675,LRR,212,315	NAN	NAN	4	13664708	13674263	NAN	NAN	NAN	NAN	NAN	NAN	Undefined	NAN	NAN
AP85-441	Sspon.008A0004300	NAN	Other	Other	LRR	IPR032675,LRR,570,819	GRU1475	6	8	8952604	8958165	NAN	NAN	NAN	NAN	4	Sbicolor(10), R570(10)	Undefined	NAN	NAN
AP85-441	Sspon.006A0012940	NAN	Other	Other	LRR	IPR032675,LRR,1,175	NAN	NAN	6	50899555	50901748	NAN	NAN	NAN	NAN	4	Sbicolor(7)	Tandem	NAN	NAN
AP85-441	Sspon.002A0012260	NAN	Other	Other	Ortholog	Ortholog	GRU19929	2	2	26541683	26542675	NAN	NAN	NAN	NAN	NAN	NAN	Tandem	NAN	NAN
AP85-441	Sspon.002C0010990	NAN	Other	Other	LRR	IPR032675,LRR,850,1058	GRU189	21	2	23845121	23848447	NAN	NAN	NAN	NAN	NAN	NAN	Undefined	NAN	NAN
AP85-441	Sspon.001A0008420	NAN	Other	Other	LRR	IPR032675,LRR,57,586	GRU456	13	1	19380999	19384354	NAN	NAN	NAN	NAN	NAN	NAN	Undefined	NAN	NAN
AP85-441	Sspon.002A0020180	NAN	Other	Other	Ortholog	Ortholog	GRU160	1	2	43242281	43247803	NAN	NAN	NAN	NAN	NAN	NAN	Tandem	NAN	NAN
AP85-441	Sspon.001A0027362	NAN	Other	Other	LRR	IPR032675,LRR,104,258	GRU9188	4	1	80462371	80466987	NAN	NAN	NAN	NAN	5	NAN	Undefined	NAN	NAN
AP85-441	Sspon.003D0020390	NAN	Other	Other	Ortholog	Ortholog	NAN	NAN	3	44487473	44488213	NAN	NAN	NAN	NAN	NAN	NAN	Undefined	NAN	NAN
AP85-441	Sspon.001A0013970	NAN	Other	Other	Ortholog	Ortholog	GRU139	22	1	31791448	31793743	NAN	NAN	NAN	NAN	NAN	NAN	Undefined	NAN	NAN
AP85-441	Sspon.002A0033273	NAN	Other	Other	LRR	IPR032675,LRR,19,270	GRU19665	2	2	87679406	87682063	NAN	NAN	NAN	NAN	NAN	NAN	Undefined	NAN	NAN
AP85-441	Sspon.004B0023240	NAN	Other	Other	LRR, LRR, LRR	IPR032675,LRR,20,205; IPR001611,LRR,98,114; IPR013210,LRR,27,70; PF08263.12,LRR,27,70; PF00560.33,LRR,98,114	NAN	NAN	4	68571036	68571650	NAN	NAN	NAN	NAN	NAN	NAN	Undefined	NAN	NAN
AP85-441	Sspon.008B0003510	NAN	Other	Other	LRR	IPR032675,LRR,180,511	GRU1475	6	8	5775868	5777648	NAN	NAN	NAN	NAN	9	Sbicolor(10), R570(10)	Tandem	NAN	NAN
AP85-441	Sspon.006A0015230	NAN	Other	Other	LRR, LRR, LRR, LRR	IPR032675,LRR,9,127; IPR001611,LRR,56,114; IPR013210,LRR,10,51; IPR003591,LRR,77,101; PF08263.12,LRR,10,51; PF13855.6,LRR,56,114; PF00560.33,LRR,226,245	NAN	NAN	6	60088125	60092638	NAN	NAN	NAN	NAN	NAN	NAN	Undefined	NAN	NAN
AP85-441	Sspon.002D0028070	NAN	Other	Other	STTK, kinase, LRR	IPR001245,STTK,423,687; IPR000719,kinase,419,688; IPR032675,LRR,39,170; PF07714.17,kinase,423,687	GRU265	16	2	75881227	75887094	NAN	NAN	NAN	NAN	NAN	NAN	Tandem	NAN	NAN
AP85-441	Sspon.003A0025730	NAN	Other	Other	LRR, LRR, LRR	IPR001611,LRR,375,397; IPR032675,LRR,28,97; IPR013210,LRR,33,78; PF08263.12,LRR,33,78; PF00560.33,LRR,517,539	GRU2	242	3	64036392	64039680	NAN	NAN	NAN	NAN	8	NAN	Tandem	NAN	NAN
AP85-441	Sspon.003C0025400	NAN	Other	Other	LRR	IPR032675,LRR,107,302	NAN	NAN	3	60240779	60244736	NAN	NAN	NAN	NAN	NAN	NAN	Undefined	NAN	NAN
AP85-441	Sspon.006C0007170	NAN	Other	Other	LRR	IPR032675,LRR,132,327	GRU3031	4	6	15823867	15828454	NAN	NAN	NAN	NAN	NAN	NAN	Undefined	NAN	NAN
AP85-441	Sspon.001A0043210	NAN	Other	Other	Ortholog	Ortholog	GRU12	101	1	113624574	113630837	NAN	NAN	NAN	NAN	NAN	NAN	Undefined	NAN	NAN
AP85-441	Sspon.004B0019750	NAN	Other	Other	Ortholog	Ortholog	GRU12	101	4	61320558	61324766	NAN	NAN	NAN	NAN	NAN	NAN	Tandem	NAN	NAN
AP85-441	Sspon.004A0027050	NAN	Other	Other	Ortholog	Ortholog	GRU305	8	4	73886015	73891135	NAN	NAN	NAN	NAN	NAN	NAN	Undefined	NAN	NAN
AP85-441	Sspon.006A0022580	NAN	Other	Other	LRR	IPR032675,LRR,26,104	GRU553	12	6	90848634	90873016	NAN	NAN	NAN	NAN	11	NAN	Tandem	NAN	NAN
AP85-441	Sspon.003B0020240	NAN	Other	Other	LRR	IPR032675,LRR,128,399	GRU11131	2	3	47378991	47380821	NAN	NAN	NAN	NAN	NAN	NAN	Undefined	NAN	NAN
AP85-441	Sspon.006A0020790	NAN	Other	Other	Ortholog	Ortholog	NAN	NAN	6	85012713	85017757	NAN	NAN	NAN	NAN	9	NAN	Tandem	NAN	NAN
AP85-441	Sspon.008A0011930	NAN	Other	Other	Ortholog	Ortholog	GRU8	55	8	40602422	40604463	NAN	NAN	NAN	NAN	NAN	Sbicolor(10), R570(10)	Tandem	NAN	NAN
AP85-441	Sspon.008A0018141	NAN	Other	Other	Ortholog	Ortholog	GRU236	4	8	57975773	57980577	NAN	NAN	NAN	NAN	NAN	Sbicolor(10)	Tandem	NAN	NAN
AP85-441	Sspon.003A0021520	NAN	Other	Other	LRR	IPR032675,LRR,84,252	GRU14603	3	3	54234574	54238136	NAN	NAN	NAN	NAN	NAN	NAN	Tandem	NAN	NAN
AP85-441	Sspon.006A0001521	NAN	Other	Other	LRR, LRR, LRR	IPR006553,LRR,302,331; IPR032675,LRR,37,289; IPR001611,LRR,435,455; PF13516.6,LRR,409,432	GRU11873	3	6	3480523	3482955	NAN	NAN	NAN	NAN	NAN	Sbicolor(7)	Undefined	NAN	NAN
AP85-441	Sspon.002C0030420	NAN	Other	Other	LRR	IPR032675,LRR,1,89	NAN	NAN	2	82002213	82002596	NAN	NAN	NAN	NAN	NAN	NAN	Undefined	NAN	NAN
AP85-441	Sspon.002A0033360	NAN	Other	Other	LRR	IPR032675,LRR,334,585	GRU3581	4	2	87827526	87837091	NAN	NAN	NAN	NAN	NAN	NAN	Tandem	NAN	NAN
AP85-441	Sspon.003B0000441	NAN	Other	Other	Ortholog	Ortholog	NAN	NAN	3	981479	988037	NAN	NAN	NAN	NAN	NAN	NAN	Undefined	NAN	NAN
AP85-441	Sspon.005A0024200	NAN	Other	Other	CC, LRR	Coils,CC,768,788; IPR032675,LRR,520,795	GRU2507	6	5	79316327	79328319	NAN	NAN	NAN	NAN	13	NAN	Undefined	NAN	NAN
AP85-441	Sspon.005B0001061	NAN	Other	Other	LRR	IPR032675,LRR,44,329	GRU4825	4	5	2427531	2428936	NAN	NAN	NAN	NAN	NAN	Sbicolor(6), Sbicolor(7)	Undefined	NAN	NAN
AP85-441	Sspon.005A0013760	NAN	Other	Other	LRR	IPR032675,LRR,158,254	NAN	NAN	5	30945910	30950081	NAN	NAN	NAN	NAN	NAN	Sbicolor(6)	Undefined	NAN	NAN
AP85-441	Sspon.002D0019820	NAN	Other	Other	LRR	IPR032675,LRR,76,440	GRU1886	7	2	52233191	52240471	NAN	NAN	NAN	NAN	NAN	NAN	Undefined	NAN	NAN
AP85-441	Sspon.008A0004050	NAN	Other	Other	Ortholog	Ortholog	NAN	NAN	8	8556793	8569217	NAN	NAN	NAN	NAN	NAN	Sbicolor(10)	Undefined	NAN	NAN
AP85-441	Sspon.001B0024650	NAN	Other	Other	Ortholog	Ortholog	GRU6972	4	1	64955223	64957245	NAN	NAN	NAN	NAN	8	NAN	Tandem	NAN	NAN
AP85-441	Sspon.002D0022700	NAN	Other	Other	LRR	IPR032675,LRR,31,308	GRU7364	4	2	62656270	62661641	NAN	NAN	NAN	NAN	NAN	NAN	Undefined	NAN	NAN
AP85-441	Sspon.006D0018700	NAN	Other	Other	CC, CC, LRR	Coils,CC,589,623; Coils,CC,763,797; IPR032675,LRR,129,513	NAN	NAN	6	62200530	62204062	NAN	NAN	NAN	NAN	NAN	NAN	Undefined	NAN	NAN
AP85-441	Sspon.006B0012380	NAN	Other	Other	LRR, LRR	IPR006553,LRR,118,143; IPR032675,LRR,173,265	GRU6937	4	6	41518425	41519225	NAN	NAN	NAN	NAN	NAN	Sbicolor(7)	Tandem	NAN	NAN
AP85-441	Sspon.003A0024890	NAN	Other	Other	Ortholog	Ortholog	GRU133	13	3	62093424	62099553	NAN	NAN	NAN	NAN	NAN	Sbicolor(7)	Tandem	NAN	NAN
AP85-441	Sspon.005C0017991	NAN	Other	Other	kinase, NB-ARC	IPR000719,kinase,21,314; IPR002182,NB-ARC,379,442; PF00069.25,kinase,22,308; PF00931.22,NB-ARC,379,442	GRU5934	4	5	60211188	60214508	NAN	NAN	NAN	NAN	NAN	NAN	Undefined	NAN	NAN
AP85-441	Sspon.005A0022270	NAN	Other	Other	LRR, LRR, LRR	IPR001611,LRR,316,339; IPR006553,LRR,114,139; IPR032675,LRR,49,377; PF13516.6,LRR,140,163	GRU12006	3	5	71716007	71717306	NAN	NAN	NAN	NAN	10	NAN	Undefined	NAN	NAN
AP85-441	Sspon.001B0036070	NAN	Other	Other	LRR, LRR, LRR	IPR032675,LRR,126,188; IPR013210,LRR,49,89; IPR001611,LRR,477,535; PF08263.12,LRR,49,89; PF13855.6,LRR,332,390	GRU3388	5	1	96404357	96405272	NAN	NAN	NAN	NAN	NAN	NAN	Undefined	NAN	NAN
AP85-441	Sspon.002A0020570	NAN	Other	Other	Ortholog	Ortholog	GRU76	31	2	44357146	44365304	NAN	NAN	NAN	NAN	1	NAN	Tandem	NAN	NAN
AP85-441	Sspon.002B0025601	NAN	Other	Other	LRR	IPR032675,LRR,73,346	GRU13421	3	2	72325626	72331297	NAN	NAN	NAN	NAN	NAN	NAN	Undefined	NAN	NAN
AP85-441	Sspon.002B0031560	NAN	Other	Other	LRR	IPR032675,LRR,21,379	NAN	NAN	2	88768442	88771997	NAN	NAN	NAN	NAN	NAN	NAN	Undefined	NAN	NAN
AP85-441	Sspon.008D0012330	NAN	Other	Other	LRR	IPR032675,LRR,19,87	NAN	NAN	8	38410641	38411600	NAN	NAN	NAN	NAN	NAN	NAN	Undefined	NAN	NAN
AP85-441	Sspon.006C0001760	NAN	Other	Other	LRR	IPR032675,LRR,108,501	NAN	NAN	6	4008041	4016744	NAN	NAN	NAN	NAN	NAN	NAN	Undefined	NAN	NAN
AP85-441	Sspon.005B0012240	NAN	Other	Other	LRR	IPR032675,LRR,364,715	GRU879	10	5	26733052	26738924	NAN	NAN	NAN	NAN	NAN	Sbicolor(6)	Undefined	NAN	NAN
AP85-441	Sspon.002A0027890	NAN	Other	Other	NB-ARC	IPR002182,NB-ARC,171,366; PF00931.22,NB-ARC,171,366	GRU2641	3	2	72398702	72400189	NAN	NAN	NAN	NAN	NAN	NAN	Tandem	NAN	NAN
AP85-441	Sspon.003A0018720	NAN	Other	Other	Ortholog	Ortholog	GRU725	8	3	48290476	48293174	NAN	NAN	NAN	NAN	NAN	R570(9)	Tandem	NAN	NAN
AP85-441	Sspon.002B0037960	NAN	Other	Other	LRR	IPR032675,LRR,153,271	GRU1438	6	2	107223640	107227926	NAN	NAN	NAN	NAN	NAN	NAN	Undefined	NAN	NAN
AP85-441	Sspon.002A0027320	NAN	Other	Other	LRR	IPR032675,LRR,29,212	NAN	NAN	2	70719147	70719860	NAN	NAN	NAN	NAN	NAN	NAN	Undefined	NAN	NAN
AP85-441	Sspon.005B0008791	NAN	Other	Other	Ortholog	Ortholog	GRU21226	2	5	18829510	18832691	NAN	NAN	NAN	NAN	NAN	Sbicolor(6)	Undefined	NAN	NAN
AP85-441	Sspon.006A0014472	NAN	Other	Other	CC, LRR	Coils,CC,38,58; IPR001611,LRR,233,255; IPR032675,LRR,685,767	GRU92	31	6	57824139	57833961	NAN	NAN	NAN	NAN	NAN	NAN	Undefined	NAN	NAN
AP85-441	Sspon.008A0015353	NAN	Other	Other	Ortholog	Ortholog	GRU235	12	8	51449112	51452345	NAN	NAN	NAN	NAN	NAN	NAN	Tandem	NAN	NAN
AP85-441	Sspon.005A0006792	NAN	Other	Other	LRR, LRR, LRR	IPR001611,LRR,106,127; IPR003591,LRR,81,103; IPR032675,LRR,36,293; PF13855.6,LRR,59,117	GRU9145	4	5	16784114	16788688	NAN	NAN	NAN	NAN	NAN	NAN	Undefined	NAN	NAN
AP85-441	Sspon.002B0026910	NAN	Other	Other	Ortholog	Ortholog	GRU8	55	2	75190517	75193760	NAN	NAN	NAN	NAN	NAN	NAN	Undefined	NAN	NAN
AP85-441	Sspon.002A0028931	NAN	Other	Other	LRR, LRR, kinase, LRR, STTK	IPR013210,LRR,34,72; IPR001611,LRR,240,295; IPR000719,kinase,357,624; IPR032675,LRR,31,197; IPR001245,STTK,369,622; PF08263.12,LRR,34,72; PF13855.6,LRR,240,295; PF07714.17,kinase,369,622	GRU6	175	2	75009629	75012824	NAN	NAN	NAN	NAN	4	NAN	Undefined	NAN	NAN
AP85-441	Sspon.007A0020120	NAN	Other	Other	Ortholog	Ortholog	NAN	NAN	7	54239853	54241168	NAN	NAN	NAN	NAN	NAN	Sbicolor(9)	Tandem	NAN	NAN
AP85-441	Sspon.003C0034420	NAN	Other	Other	LRR, LRR, LRR	IPR001611,LRR,412,434; IPR032675,LRR,315,584; IPR013210,LRR,52,93; PF08263.12,LRR,52,93; PF00560.33,LRR,412,434	NAN	NAN	3	84160806	84170700	NAN	NAN	NAN	NAN	NAN	NAN	Tandem	NAN	NAN
AP85-441	Sspon.002B0013180	NAN	Other	Other	LRR, LRR, kinase, LRR, LRR	IPR001611,LRR,341,363; IPR032675,LRR,25,189; IPR000719,kinase,763,1016; IPR003591,LRR,483,507; IPR013210,LRR,32,71; PF08263.12,LRR,32,71; PF13855.6,LRR,100,159; PF00069.25,kinase,766,1038	GRU6	175	2	30682087	30685458	NAN	NAN	NAN	NAN	NAN	NAN	Tandem	NAN	NAN
AP85-441	Sspon.006C0017290	NAN	Other	Other	Ortholog	Ortholog	GRU1849	3	6	56568283	56580705	NAN	NAN	NAN	NAN	NAN	Sbicolor(7)	Undefined	NAN	NAN
AP85-441	Sspon.006B0009780	NAN	Other	Other	LRR	IPR032675,LRR,451,690	GRU553	12	6	29115744	29120320	NAN	NAN	NAN	NAN	17	NAN	Undefined	NAN	NAN
AP85-441	Sspon.007C0021220	NAN	Other	Other	Ortholog	Ortholog	NAN	NAN	7	65584351	65585874	NAN	NAN	NAN	NAN	NAN	NAN	Undefined	NAN	NAN
AP85-441	Sspon.002A0028760	NAN	Other	Other	Ortholog	Ortholog	GRU216	9	2	74043290	74050113	NAN	NAN	NAN	NAN	NAN	NAN	Tandem	NAN	NAN
AP85-441	Sspon.002D0035410	NAN	Other	Other	LRR	IPR032675,LRR,1,76	NAN	NAN	2	96228537	96229902	NAN	NAN	NAN	NAN	NAN	NAN	Undefined	NAN	NAN
AP85-441	Sspon.006A0004590	NAN	Other	Other	LRR, LRR	IPR013210,LRR,30,66; IPR032675,LRR,22,152; PF08263.12,LRR,30,66	NAN	NAN	6	10252460	10252924	NAN	NAN	NAN	NAN	NAN	Sbicolor(7)	Undefined	NAN	NAN
AP85-441	Sspon.004A0022800	NAN	Other	Other	LRR	IPR013210,LRR,18,51; PF08263.12,LRR,18,51	NAN	NAN	4	65379012	65382973	NAN	NAN	NAN	NAN	8	NAN	Undefined	NAN	NAN
AP85-441	Sspon.005A0017391	NAN	Other	Other	LRR, LRR, LRR, LRR	IPR032675,LRR,426,577; IPR001611,LRR,158,180; IPR013210,LRR,64,103; IPR003591,LRR,156,180; PF08263.12,LRR,64,103; PF13855.6,LRR,454,513	GRU2	242	5	48727611	48730885	NAN	NAN	NAN	NAN	NAN	Sbicolor(6)	Undefined	NAN	NAN
AP85-441	Sspon.002A0026672	NAN	Other	Other	LRR	IPR032675,LRR,7,221	GRU1806	2	2	67489325	67494050	NAN	NAN	NAN	NAN	3	NAN	Undefined	NAN	NAN
AP85-441	Sspon.005A0018380	NAN	Other	Other	LRR	IPR032675,LRR,224,542	GRU120	26	5	52955380	52957659	NAN	NAN	NAN	NAN	NAN	NAN	Undefined	NAN	NAN
AP85-441	Sspon.005C0019721	NAN	Other	Other	LRR	IPR032675,LRR,20,244	GRU4253	4	5	68137420	68140341	NAN	NAN	NAN	NAN	NAN	NAN	Undefined	NAN	NAN
AP85-441	Sspon.006A0011010	NAN	Other	Other	LRR, LRR, LRR	IPR001611,LRR,254,274; IPR032675,LRR,23,345; IPR003591,LRR,275,299; PF13855.6,LRR,32,92; PF00560.33,LRR,254,274	NAN	NAN	6	42360677	42362738	NAN	NAN	NAN	NAN	NAN	NAN	Tandem	NAN	NAN
AP85-441	Sspon.004A0022400	NAN	Other	Other	LRR, LRR, LRR, LRR	IPR001611,LRR,458,480; IPR013210,LRR,22,59; IPR032675,LRR,248,347; IPR003591,LRR,529,553; PF08263.12,LRR,22,59; PF13855.6,LRR,88,147; PF00560.33,LRR,458,480	GRU10030	3	4	64679236	64682589	NAN	NAN	NAN	NAN	7	NAN	Tandem	NAN	NAN
AP85-441	Sspon.002D0022980	NAN	Other	Other	LRR	IPR032675,LRR,44,223	NAN	NAN	2	63674533	63675276	NAN	NAN	NAN	NAN	NAN	NAN	Undefined	NAN	NAN
AP85-441	Sspon.001B0014480	NAN	Other	Other	Ortholog	Ortholog	GRU42	27	1	32507466	32509997	NAN	NAN	NAN	NAN	NAN	NAN	Undefined	NAN	NAN
AP85-441	Sspon.003A0014790	NAN	Other	Other	LRR	IPR032675,LRR,42,368	GRU2238	3	3	33018454	33026672	NAN	NAN	NAN	NAN	NAN	NAN	Tandem	NAN	NAN
AP85-441	Sspon.006A0012900	NAN	Other	Other	LRR	IPR032675,LRR,2,102	GRU1434	8	6	50852456	50854342	NAN	NAN	NAN	NAN	4	Sbicolor(7), R570(7)	Tandem	NAN	NAN
AP85-441	Sspon.005C0017060	NAN	Other	Other	CC, LRR	Coils,CC,7,27; IPR032675,LRR,718,937	GRU189	21	5	53591027	53594092	NAN	NAN	NAN	NAN	NAN	NAN	Tandem	NAN	NAN
AP85-441	Sspon.006D0021620	NAN	Other	Other	LRR	IPR032675,LRR,200,606	GRU17047	2	6	74572343	74574220	NAN	NAN	NAN	NAN	NAN	NAN	Undefined	NAN	NAN
AP85-441	Sspon.003C0022650	NAN	Other	Other	LRR, LRR, LRR	IPR032675,LRR,37,216; IPR013210,LRR,41,71; IPR001611,LRR,112,171; PF08263.12,LRR,41,71; PF13855.6,LRR,112,171	NAN	NAN	3	48800039	48800993	NAN	NAN	NAN	NAN	19	NAN	Undefined	NAN	NAN
AP85-441	Sspon.002C0000161	NAN	Other	Other	LRR, LRR	IPR001611,LRR,355,376; IPR032675,LRR,205,586	GRU4	195	2	1152072	1159563	NAN	NAN	NAN	NAN	23	NAN	Tandem	NAN	NAN
AP85-441	Sspon.006A0025410	NAN	Other	Other	TM, NB-ARC	TMHMM2,TM,7,26; IPR002182,NB-ARC,339,540; PF00931.22,NB-ARC,339,540	GRU529	11	6	100484977	100492783	NAN	NAN	NAN	NAN	16	NAN	Tandem	NAN	NAN
AP85-441	Sspon.001A0006741	NAN	Other	Other	LRR, LRR, LRR	IPR003591,LRR,203,226; IPR032675,LRR,178,276; IPR001611,LRR,59,117; PF13855.6,LRR,59,117; PF12799.7,LRR,129,166	GRU5259	4	1	15888307	15891062	NAN	NAN	NAN	NAN	2	NAN	Tandem	NAN	NAN
AP85-441	Sspon.007D0004860	NAN	Other	Other	Ortholog	Ortholog	NAN	NAN	7	8587990	8588441	NAN	NAN	NAN	NAN	NAN	Sbicolor(9)	Undefined	NAN	NAN
AP85-441	Sspon.004A0018700	NAN	Other	Other	LRR, LRR, LRR	IPR001611,LRR,126,147; IPR032675,LRR,33,98; IPR003591,LRR,256,277; PF14580.6,LRR,240,338	GRU10680	3	4	55106116	55111506	NAN	NAN	NAN	NAN	NAN	NAN	Undefined	NAN	NAN
AP85-441	Sspon.002A0034910	NAN	Other	Other	Ortholog	Ortholog	GRU22822	2	2	91585781	91585974	NAN	NAN	NAN	NAN	NAN	NAN	Undefined	NAN	NAN
AP85-441	Sspon.002A0000550	NAN	Other	Other	Ortholog	Ortholog	GRU224	20	2	1543650	1546534	NAN	NAN	NAN	NAN	NAN	Sbicolor(1)	Undefined	NAN	NAN
AP85-441	Sspon.002B0035500	NAN	Other	Other	LRR	IPR032675,LRR,185,519	GRU21676	2	2	100645894	100647737	NAN	NAN	NAN	NAN	NAN	NAN	Undefined	NAN	NAN
AP85-441	Sspon.005A0011881	NAN	Other	Other	LRR, LRR, kinase, LRR, LRR	IPR032675,LRR,214,507; IPR003591,LRR,198,223; IPR000719,kinase,564,748; IPR013210,LRR,34,66; IPR001611,LRR,413,472; PF08263.12,LRR,34,66; PF13855.6,LRR,224,285; PF00069.25,kinase,564,631	GRU2766	4	5	26804339	26807025	NAN	NAN	NAN	NAN	NAN	Sbicolor(6), R570(6)	Undefined	NAN	NAN
AP85-441	Sspon.001A0005260	NAN	Other	Other	LRR, LRR, LRR	IPR006553,LRR,492,516; IPR032675,LRR,61,611; IPR001611,LRR,517,536; PF13516.6,LRR,517,536	GRU254	18	1	13047184	13049150	NAN	NAN	NAN	NAN	NAN	NAN	Undefined	NAN	NAN
AP85-441	Sspon.005C0019811	NAN	Other	Other	LRR	IPR032675,LRR,289,522	GRU441	11	5	68413307	68428255	NAN	NAN	NAN	NAN	NAN	NAN	Tandem	NAN	NAN
AP85-441	Sspon.005A0022480	NAN	Other	Other	LRR	IPR032675,LRR,170,410	GRU18161	2	5	72308816	72310757	NAN	NAN	NAN	NAN	10	NAN	Tandem	NAN	NAN
AP85-441	Sspon.004D0006760	NAN	Other	Other	LRR, LRR, LRR	IPR001611,LRR,292,313; IPR032675,LRR,185,263; IPR006553,LRR,521,546; PF13516.6,LRR,136,160	GRU1349	8	4	14296318	14301268	NAN	NAN	NAN	NAN	NAN	NAN	Undefined	NAN	NAN
AP85-441	Sspon.004A0000850	NAN	Other	Other	LRR	IPR032675,LRR,96,237	NAN	NAN	4	3090556	3091685	NAN	NAN	NAN	NAN	0	NAN	Undefined	NAN	NAN
AP85-441	Sspon.006A0013090	NAN	Other	Other	LRR, LRR, LRR	IPR032675,LRR,104,290; IPR001611,LRR,228,247; IPR006553,LRR,226,250; PF13516.6,LRR,228,247	GRU217	15	6	51620391	51661296	NAN	NAN	NAN	NAN	NAN	Sbicolor(7), R570(7)	Tandem	NAN	NAN
AP85-441	Sspon.002A0036180	NAN	Other	Other	LRR	IPR032675,LRR,23,326	GRU4096	3	2	97136579	97137932	NAN	NAN	NAN	NAN	NAN	NAN	Undefined	NAN	NAN
AP85-441	Sspon.003A0025100	NAN	Other	Other	Ortholog	Ortholog	NAN	NAN	3	62487168	62487902	NAN	NAN	NAN	NAN	7	NAN	Undefined	NAN	NAN
AP85-441	Sspon.004A0010400	NAN	Other	Other	LRR	IPR032675,LRR,24,343	GRU12605	3	4	23960038	23961246	NAN	NAN	NAN	NAN	3	NAN	Undefined	NAN	NAN
AP85-441	Sspon.007C0000980	NAN	Other	Other	LRR	IPR032675,LRR,90,443	GRU4318	2	7	2280680	2288110	NAN	NAN	NAN	NAN	NAN	Sbicolor(9), R570(9)	Undefined	NAN	NAN
AP85-441	Sspon.006A0026260	NAN	Other	Other	CC, CC, NB-ARC	Coils,CC,655,682; Coils,CC,693,713; IPR002182,NB-ARC,1,92; PF00931.22,NB-ARC,1,92	GRU9848	3	6	105719193	105721442	NAN	NAN	NAN	NAN	NAN	NAN	Undefined	NAN	NAN
AP85-441	Sspon.007B0001470	NAN	Other	Other	LRR, LRR	IPR013210,LRR,32,71; IPR032675,LRR,27,225; PF08263.12,LRR,32,71	GRU4402	5	7	3295588	3296918	NAN	NAN	NAN	NAN	8	NAN	Undefined	NAN	NAN
AP85-441	Sspon.003C0029310	NAN	Other	Other	LRR	IPR032675,LRR,21,214	GRU18712	2	3	74102886	74103527	NAN	NAN	NAN	NAN	20	NAN	Tandem	NAN	NAN
AP85-441	Sspon.002C0011380	NAN	Other	Other	LRR	IPR032675,LRR,39,334	GRU13674	1	2	24511467	24516811	NAN	NAN	NAN	NAN	NAN	Sbicolor(6)	Undefined	NAN	NAN
AP85-441	Sspon.004B0023080	NAN	Other	Other	LRR	IPR032675,LRR,130,468	GRU3160	5	4	68283295	68290700	NAN	NAN	NAN	NAN	NAN	NAN	Undefined	NAN	NAN
AP85-441	Sspon.004C0022930	NAN	Other	Other	LRR, LRR, LRR	IPR001611,LRR,214,236; IPR013210,LRR,135,162; IPR032675,LRR,126,233; PF08263.12,LRR,135,162	NAN	NAN	4	70928370	70931141	NAN	NAN	NAN	NAN	NAN	NAN	Tandem	NAN	NAN
AP85-441	Sspon.008A0001350	NAN	Other	Other	LRR, LRR	IPR013210,LRR,39,60; IPR032675,LRR,28,145; PF08263.12,LRR,39,60	NAN	NAN	8	2936629	2937390	NAN	NAN	NAN	NAN	0	Sbicolor(10)	Undefined	NAN	NAN
AP85-441	Sspon.001A0021660	NAN	Other	Other	LRR, LRR	IPR032675,LRR,189,432; IPR006553,LRR,883,908	GRU6384	4	1	64017864	64027412	NAN	NAN	NAN	NAN	NAN	NAN	Undefined	NAN	NAN
AP85-441	Sspon.003A0023570	NAN	Other	Other	Ortholog	Ortholog	NAN	NAN	3	58748100	58749125	NAN	NAN	NAN	NAN	5	NAN	Tandem	NAN	NAN
AP85-441	Sspon.001A0023440	NAN	Other	Other	LRR, LRR, LRR	IPR001611,LRR,251,272; IPR032675,LRR,91,216; IPR003591,LRR,250,271; PF12799.7,LRR,227,266; PF13855.6,LRR,274,310	GRU6951	4	1	70814404	70818574	NAN	NAN	NAN	NAN	NAN	NAN	Undefined	NAN	NAN
AP85-441	Sspon.008A0001442	NAN	Other	Other	LRR	IPR032675,LRR,1,198	NAN	NAN	8	3075243	3075909	NAN	NAN	NAN	NAN	0	Sbicolor(10)	Undefined	NAN	NAN
AP85-441	Sspon.002C0039970	NAN	Other	Other	Ortholog	Ortholog	GRU235	12	2	109363833	109369272	NAN	NAN	NAN	NAN	NAN	Sbicolor(8), R570(8)	Undefined	NAN	NAN
AP85-441	Sspon.002B0019470	NAN	Other	Other	LRR	IPR032675,LRR,58,139	NAN	NAN	2	48735060	48735491	NAN	NAN	NAN	NAN	NAN	NAN	Tandem	NAN	NAN
AP85-441	Sspon.004A0024960	NAN	Other	Other	LRR, LRR	IPR001611,LRR,301,359; IPR032675,LRR,9,125; PF13516.6,LRR,79,100; PF13855.6,LRR,301,359	GRU67	40	4	69248984	69250624	NAN	NAN	NAN	NAN	9	NAN	Tandem	NAN	NAN
AP85-441	Sspon.008A0012871	NAN	Other	Other	NB-ARC	IPR002182,NB-ARC,180,412; PF00931.22,NB-ARC,180,412	GRU92	31	8	43997645	43999356	NAN	NAN	NAN	NAN	NAN	NAN	Undefined	NAN	NAN
AP85-441	Sspon.001A0041070	NAN	Other	Other	Ortholog	Ortholog	GRU7568	2	1	109348843	109354010	NAN	NAN	NAN	NAN	NAN	NAN	Undefined	NAN	NAN
AP85-441	Sspon.004A0022940	NAN	Other	Other	kinase, NB-ARC	IPR000719,kinase,24,383; IPR002182,NB-ARC,245,379; PF00069.25,kinase,25,131; PF00931.22,NB-ARC,245,379	NAN	NAN	4	65588410	65594568	NAN	NAN	NAN	NAN	8	NAN	Undefined	NAN	NAN
AP85-441	Sspon.005A0002680	NAN	Other	Other	LRR	IPR032675,LRR,128,397	GRU13154	3	5	5355128	5356486	NAN	NAN	NAN	NAN	NAN	Sbicolor(6)	Undefined	NAN	NAN
AP85-441	Sspon.001B0030111	NAN	Other	Other	LRR	IPR032675,LRR,63,266	NAN	NAN	1	81358477	81367340	NAN	NAN	NAN	NAN	NAN	NAN	Undefined	NAN	NAN
AP85-441	Sspon.004C0024660	NAN	Other	Other	LRR, LRR, LRR	IPR013210,LRR,1,48; IPR032675,LRR,1,187; IPR001611,LRR,188,245; PF08263.12,LRR,1,48; PF13855.6,LRR,188,245	GRU67	40	4	74487879	74490166	NAN	NAN	NAN	NAN	NAN	NAN	Undefined	NAN	NAN
AP85-441	Sspon.002D0025070	NAN	Other	Other	LRR	IPR032675,LRR,61,105	NAN	NAN	2	68783872	68784091	NAN	NAN	NAN	NAN	NAN	NAN	Undefined	NAN	NAN
AP85-441	Sspon.004A0014360	NAN	Other	Other	Ortholog	Ortholog	GRU224	20	4	35632550	35634108	NAN	NAN	NAN	NAN	NAN	NAN	Undefined	NAN	NAN
AP85-441	Sspon.004B0019690	NAN	Other	Other	Ortholog	Ortholog	GRU12	101	4	61282578	61288321	NAN	NAN	NAN	NAN	NAN	NAN	Tandem	NAN	NAN
AP85-441	Sspon.003B0017462	NAN	Other	Other	Ortholog	Ortholog	GRU12	101	3	38944641	38952033	NAN	NAN	NAN	NAN	16	NAN	Tandem	NAN	NAN
AP85-441	Sspon.002D0026530	NAN	Other	Other	LRR	IPR032675,LRR,2,216	NAN	NAN	2	72042201	72042933	NAN	NAN	NAN	NAN	24	NAN	Undefined	NAN	NAN
AP85-441	Sspon.002B0030670	NAN	Other	Other	LRR	IPR032675,LRR,1,69	NAN	NAN	2	85985506	85985866	NAN	NAN	NAN	NAN	NAN	NAN	Undefined	NAN	NAN
AP85-441	Sspon.005A0022562	NAN	Other	Other	LRR	IPR032675,LRR,23,186	GRU1165	7	5	72563327	72565988	NAN	NAN	NAN	NAN	NAN	NAN	Tandem	NAN	NAN
AP85-441	Sspon.008A0004620	NAN	Other	Other	LRR, LRR	IPR001611,LRR,128,150; IPR032675,LRR,33,196; PF13516.6,LRR,128,150	GRU8976	4	8	10088293	10092107	NAN	NAN	NAN	NAN	NAN	Sbicolor(10)	Undefined	NAN	NAN
AP85-441	Sspon.003A0009581	NAN	Other	Other	Ortholog	Ortholog	GRU351	9	3	21324878	21334797	NAN	NAN	NAN	NAN	NAN	NAN	Undefined	NAN	NAN
AP85-441	Sspon.008C0002540	NAN	Other	Other	LRR	IPR032675,LRR,67,230	GRU16081	2	8	5405389	5407118	NAN	NAN	NAN	NAN	NAN	NAN	Undefined	NAN	NAN
AP85-441	Sspon.001A0032921	NAN	Other	Other	Ortholog	Ortholog	GRU12	101	1	92592185	92595171	NAN	NAN	NAN	NAN	6	NAN	Undefined	NAN	NAN
AP85-441	Sspon.006B0014400	NAN	Other	Other	LRR, LRR, LRR	IPR001611,LRR,179,237; IPR032675,LRR,227,490; IPR003591,LRR,729,753; PF13855.6,LRR,106,164; PF12799.7,LRR,706,742	GRU12135	3	6	47493166	47498764	NAN	NAN	NAN	NAN	NAN	Sbicolor(7)	Undefined	NAN	NAN
AP85-441	Sspon.007C0025250	NAN	Other	Other	Ortholog	Ortholog	NAN	NAN	7	78800602	78802528	NAN	NAN	NAN	NAN	NAN	NAN	Tandem	NAN	NAN
AP85-441	Sspon.003A0023560	NAN	Other	Other	Ortholog	Ortholog	NAN	NAN	3	58740921	58741187	NAN	NAN	NAN	NAN	5	NAN	Tandem	NAN	NAN
AP85-441	Sspon.006A0010881	NAN	Other	Other	LRR, LRR, LRR	IPR032675,LRR,206,286; IPR006553,LRR,127,152; IPR001611,LRR,226,246; PF13516.6,LRR,226,246	GRU6194	4	6	41861898	41867156	NAN	NAN	NAN	NAN	NAN	R570(7)	Undefined	NAN	NAN
AP85-441	Sspon.001D0036311	NAN	Other	Other	CC, LRR	Coils,CC,225,245; IPR032675,LRR,88,208	NAN	NAN	1	95068130	95077525	NAN	NAN	NAN	NAN	NAN	NAN	Undefined	NAN	NAN
AP85-441	Sspon.003A0016041	NAN	Other	Other	Ortholog	Ortholog	GRU556	10	3	36368178	36370456	NAN	NAN	NAN	NAN	NAN	NAN	Tandem	NAN	NAN
AP85-441	Sspon.008A0017960	NAN	Other	Other	LRR, LRR	IPR006553,LRR,137,162; IPR032675,LRR,16,207	GRU13799	3	8	57645992	57651846	NAN	NAN	NAN	NAN	NAN	Sbicolor(10)	Undefined	NAN	NAN
AP85-441	Sspon.002C0035070	NAN	Other	Other	LRR	IPR032675,LRR,181,411	NAN	NAN	2	95929455	95930949	NAN	NAN	NAN	NAN	NAN	NAN	Undefined	NAN	NAN
AP85-441	Sspon.002B0026120	NAN	Other	Other	kinase, LRR	IPR000719,kinase,445,578; IPR032675,LRR,256,407; PF00069.25,kinase,445,578	NAN	NAN	2	73776166	73778581	NAN	NAN	NAN	NAN	21	NAN	Tandem	NAN	NAN
AP85-441	Sspon.006C0021791	NAN	Other	Other	LRR, kinase, LRR, STTK	IPR013210,LRR,25,61; IPR000719,kinase,178,396; IPR032675,LRR,22,163; IPR001245,STTK,180,334; PF08263.12,LRR,25,61; PF07714.17,kinase,180,334	NAN	NAN	6	75590290	75608775	NAN	NAN	NAN	NAN	NAN	NAN	Tandem	NAN	NAN
AP85-441	Sspon.007B0021430	NAN	Other	Other	LRR, LRR	IPR032675,LRR,35,314; IPR013210,LRR,38,75; PF08263.12,LRR,38,75	GRU4603	4	7	62349138	62350079	NAN	NAN	NAN	NAN	11	Sbicolor(9)	Tandem	NAN	NAN
AP85-441	Sspon.006B0025480	NAN	Other	Other	LRR	IPR032675,LRR,176,419	GRU4	195	6	87198476	87214227	NAN	NAN	NAN	NAN	NAN	NAN	Undefined	NAN	NAN
AP85-441	Sspon.001B0013380	NAN	Other	Other	kinase, LRR, LRR	IPR000719,kinase,244,333; IPR032675,LRR,27,150; IPR013210,LRR,29,68; PF08263.12,LRR,29,68; PF00069.25,kinase,244,333	GRU1769	7	1	30952231	30963832	NAN	NAN	NAN	NAN	NAN	NAN	Undefined	NAN	NAN
AP85-441	Sspon.007A0028710	NAN	Other	Other	Ortholog	Ortholog	GRU12	101	7	78493927	78504476	NAN	NAN	NAN	NAN	NAN	NAN	Tandem	NAN	NAN
AP85-441	Sspon.007A0019980	NAN	Other	Other	NB-ARC	IPR002182,NB-ARC,175,270; PF00931.22,NB-ARC,175,270	GRU17763	2	7	54038191	54039900	NAN	NAN	NAN	NAN	5	Sbicolor(5), Sbicolor(9)	Tandem	NAN	NAN
AP85-441	Sspon.006A0008540	NAN	Other	Other	LRR	IPR032675,LRR,161,553	GRU15472	3	6	23457627	23460837	NAN	NAN	NAN	NAN	NAN	Sbicolor(7), R570(7)	Undefined	NAN	NAN
AP85-441	Sspon.005A0023120	NAN	Other	Other	LRR, LRR, LRR, LRR	IPR001611,LRR,491,550; IPR032675,LRR,212,311; IPR013210,LRR,9,48; IPR003591,LRR,393,416; PF08263.12,LRR,9,48; PF13855.6,LRR,370,430	GRU2	242	5	75270450	75273714	NAN	NAN	NAN	NAN	NAN	NAN	Undefined	NAN	NAN
AP85-441	Sspon.002A0029350	NAN	Other	Other	CC, CC, NB-ARC	Coils,CC,52,72; Coils,CC,104,124; IPR002182,NB-ARC,367,549; PF00931.22,NB-ARC,120,277	GRU18	78	2	76452152	76454556	NAN	NAN	NAN	NAN	5	R570(8)	Tandem	NAN	NAN
AP85-441	Sspon.001A0014530	NAN	Other	Other	Ortholog	Ortholog	GRU4346	4	1	32957869	32963548	NAN	NAN	NAN	NAN	NAN	NAN	Tandem	NAN	NAN
AP85-441	Sspon.005A0005050	NAN	Other	Other	LRR	IPR032675,LRR,23,98	NAN	NAN	5	11498431	11499067	NAN	NAN	NAN	NAN	4	NAN	Undefined	NAN	NAN
AP85-441	Sspon.001A0022480	NAN	Other	Other	LRR	IPR032675,LRR,927,1123	GRU141	22	1	67523862	67527358	NAN	NAN	NAN	NAN	NAN	R570(5)	Undefined	NAN	NAN
AP85-441	Sspon.006C0011220	NAN	Other	Other	LRR, LRR, LRR, LRR	IPR001611,LRR,261,318; IPR003591,LRR,212,235; IPR013210,LRR,6,47; IPR032675,LRR,258,324; PF08263.12,LRR,6,47; PF00560.33,LRR,97,118; PF13855.6,LRR,261,318	NAN	NAN	6	36452836	36453982	NAN	NAN	NAN	NAN	NAN	NAN	Undefined	NAN	NAN
AP85-441	Sspon.007B0011510	NAN	Other	Other	Ortholog	Ortholog	GRU224	20	7	24528045	24531533	NAN	NAN	NAN	NAN	NAN	NAN	Undefined	NAN	NAN
AP85-441	Sspon.003B0002040	NAN	Other	Other	NB-ARC	IPR002182,NB-ARC,88,224; PF00931.22,NB-ARC,88,224	NAN	NAN	3	4636086	4644809	NAN	NAN	NAN	NAN	14	NAN	Undefined	NAN	NAN
AP85-441	Sspon.005A0024000	NAN	Other	Other	LRR, LRR, LRR, LRR	IPR001611,LRR,125,147; IPR013210,LRR,33,71; IPR032675,LRR,171,259; IPR003591,LRR,342,366; PF08263.12,LRR,33,71; PF12799.7,LRR,125,166; PF13855.6,LRR,392,452; PF00560.33,LRR,562,583	GRU2	242	5	78096667	78105176	NAN	NAN	NAN	NAN	NAN	NAN	Tandem	NAN	NAN
AP85-441	Sspon.005D0026020	NAN	Other	Other	LRR	IPR032675,LRR,2,221	NAN	NAN	5	74447933	74448663	NAN	NAN	NAN	NAN	NAN	NAN	Tandem	NAN	NAN
AP85-441	Sspon.006A0017550	NAN	Other	Other	CC, LRR	Coils,CC,313,334; IPR032675,LRR,784,1186	GRU141	22	6	67642198	67646135	NAN	NAN	NAN	NAN	7	Sbicolor(7), R570(7)	Undefined	NAN	NAN
AP85-441	Sspon.005A0024470	NAN	Other	Other	NB-ARC	IPR002182,NB-ARC,181,393; PF00931.22,NB-ARC,181,393	GRU244	19	5	80267940	80276482	NAN	NAN	NAN	NAN	NAN	NAN	Tandem	NAN	NAN
AP85-441	Sspon.003A0025190	NAN	Other	Other	LRR	IPR032675,LRR,377,522	GRU12819	3	3	62789017	62795386	NAN	NAN	NAN	NAN	NAN	NAN	Undefined	NAN	NAN
AP85-441	Sspon.007A0020020	NAN	Other	Other	Ortholog	Ortholog	NAN	NAN	7	54103127	54104742	NAN	NAN	NAN	NAN	5	Sbicolor(9)	Tandem	NAN	NAN
AP85-441	Sspon.005B0020870	NAN	Other	Other	LRR	IPR032675,LRR,23,163	GRU1165	7	5	74082664	74086894	NAN	NAN	NAN	NAN	NAN	NAN	Undefined	NAN	NAN
AP85-441	Sspon.006D0022560	NAN	Other	Other	LRR	IPR032675,LRR,50,279	GRU71	37	6	78156061	78158437	NAN	NAN	NAN	NAN	NAN	NAN	Tandem	NAN	NAN
AP85-441	Sspon.008D0008950	NAN	Other	Other	Ortholog	Ortholog	GRU246	1	8	19789008	19816985	NAN	NAN	NAN	NAN	NAN	NAN	Undefined	NAN	NAN
AP85-441	Sspon.001B0011510	NAN	Other	Other	Ortholog	Ortholog	GRU11937	2	1	27021195	27023362	NAN	NAN	NAN	NAN	NAN	NAN	Tandem	NAN	NAN
AP85-441	Sspon.006B0016210	NAN	Other	Other	CC, LRR	Coils,CC,509,529; IPR032675,LRR,889,1068	GRU141	22	6	53107288	53112261	NAN	NAN	NAN	NAN	NAN	NAN	Undefined	NAN	NAN
AP85-441	Sspon.008D0008500	NAN	Other	Other	Ortholog	Ortholog	GRU11	10	8	18552387	18557252	NAN	NAN	NAN	NAN	NAN	NAN	Undefined	NAN	NAN
AP85-441	Sspon.003A0028650	NAN	Other	Other	LRR	IPR032675,LRR,5,313	GRU6906	3	3	70011259	70014013	NAN	NAN	NAN	NAN	NAN	NAN	Undefined	NAN	NAN
AP85-441	Sspon.006B0020400	NAN	Other	Other	LRR, LRR	IPR032675,LRR,5,126; IPR001611,LRR,81,102; PF00560.33,LRR,81,102	GRU22994	2	6	69627911	69628592	NAN	NAN	NAN	NAN	NAN	NAN	Undefined	NAN	NAN
AP85-441	Sspon.002D0026510	NAN	Other	Other	NB-ARC	IPR002182,NB-ARC,384,599; PF00931.22,NB-ARC,384,599	GRU867	10	2	72030708	72036986	NAN	NAN	NAN	NAN	24	NAN	Undefined	NAN	NAN
AP85-441	Sspon.004A0011020	NAN	Other	Other	LRR, LRR, LRR, LRR	IPR001611,LRR,348,370; IPR003591,LRR,298,324; IPR013210,LRR,30,66; IPR032675,LRR,26,202; PF08263.12,LRR,30,66; PF00560.33,LRR,253,273; PF12799.7,LRR,300,336	GRU12490	3	4	25536462	25539851	NAN	NAN	NAN	NAN	NAN	NAN	Undefined	NAN	NAN
AP85-441	Sspon.006B0012140	NAN	Other	Other	LRR	IPR032675,LRR,23,245	GRU1434	8	6	40668454	40671044	NAN	NAN	NAN	NAN	NAN	NAN	Undefined	NAN	NAN
AP85-441	Sspon.008A0003833	NAN	Other	Other	Ortholog	Ortholog	GRU778	4	8	8158235	8162017	NAN	NAN	NAN	NAN	3	Sbicolor(10)	Tandem	NAN	NAN
AP85-441	Sspon.006C0015950	NAN	Other	Other	LRR	IPR032675,LRR,419,480	NAN	NAN	6	52563899	52568074	NAN	NAN	NAN	NAN	NAN	NAN	Undefined	NAN	NAN
AP85-441	Sspon.001B0012410	NAN	Other	Other	LRR	IPR032675,LRR,1575,1719	GRU823	4	1	28840437	28918070	NAN	NAN	NAN	NAN	NAN	NAN	Undefined	NAN	NAN
AP85-441	Sspon.008B0018302	NAN	Other	Other	Ortholog	Ortholog	GRU236	4	8	53613035	53616697	NAN	NAN	NAN	NAN	NAN	NAN	Undefined	NAN	NAN
AP85-441	Sspon.005A0022870	NAN	Other	Other	Ortholog	Ortholog	GRU2312	5	5	73611444	73615445	NAN	NAN	NAN	NAN	11	NAN	Tandem	NAN	NAN
AP85-441	Sspon.001A0004741	NAN	Other	Other	LRR, LRR	IPR032675,LRR,108,251; IPR001611,LRR,304,325	GRU7751	3	1	11739508	11746670	NAN	NAN	NAN	NAN	1	NAN	Undefined	NAN	NAN
AP85-441	Sspon.008A0005621	NAN	Other	Other	LRR, LRR	IPR013210,LRR,36,73; IPR032675,LRR,45,143; PF08263.12,LRR,36,73	NAN	NAN	8	12632882	12640779	NAN	NAN	NAN	NAN	NAN	Sbicolor(4)	Undefined	NAN	NAN
AP85-441	Sspon.007A0021590	NAN	Other	Other	Ortholog	Ortholog	GRU99	8	7	57244783	57248391	NAN	NAN	NAN	NAN	NAN	NAN	Undefined	NAN	NAN
AP85-441	Sspon.005A0022460	NAN	Other	Other	LRR	IPR032675,LRR,59,288	GRU11961	3	5	72276770	72278369	NAN	NAN	NAN	NAN	10	NAN	Tandem	NAN	NAN
AP85-441	Sspon.001C0020480	NAN	Other	Other	LRR, LRR	IPR001611,LRR,129,150; IPR032675,LRR,78,246; PF12799.7,LRR,107,147	GRU3942	4	1	55075969	55085809	NAN	NAN	NAN	NAN	NAN	NAN	Undefined	NAN	NAN
AP85-441	Sspon.002B0023850	NAN	Other	Other	LRR	IPR032675,LRR,7,363	GRU3987	3	2	67487225	67488089	NAN	NAN	NAN	NAN	NAN	NAN	Undefined	NAN	NAN
AP85-441	Sspon.006A0017842	NAN	Other	Other	LRR	IPR032675,LRR,42,340	GRU1050	5	6	68680617	68689118	NAN	NAN	NAN	NAN	NAN	Sbicolor(7), R570(7)	Tandem	NAN	NAN
AP85-441	Sspon.005A0026901	NAN	Other	Other	Ortholog	Ortholog	GRU8540	3	5	87999309	88003848	NAN	NAN	NAN	NAN	NAN	Sbicolor(8)	Undefined	NAN	NAN
AP85-441	Sspon.005C0024630	NAN	Other	Other	LRR	IPR032675,LRR,5,78	NAN	NAN	5	84882308	84882603	NAN	NAN	NAN	NAN	19	NAN	Tandem	NAN	NAN
AP85-441	Sspon.006D0019860	NAN	Other	Other	LRR, LRR, LRR	IPR001611,LRR,358,379; IPR013210,LRR,76,116; IPR032675,LRR,71,139; PF08263.12,LRR,76,116; PF13516.6,LRR,158,173; PF00560.33,LRR,358,379	NAN	NAN	6	68096446	68100001	NAN	NAN	NAN	NAN	NAN	NAN	Tandem	NAN	NAN
AP85-441	Sspon.003B0021140	NAN	Other	Other	LRR	IPR032675,LRR,10,318	GRU5193	1	3	51210747	51211706	NAN	NAN	NAN	NAN	NAN	NAN	Undefined	NAN	NAN
AP85-441	Sspon.005C0025840	NAN	Other	Other	Ortholog	Ortholog	GRU12	101	5	88522603	88530647	NAN	NAN	NAN	NAN	NAN	NAN	Undefined	NAN	NAN
AP85-441	Sspon.005A0022563	NAN	Other	Other	LRR	IPR032675,LRR,24,365	GRU441	11	5	72670394	72690884	NAN	NAN	NAN	NAN	NAN	NAN	Tandem	NAN	NAN
AP85-441	Sspon.004B0000330	NAN	Other	Other	CC, LRR	Coils,CC,46,66; IPR032675,LRR,396,504; IPR001611,LRR,492,504; IPR003591,LRR,278,301; PF13855.6,LRR,47,103	GRU11975	3	4	715572	726400	NAN	NAN	NAN	NAN	NAN	NAN	Undefined	NAN	NAN
AP85-441	Sspon.002A0030360	NAN	Other	Other	LRR	IPR032675,LRR,232,599	GRU465	13	2	79856198	79858006	NAN	NAN	NAN	NAN	NAN	NAN	Undefined	NAN	NAN
AP85-441	Sspon.003C0022120	NAN	Other	Other	Ortholog	Ortholog	GRU12	101	3	47671271	47673668	NAN	NAN	NAN	NAN	NAN	NAN	Undefined	NAN	NAN
AP85-441	Sspon.004C0019560	NAN	Other	Other	Ortholog	Ortholog	GRU12	101	4	63594933	63599130	NAN	NAN	NAN	NAN	NAN	NAN	Undefined	NAN	NAN
AP85-441	Sspon.002C0001770	NAN	Other	Other	Ortholog	Ortholog	GRU224	20	2	5195927	5200619	NAN	NAN	NAN	NAN	NAN	Sbicolor(7)	Undefined	NAN	NAN
AP85-441	Sspon.002A0015600	NAN	Other	Other	LRR, kinase, LRR, LRR, LRR	IPR001611,LRR,193,215; IPR000719,kinase,784,1014; IPR003591,LRR,504,528; IPR032675,LRR,212,345; IPR013210,LRR,53,92; PF08263.12,LRR,53,92; PF13855.6,LRR,121,180; PF00069.25,kinase,787,1038	GRU6	175	2	32138583	32142053	NAN	NAN	NAN	NAN	NAN	Sbicolor(7)	Undefined	NAN	NAN
AP85-441	Sspon.006A0001150	NAN	Other	Other	LRR	IPR032675,LRR,27,295	GRU6841	3	6	2814760	2817371	NAN	NAN	NAN	NAN	0	R570(7)	Undefined	NAN	NAN
AP85-441	Sspon.004A0005580	NAN	Other	Other	Ortholog	Ortholog	NAN	NAN	4	13299768	13299996	NAN	NAN	NAN	NAN	1	NAN	Undefined	NAN	NAN
AP85-441	Sspon.003B0017461	NAN	Other	Other	Ortholog	Ortholog	GRU12	101	3	38856001	38863296	NAN	NAN	NAN	NAN	16	NAN	Tandem	NAN	NAN
AP85-441	Sspon.005B0002541	NAN	Other	Other	CC, LRR	Coils,CC,82,102; IPR032675,LRR,5,145	NAN	NAN	5	5087488	5088665	NAN	NAN	NAN	NAN	NAN	NAN	Undefined	NAN	NAN
AP85-441	Sspon.003A0027370	NAN	Other	Other	kinase, LRR	IPR000719,kinase,143,306; IPR032675,LRR,1,74; PF00069.25,kinase,144,239	NAN	NAN	3	66546145	66550236	NAN	NAN	NAN	NAN	NAN	Sbicolor(9)	Undefined	NAN	NAN
AP85-441	Sspon.007D0016320	NAN	Other	Other	LRR, LRR, LRR	IPR032675,LRR,210,604; IPR003591,LRR,457,480; IPR001611,LRR,438,493; PF13855.6,LRR,438,493	GRU2	242	7	48539609	48541585	NAN	NAN	NAN	NAN	NAN	Sbicolor(9)	Tandem	NAN	NAN
AP85-441	Sspon.007A0020000	NAN	Other	Other	Ortholog	Ortholog	GRU25	8	7	54078468	54079774	NAN	NAN	NAN	NAN	5	Sbicolor(9)	Tandem	NAN	NAN
AP85-441	Sspon.005A0004690	NAN	Other	Other	Ortholog	Ortholog	NAN	NAN	5	10597013	10597480	NAN	NAN	NAN	NAN	3	Sbicolor(2), Sbicolor(6)	Tandem	NAN	NAN
AP85-441	Sspon.004A0023670	NAN	Other	Other	LRR, LRR	IPR001611,LRR,129,187; IPR032675,LRR,52,220; PF13855.6,LRR,129,187	GRU13716	3	4	67051330	67053279	NAN	NAN	NAN	NAN	NAN	Sbicolor(10)	Undefined	NAN	NAN
AP85-441	Sspon.001D0026770	NAN	Other	Other	NB-ARC	IPR002182,NB-ARC,49,197; PF00931.22,NB-ARC,49,197	NAN	NAN	1	75013654	75014701	NAN	NAN	NAN	NAN	NAN	NAN	Undefined	NAN	NAN
AP85-441	Sspon.008A0008072	NAN	Other	Other	LRR, LRR, LRR	IPR001611,LRR,197,220; IPR006553,LRR,142,170; IPR032675,LRR,237,429; PF13516.6,LRR,197,220	GRU932	9	8	19602193	19605170	NAN	NAN	NAN	NAN	NAN	Sbicolor(10), Sbicolor(4)	Undefined	NAN	NAN
AP85-441	Sspon.005A0022540	NAN	Other	Other	LRR	IPR032675,LRR,21,382	GRU3697	4	5	72392362	72393936	NAN	NAN	NAN	NAN	10	NAN	Tandem	NAN	NAN
AP85-441	Sspon.002A0036990	NAN	Other	Other	LRR, LRR, LRR, LRR	IPR032675,LRR,257,331; IPR001611,LRR,266,287; IPR013210,LRR,27,64; IPR003591,LRR,312,335; PF08263.12,LRR,27,64; PF00560.33,LRR,170,189	GRU2	242	2	100265854	100269919	NAN	NAN	NAN	NAN	NAN	Sbicolor(8), R570(8)	Undefined	NAN	NAN
AP85-441	Sspon.006A0007181	NAN	Other	Other	LRR	IPR032675,LRR,2,302	GRU4825	4	6	18097128	18100094	NAN	NAN	NAN	NAN	NAN	NAN	Undefined	NAN	NAN
AP85-441	Sspon.006A0022621	NAN	Other	Other	LRR	IPR032675,LRR,148,463	GRU12211	3	6	90915400	90918008	NAN	NAN	NAN	NAN	11	Sbicolor(5), R570(5)	Tandem	NAN	NAN
AP85-441	Sspon.008A0004711	NAN	Other	Other	LRR	IPR001611,LRR,450,471	GRU3985	2	8	10496431	10501210	NAN	NAN	NAN	NAN	5	Sbicolor(10), R570(10)	Undefined	NAN	NAN
AP85-441	Sspon.003B0026100	NAN	Other	Other	CC, LRR	Coils,CC,448,468; IPR032675,LRR,3,297	GRU6447	4	3	77199910	77201640	NAN	NAN	NAN	NAN	NAN	NAN	Undefined	NAN	NAN
AP85-441	Sspon.008B0003520	NAN	Other	Other	LRR	IPR032675,LRR,38,293	NAN	NAN	8	5779980	5781275	NAN	NAN	NAN	NAN	9	Sbicolor(10), R570(10)	Tandem	NAN	NAN
AP85-441	Sspon.002A0033390	NAN	Other	Other	LRR	IPR032675,LRR,35,291	GRU3581	4	2	87832689	87833669	NAN	NAN	NAN	NAN	NAN	NAN	Tandem	NAN	NAN
AP85-441	Sspon.008A0009501	NAN	Other	Other	Ortholog	Ortholog	GRU12	101	8	24467369	24473427	NAN	NAN	NAN	NAN	NAN	NAN	Tandem	NAN	NAN
AP85-441	Sspon.002B0034070	NAN	Other	Other	LRR	IPR032675,LRR,13,303	GRU1886	7	2	97119653	97123337	NAN	NAN	NAN	NAN	22	NAN	Tandem	NAN	NAN
AP85-441	Sspon.008A0020640	NAN	Other	Other	LRR	IPR032675,LRR,21,248	GRU21977	2	8	63828586	63830171	NAN	NAN	NAN	NAN	NAN	Sbicolor(10)	Undefined	NAN	NAN
AP85-441	Sspon.002A0041040	NAN	Other	Other	LRR, LRR, LRR	IPR001611,LRR,181,237; IPR032675,LRR,86,263; IPR003591,LRR,179,202; PF13855.6,LRR,181,237	NAN	NAN	2	111951925	111960300	NAN	NAN	NAN	NAN	NAN	NAN	Undefined	NAN	NAN
AP85-441	Sspon.008B0006600	NAN	Other	Other	LRR	IPR032675,LRR,183,478	GRU813	10	8	12185859	12188195	NAN	NAN	NAN	NAN	NAN	NAN	Tandem	NAN	NAN
AP85-441	Sspon.005A0026671	NAN	Other	Other	NB-ARC	IPR002182,NB-ARC,193,272; PF00931.22,NB-ARC,193,272	NAN	NAN	5	87456985	87459669	NAN	NAN	NAN	NAN	NAN	NAN	Tandem	NAN	NAN
AP85-441	Sspon.004B0008770	NAN	Other	Other	LRR, LRR, LRR	IPR001611,LRR,726,748; IPR006553,LRR,860,885; IPR032675,LRR,708,914; PF13516.6,LRR,726,748	GRU1168	5	4	18619418	18638132	NAN	NAN	NAN	NAN	NAN	Sbicolor(6)	Undefined	NAN	NAN
AP85-441	Sspon.004A0013230	NAN	Other	Other	Ortholog	Ortholog	GRU727	8	4	31862276	31865434	NAN	NAN	NAN	NAN	NAN	NAN	Undefined	NAN	NAN
AP85-441	Sspon.004B0020280	NAN	Other	Other	NB-ARC	IPR002182,NB-ARC,207,414; PF00931.22,NB-ARC,207,414	GRU14878	3	4	62454765	62456291	NAN	NAN	NAN	NAN	NAN	NAN	Undefined	NAN	NAN
AP85-441	Sspon.004B0016570	NAN	Other	Other	LRR, LRR, LRR, LRR	IPR013210,LRR,2,36; IPR032675,LRR,163,264; IPR001611,LRR,197,256; IPR003591,LRR,195,219; PF08263.12,LRR,2,36; PF13855.6,LRR,125,184	NAN	NAN	4	50584465	50585262	NAN	NAN	NAN	NAN	NAN	NAN	Undefined	NAN	NAN
AP85-441	Sspon.006A0017200	NAN	Other	Other	LRR	IPR032675,LRR,20,318	GRU14446	1	6	66290672	66292557	NAN	NAN	NAN	NAN	6	NAN	Undefined	NAN	NAN
AP85-441	Sspon.001A0001470	NAN	Other	Other	Ortholog	Ortholog	GRU5948	1	1	4386753	4394902	NAN	NAN	NAN	NAN	NAN	NAN	Undefined	NAN	NAN
AP85-441	Sspon.007C0004170	NAN	Other	Other	Ortholog	Ortholog	NAN	NAN	7	8652713	8653617	NAN	NAN	NAN	NAN	12	NAN	Undefined	NAN	NAN
AP85-441	Sspon.008A0006000	NAN	Other	Other	Ortholog	Ortholog	GRU42	27	8	13465927	13467850	NAN	NAN	NAN	NAN	NAN	Sbicolor(10), R570(10)	Undefined	NAN	NAN
AP85-441	Sspon.003C0033850	NAN	Other	Other	LRR, LRR	IPR001611,LRR,77,99; IPR032675,LRR,12,202; PF00560.33,LRR,77,99; PF13516.6,LRR,122,138	NAN	NAN	3	83179150	83179835	NAN	NAN	NAN	NAN	NAN	NAN	Undefined	NAN	NAN
AP85-441	Sspon.007A0014050	NAN	Other	Other	Ortholog	Ortholog	GRU68	11	7	34931788	34934217	NAN	NAN	NAN	NAN	NAN	NAN	Undefined	NAN	NAN
AP85-441	Sspon.003A0004590	NAN	Other	Other	LRR, STTK, LRR, LRR, kinase	IPR013210,LRR,32,70; IPR001245,STTK,567,632; IPR001611,LRR,293,329; IPR032675,LRR,189,293; IPR000719,kinase,565,634; PF08263.12,LRR,32,70; PF13855.6,LRR,150,210; PF07714.17,kinase,567,632	GRU808	10	3	9882652	9888401	NAN	NAN	NAN	NAN	NAN	NAN	Undefined	NAN	NAN
AP85-441	Sspon.005C0019710	NAN	Other	Other	LRR	IPR032675,LRR,21,246	GRU4253	4	5	68078495	68079890	NAN	NAN	NAN	NAN	NAN	NAN	Undefined	NAN	NAN
AP85-441	Sspon.006B0021970	NAN	Other	Other	LRR	IPR032675,LRR,144,404	GRU553	12	6	75173179	75174789	NAN	NAN	NAN	NAN	NAN	Sbicolor(5)	Undefined	NAN	NAN
AP85-441	Sspon.008A0001010	NAN	Other	Other	NB-ARC	IPR002182,NB-ARC,232,367; PF00931.22,NB-ARC,232,367	GRU1939	5	8	2115435	2123451	NAN	NAN	NAN	NAN	NAN	NAN	Undefined	NAN	NAN
AP85-441	Sspon.004B0002640	NAN	Other	Other	LRR	IPR032675,LRR,8,263	GRU8385	4	4	5691752	5695833	NAN	NAN	NAN	NAN	NAN	NAN	Undefined	NAN	NAN
AP85-441	Sspon.006A0025951	NAN	Other	Other	CC, CC, NB-ARC	Coils,CC,33,53; Coils,CC,99,119; IPR002182,NB-ARC,163,348; PF00931.22,NB-ARC,163,348	GRU61	37	6	104556343	104560739	NAN	NAN	NAN	NAN	NAN	Sbicolor(5)	Undefined	NAN	NAN
AP85-441	Sspon.003D0021671	NAN	Other	Other	Ortholog	Ortholog	GRU133	13	3	48120101	48141903	NAN	NAN	NAN	NAN	NAN	NAN	Tandem	NAN	NAN
AP85-441	Sspon.004B0009550	NAN	Other	Other	LRR, LRR, LRR	IPR032675,LRR,100,258; IPR001611,LRR,167,225; IPR013210,LRR,98,136; PF08263.12,LRR,98,136; PF13855.6,LRR,167,225	GRU18769	2	4	20584131	20589318	NAN	NAN	NAN	NAN	NAN	NAN	Undefined	NAN	NAN
AP85-441	Sspon.005A0017890	NAN	Other	Other	Ortholog	Ortholog	NAN	NAN	5	51256457	51257194	NAN	NAN	NAN	NAN	NAN	NAN	Tandem	NAN	NAN
AP85-441	Sspon.003A0014231	NAN	Other	Other	Ortholog	Ortholog	GRU12	101	3	31635095	31642471	NAN	NAN	NAN	NAN	2	NAN	Tandem	NAN	NAN
AP85-441	Sspon.002B0034100	NAN	Other	Other	LRR	IPR032675,LRR,13,340	GRU1886	7	2	97179638	97186743	NAN	NAN	NAN	NAN	22	NAN	Tandem	NAN	NAN
AP85-441	Sspon.006B0017460	NAN	Other	Other	LRR	IPR032675,LRR,1572,1827	GRU1050	5	6	56996787	57032966	NAN	NAN	NAN	NAN	NAN	Sbicolor(5), Sbicolor(7)	Undefined	NAN	NAN
AP85-441	Sspon.001A0036502	NAN	Other	Other	kinase, LRR, LRR, LRR, LRR, STTK	IPR000719,kinase,692,966; IPR003591,LRR,143,168; IPR013210,LRR,27,65; IPR032675,LRR,23,205; IPR001611,LRR,503,561; IPR001245,STTK,693,963; PF08263.12,LRR,27,65; PF13855.6,LRR,261,320; PF07714.17,kinase,693,963	GRU6	175	1	101063590	101067110	NAN	NAN	NAN	NAN	7	NAN	Tandem	NAN	NAN
AP85-441	Sspon.006A0023950	NAN	Other	Other	CC, CC, NB-ARC	Coils,CC,37,57; Coils,CC,116,136; IPR002182,NB-ARC,166,409; PF00931.22,NB-ARC,166,409	GRU71	37	6	95574564	95580120	NAN	NAN	NAN	NAN	14	Sbicolor(5)	Tandem	NAN	NAN
AP85-441	Sspon.005A0021620	NAN	Other	Other	NB-ARC	IPR002182,NB-ARC,207,250; PF00931.22,NB-ARC,207,250	NAN	NAN	5	68119536	68121611	NAN	NAN	NAN	NAN	9	NAN	Undefined	NAN	NAN
AP85-441	Sspon.006C0012831	NAN	Other	Other	LRR, LRR, LRR	IPR006553,LRR,121,146; IPR001611,LRR,210,228; IPR032675,LRR,1399,1635; PF13516.6,LRR,210,228	GRU217	15	6	42777301	42812024	NAN	NAN	NAN	NAN	NAN	NAN	Tandem	NAN	NAN
AP85-441	Sspon.002A0026550	NAN	Other	Other	LRR	IPR032675,LRR,301,664	GRU7364	4	2	67185356	67189609	NAN	NAN	NAN	NAN	NAN	NAN	Tandem	NAN	NAN
AP85-441	Sspon.003C0022630	NAN	Other	Other	LRR, LRR	IPR032675,LRR,35,163; IPR013210,LRR,43,79; PF08263.12,LRR,43,79	NAN	NAN	3	48753379	48754175	NAN	NAN	NAN	NAN	19	NAN	Undefined	NAN	NAN
AP85-441	Sspon.008A0008920	NAN	Other	Other	Ortholog	Ortholog	GRU68	11	8	21614380	21616791	NAN	NAN	NAN	NAN	NAN	NAN	Undefined	NAN	NAN
AP85-441	Sspon.002A0020861	NAN	Other	Other	Ortholog	Ortholog	GRU7843	1	2	45113297	45114198	NAN	NAN	NAN	NAN	NAN	NAN	Undefined	NAN	NAN
AP85-441	Sspon.004A0025030	NAN	Other	Other	LRR, LRR, LRR, LRR	IPR001611,LRR,1063,1085; IPR032675,LRR,599,778; IPR003591,LRR,628,654; IPR013210,LRR,50,99; PF08263.12,LRR,50,99; PF00560.33,LRR,333,354; PF13516.6,LRR,706,720; PF13855.6,LRR,875,933	GRU67	40	4	69406712	69411858	NAN	NAN	NAN	NAN	9	NAN	Tandem	NAN	NAN
AP85-441	Sspon.007D0025980	NAN	Other	Other	CC, LRR	Coils,CC,32,52; IPR032675,LRR,110,352	GRU4547	4	7	81392008	81395925	NAN	NAN	NAN	NAN	NAN	NAN	Tandem	NAN	NAN
AP85-441	Sspon.002C0023060	NAN	Other	Other	Ortholog	Ortholog	GRU18635	1	2	54734563	54737654	NAN	NAN	NAN	NAN	NAN	NAN	Tandem	NAN	NAN
AP85-441	Sspon.001C0001760	NAN	Other	Other	Ortholog	Ortholog	GRU6097	4	1	4560398	4565173	NAN	NAN	NAN	NAN	NAN	NAN	Tandem	NAN	NAN
AP85-441	Sspon.002A0031990	NAN	Other	Other	Ortholog	Ortholog	GRU9381	3	2	84003162	84004331	NAN	NAN	NAN	NAN	9	NAN	Tandem	NAN	NAN
AP85-441	Sspon.008A0006551	NAN	Other	Other	LRR	IPR032675,LRR,2,95	NAN	NAN	8	15098376	15099887	NAN	NAN	NAN	NAN	6	NAN	Tandem	NAN	NAN
AP85-441	Sspon.007C0018490	NAN	Other	Other	Ortholog	Ortholog	GRU16187	1	7	57923089	57927054	NAN	NAN	NAN	NAN	NAN	NAN	Undefined	NAN	NAN
AP85-441	Sspon.005C0006201	NAN	Other	Other	Ortholog	Ortholog	GRU7317	4	5	15371749	15376655	NAN	NAN	NAN	NAN	NAN	Sbicolor(6)	Undefined	NAN	NAN
AP85-441	Sspon.004A0022410	NAN	Other	Other	LRR, LRR, LRR	IPR001611,LRR,88,147; IPR032675,LRR,23,137; IPR013210,LRR,22,59; PF08263.12,LRR,22,59; PF13855.6,LRR,88,147; PF00560.33,LRR,193,214	GRU16996	2	4	64688394	64691400	NAN	NAN	NAN	NAN	7	NAN	Tandem	NAN	NAN
AP85-441	Sspon.006D0012112	NAN	Other	Other	LRR	IPR032675,LRR,79,264	GRU13069	3	6	39499776	39501823	NAN	NAN	NAN	NAN	NAN	NAN	Undefined	NAN	NAN
AP85-441	Sspon.003D0020290	NAN	Other	Other	Ortholog	Ortholog	GRU556	10	3	44436511	44438819	NAN	NAN	NAN	NAN	NAN	NAN	Tandem	NAN	NAN
AP85-441	Sspon.005A0026804	NAN	Other	Other	LRR	IPR032675,LRR,25,335	GRU1760	6	5	87823676	87827529	NAN	NAN	NAN	NAN	NAN	NAN	Tandem	NAN	NAN
AP85-441	Sspon.006B0025830	NAN	Other	Other	LRR	IPR032675,LRR,50,184	NAN	NAN	6	88881530	88882088	NAN	NAN	NAN	NAN	NAN	NAN	Undefined	NAN	NAN
AP85-441	Sspon.005A0026140	NAN	Other	Other	LRR	IPR032675,LRR,1,76	NAN	NAN	5	85913220	85913456	NAN	NAN	NAN	NAN	NAN	NAN	Tandem	NAN	NAN
AP85-441	Sspon.006A0015640	NAN	Other	Other	CC, CC, LRR	Coils,CC,1144,1164; Coils,CC,1769,1789; IPR032675,LRR,1662,1971; IPR001611,LRR,478,500	GRU120	26	6	61727743	61770105	NAN	NAN	NAN	NAN	5	Sbicolor(7)	Undefined	NAN	NAN
AP85-441	Sspon.007B0022980	NAN	Other	Other	LRR	IPR032675,LRR,117,361	GRU4547	4	7	65146568	65149853	NAN	NAN	NAN	NAN	NAN	NAN	Tandem	NAN	NAN
AP85-441	Sspon.005D0020860	NAN	Other	Other	LRR	IPR032675,LRR,85,346	GRU18963	2	5	54170669	54174364	NAN	NAN	NAN	NAN	NAN	NAN	Undefined	NAN	NAN
AP85-441	Sspon.001B0018890	NAN	Other	Other	LRR, LRR	IPR013210,LRR,33,70; IPR032675,LRR,28,85; PF08263.12,LRR,33,70	GRU14046	3	1	41609367	41610218	NAN	NAN	NAN	NAN	NAN	NAN	Undefined	NAN	NAN
AP85-441	Sspon.006B0022650	NAN	Other	Other	CC, LRR	Coils,CC,32,52; IPR032675,LRR,48,253	NAN	NAN	6	78112705	78115630	NAN	NAN	NAN	NAN	NAN	Sbicolor(5)	Undefined	NAN	NAN
AP85-441	Sspon.007A0014510	NAN	Other	Other	Ortholog	Ortholog	GRU11280	3	7	37051638	37060597	NAN	NAN	NAN	NAN	NAN	Sbicolor(9)	Undefined	NAN	NAN
AP85-441	Sspon.005A0015770	NAN	Other	Other	CC, LRR	Coils,CC,101,121; IPR032675,LRR,41,207; IPR006553,LRR,271,295	NAN	NAN	5	38692958	38696848	NAN	NAN	NAN	NAN	NAN	Sbicolor(6)	Undefined	NAN	NAN
AP85-441	Sspon.008B0014410	NAN	Other	Other	LRR, LRR	IPR032675,LRR,156,231; IPR001611,LRR,358,379; PF13516.6,LRR,213,229	GRU6803	4	8	43661674	43665234	NAN	NAN	NAN	NAN	NAN	Sbicolor(10)	Undefined	NAN	NAN
AP85-441	Sspon.004B0001900	NAN	Other	Other	LRR, LRR	IPR006553,LRR,458,482; IPR032675,LRR,128,641	GRU254	18	4	4268364	4270990	NAN	NAN	NAN	NAN	NAN	NAN	Undefined	NAN	NAN
AP85-441	Sspon.008A0006555	NAN	Other	Other	LRR, LRR	IPR032675,LRR,64,256; IPR001611,LRR,192,249; PF13855.6,LRR,192,249	NAN	NAN	8	15115686	15117344	NAN	NAN	NAN	NAN	6	NAN	Undefined	NAN	NAN
AP85-441	Sspon.002A0038450	NAN	Other	Other	CC, LRR	Coils,CC,522,542; IPR032675,LRR,140,542	GRU4	195	2	104709520	104713907	NAN	NAN	NAN	NAN	NAN	Sbicolor(8), R570(8)	Undefined	NAN	NAN
AP85-441	Sspon.004B0014650	NAN	Other	Other	LRR	IPR032675,LRR,54,397	GRU12848	3	4	40079191	40080782	NAN	NAN	NAN	NAN	NAN	NAN	Undefined	NAN	NAN
AP85-441	Sspon.006A0015710	NAN	Other	Other	LRR	IPR032675,LRR,15,339	GRU4873	4	6	62070299	62073337	NAN	NAN	NAN	NAN	5	Sbicolor(7)	Undefined	NAN	NAN
AP85-441	Sspon.003A0023530	NAN	Other	Other	Ortholog	Ortholog	GRU1612	5	3	58689777	58693616	NAN	NAN	NAN	NAN	5	NAN	Tandem	NAN	NAN
AP85-441	Sspon.006B0018750	NAN	Other	Other	CC, CC, LRR	Coils,CC,19,39; Coils,CC,149,169; IPR032675,LRR,240,446	GRU12500	3	6	61065130	61069542	NAN	NAN	NAN	NAN	NAN	NAN	Undefined	NAN	NAN
AP85-441	Sspon.001A0015551	NAN	Other	Other	LRR, LRR, LRR	IPR013210,LRR,25,64; IPR001611,LRR,116,175; IPR032675,LRR,19,208; PF08263.12,LRR,25,64; PF00560.33,LRR,92,114; PF13855.6,LRR,116,175	GRU14042	3	1	34819916	34822383	NAN	NAN	NAN	NAN	NAN	NAN	Undefined	NAN	NAN
AP85-441	Sspon.006A0017491	NAN	Other	Other	LRR	IPR032675,LRR,2,343	GRU993	9	6	67596424	67598948	NAN	NAN	NAN	NAN	7	Sbicolor(7), R570(7)	Tandem	NAN	NAN
AP85-441	Sspon.001A0007160	NAN	Other	Other	LRR	IPR032675,LRR,8,132	GRU19566	2	1	16501060	16502216	NAN	NAN	NAN	NAN	NAN	NAN	Undefined	NAN	NAN
AP85-441	Sspon.002B0018280	NAN	Other	Other	LRR	IPR032675,LRR,355,689	GRU3622	1	2	43610621	43620300	NAN	NAN	NAN	NAN	NAN	NAN	Undefined	NAN	NAN
AP85-441	Sspon.006C0017502	NAN	Other	Other	LRR	IPR032675,LRR,178,263	NAN	NAN	6	57397979	57398810	NAN	NAN	NAN	NAN	NAN	NAN	Undefined	NAN	NAN
AP85-441	Sspon.003B0012741	NAN	Other	Other	Ortholog	Ortholog	GRU12	101	3	27053266	27059337	NAN	NAN	NAN	NAN	NAN	NAN	Undefined	NAN	NAN
AP85-441	Sspon.006A0006791	NAN	Other	Other	STTK, kinase, LRR	IPR001245,STTK,125,393; IPR000719,kinase,123,409; IPR032675,LRR,1,67; PF07714.17,kinase,125,393	GRU16	30	6	16999394	17004211	NAN	NAN	NAN	NAN	NAN	Sbicolor(7)	Undefined	NAN	NAN
AP85-441	Sspon.002A0026960	NAN	Other	Other	LRR	IPR032675,LRR,25,337	GRU10620	3	2	68622477	68624446	NAN	NAN	NAN	NAN	NAN	NAN	Undefined	NAN	NAN
AP85-441	Sspon.005A0004460	NAN	Other	Other	LRR	IPR032675,LRR,115,450	GRU1244	7	5	10097410	10101428	NAN	NAN	NAN	NAN	NAN	Sbicolor(6)	Undefined	NAN	NAN
AP85-441	Sspon.007B0022930	NAN	Other	Other	NB-ARC	IPR002182,NB-ARC,63,158; PF00931.22,NB-ARC,63,158	NAN	NAN	7	65095978	65096481	NAN	NAN	NAN	NAN	NAN	NAN	Undefined	NAN	NAN
AP85-441	Sspon.007A0015710	NAN	Other	Other	LRR, LRR	IPR001611,LRR,92,151; IPR032675,LRR,4,194; PF13855.6,LRR,19,80	NAN	NAN	7	43082825	43084985	NAN	NAN	NAN	NAN	4	R570(9)	Undefined	NAN	NAN
AP85-441	Sspon.001D0026790	NAN	Other	Other	LRR	IPR032675,LRR,4,136	GRU16251	2	1	75015606	75015939	NAN	NAN	NAN	NAN	NAN	NAN	Undefined	NAN	NAN
AP85-441	Sspon.002C0017440	NAN	Other	Other	LRR	IPR032675,LRR,388,501	GRU3384	3	2	38012847	38015379	NAN	NAN	NAN	NAN	NAN	NAN	Undefined	NAN	NAN
AP85-441	Sspon.007A0021900	NAN	Other	Other	Ortholog	Ortholog	GRU25	8	7	57823476	57826696	NAN	NAN	NAN	NAN	NAN	NAN	Undefined	NAN	NAN
AP85-441	Sspon.002A0027230	NAN	Other	Other	LRR	IPR032675,LRR,22,150	NAN	NAN	2	70449059	70451739	NAN	NAN	NAN	NAN	NAN	NAN	Undefined	NAN	NAN
AP85-441	Sspon.003A0008280	NAN	Other	Other	LRR, LRR, kinase, LRR, LRR	IPR013210,LRR,103,141; IPR032675,LRR,102,278; IPR000719,kinase,717,1007; IPR001611,LRR,146,203; IPR003591,LRR,167,190; PF08263.12,LRR,103,141; PF13855.6,LRR,146,203; PF00069.25,kinase,719,1004	GRU6	175	3	18464895	18469520	NAN	NAN	NAN	NAN	NAN	NAN	Tandem	NAN	NAN
AP85-441	Sspon.002A0031400	NAN	Other	Other	LRR	IPR032675,LRR,216,293	GRU2499	5	2	82785596	82786261	NAN	NAN	NAN	NAN	8	NAN	Tandem	NAN	NAN
AP85-441	Sspon.005A0015870	NAN	Other	Other	Ortholog	Ortholog	GRU224	20	5	39100705	39105134	NAN	NAN	NAN	NAN	NAN	NAN	Undefined	NAN	NAN
AP85-441	Sspon.005C0015741	NAN	Other	Other	LRR	IPR032675,LRR,346,556	GRU120	26	5	47732059	47734106	NAN	NAN	NAN	NAN	NAN	NAN	Undefined	NAN	NAN
AP85-441	Sspon.005A0001341	NAN	Other	Other	LRR, LRR, LRR, LRR	IPR003591,LRR,206,229; IPR032675,LRR,39,224; IPR001611,LRR,394,453; IPR013210,LRR,44,83; PF08263.12,LRR,44,83; PF13855.6,LRR,207,267	GRU12840	3	5	3044022	3048040	NAN	NAN	NAN	NAN	NAN	Sbicolor(6)	Undefined	NAN	NAN
AP85-441	Sspon.006A0024720	NAN	Other	Other	LRR, LRR, LRR	IPR032675,LRR,455,573; IPR006553,LRR,71,96; IPR001611,LRR,193,216; PF13516.6,LRR,193,216	GRU1650	7	6	97995632	98000146	NAN	NAN	NAN	NAN	15	Sbicolor(5)	Tandem	NAN	NAN
AP85-441	Sspon.002A0033310	NAN	Other	Other	LRR	IPR032675,LRR,26,349	NAN	NAN	2	87740916	87747727	NAN	NAN	NAN	NAN	NAN	NAN	Tandem	NAN	NAN
AP85-441	Sspon.006C0023831	NAN	Other	Other	LRR	IPR032675,LRR,371,565	GRU7806	3	6	83250200	83260237	NAN	NAN	NAN	NAN	NAN	Sbicolor(5)	Undefined	NAN	NAN
AP85-441	Sspon.002A0026701	NAN	Other	Other	LRR	IPR032675,LRR,31,301	GRU4434	5	2	67686923	67690935	NAN	NAN	NAN	NAN	3	NAN	Undefined	NAN	NAN
AP85-441	Sspon.004A0022650	NAN	Other	Other	LRR, LRR, LRR, LRR	IPR001611,LRR,247,269; IPR032675,LRR,23,121; IPR003591,LRR,318,342; IPR013210,LRR,25,67; PF08263.12,LRR,25,67; PF00560.33,LRR,98,113	NAN	NAN	4	65074956	65076076	NAN	NAN	NAN	NAN	8	R570(3)	Tandem	NAN	NAN
AP85-441	Sspon.001B0008710	NAN	Other	Other	Ortholog	Ortholog	NAN	NAN	1	19375349	19376229	NAN	NAN	NAN	NAN	NAN	NAN	Undefined	NAN	NAN
AP85-441	Sspon.001A0021141	NAN	Other	Other	LRR, LRR, LRR	IPR001611,LRR,448,469; IPR032675,LRR,512,608; IPR003591,LRR,535,557; PF13855.6,LRR,470,526	GRU747	8	1	61489501	61492170	NAN	NAN	NAN	NAN	NAN	NAN	Undefined	NAN	NAN
AP85-441	Sspon.007A0024040	NAN	Other	Other	LRR	IPR032675,LRR,1,355	GRU4	195	7	63601270	63603804	NAN	NAN	NAN	NAN	6	Sbicolor(8)	Tandem	NAN	NAN
AP85-441	Sspon.001B0043470	NAN	Other	Other	STTK, LRR, LRR, kinase	IPR001245,STTK,417,681; IPR032675,LRR,250,360; IPR001611,LRR,159,217; IPR000719,kinase,414,686; PF13855.6,LRR,159,217; PF07714.17,kinase,417,681	GRU807	8	1	110748815	110751970	NAN	NAN	NAN	NAN	NAN	NAN	Undefined	NAN	NAN
AP85-441	Sspon.002B0018811	NAN	Other	Other	Ortholog	Ortholog	GRU12	101	2	45799267	45807757	NAN	NAN	NAN	NAN	NAN	NAN	Undefined	NAN	NAN
AP85-441	Sspon.001D0044620	NAN	Other	Other	LRR	IPR032675,LRR,599,915	GRU120	26	1	108843594	108853795	NAN	NAN	NAN	NAN	NAN	NAN	Undefined	NAN	NAN
AP85-441	Sspon.006A0018080	NAN	Other	Other	Ortholog	Ortholog	GRU4511	3	6	69307529	69313766	NAN	NAN	NAN	NAN	8	Sbicolor(7)	Undefined	NAN	NAN
AP85-441	Sspon.006B0019002	NAN	Other	Other	LRR, LRR, LRR	IPR013210,LRR,26,60; IPR001611,LRR,102,162; IPR032675,LRR,20,182; PF08263.12,LRR,26,60; PF00560.33,LRR,79,101; PF13855.6,LRR,102,162	GRU2880	5	6	62750081	62751294	NAN	NAN	NAN	NAN	NAN	NAN	Undefined	NAN	NAN
AP85-441	Sspon.006C0007470	NAN	Other	Other	LRR, LRR	IPR032675,LRR,1,131; IPR001611,LRR,76,96; PF00560.33,LRR,54,71	GRU16392	2	6	16420008	16420646	NAN	NAN	NAN	NAN	NAN	NAN	Undefined	NAN	NAN
AP85-441	Sspon.007A0000470	NAN	Other	Other	LRR, LRR, LRR	IPR001611,LRR,143,182; IPR013210,LRR,35,74; IPR032675,LRR,103,402; PF08263.12,LRR,35,74; PF13855.6,LRR,143,182	GRU4402	5	7	1035708	1037069	NAN	NAN	NAN	NAN	0	Sbicolor(9), R570(9)	Undefined	NAN	NAN
AP85-441	Sspon.007D0027330	NAN	Other	Other	LRR, LRR, LRR, LRR	IPR032675,LRR,446,573; IPR013210,LRR,40,80; IPR001611,LRR,526,549; IPR003591,LRR,548,572; PF08263.12,LRR,40,80; PF13855.6,LRR,88,145; PF00560.33,LRR,282,303	GRU2	242	7	84585121	84586896	NAN	NAN	NAN	NAN	NAN	NAN	Undefined	NAN	NAN
AP85-441	Sspon.005B0008170	NAN	Other	Other	LRR, LRR	IPR032675,LRR,331,576; IPR006553,LRR,282,306	GRU5072	4	5	17435026	17437329	NAN	NAN	NAN	NAN	NAN	Sbicolor(6), R570(6)	Undefined	NAN	NAN
AP85-441	Sspon.003B0020900	NAN	Other	Other	LRR	IPR032675,LRR,20,221	GRU18567	2	3	50530670	50531158	NAN	NAN	NAN	NAN	NAN	NAN	Undefined	NAN	NAN
AP85-441	Sspon.006A0004450	NAN	Other	Other	CC, CC, NB-ARC	Coils,CC,107,127; Coils,CC,158,178; IPR002182,NB-ARC,175,344; PF00931.22,NB-ARC,175,344	GRU18	78	6	10103406	10106705	NAN	NAN	NAN	NAN	2	Sbicolor(7), R570(7)	Undefined	NAN	NAN
AP85-441	Sspon.002A0041340	NAN	Other	Other	Ortholog	Ortholog	GRU1890	2	2	113030037	113032547	NAN	NAN	NAN	NAN	NAN	Sbicolor(8)	Tandem	NAN	NAN
AP85-441	Sspon.008B0000500	NAN	Other	Other	LRR	IPR032675,LRR,212,498	GRU2694	6	8	1013136	1018877	NAN	NAN	NAN	NAN	NAN	Sbicolor(10)	Undefined	NAN	NAN
AP85-441	Sspon.005C0014940	NAN	Other	Other	Ortholog	Ortholog	NAN	NAN	5	44569660	44570495	NAN	NAN	NAN	NAN	NAN	NAN	Undefined	NAN	NAN
AP85-441	Sspon.005A0022683	NAN	Other	Other	LRR	IPR032675,LRR,1,169	GRU52	44	5	73095827	73096714	NAN	NAN	NAN	NAN	NAN	NAN	Undefined	NAN	NAN
AP85-441	Sspon.003A0024790	NAN	Other	Other	Ortholog	Ortholog	GRU12010	2	3	61975755	61982302	NAN	NAN	NAN	NAN	6	NAN	Tandem	NAN	NAN
AP85-441	Sspon.005A0021690	NAN	Other	Other	Ortholog	Ortholog	GRU21076	2	5	68273795	68274837	NAN	NAN	NAN	NAN	9	NAN	Undefined	NAN	NAN
AP85-441	Sspon.002A0020610	NAN	Other	Other	Ortholog	Ortholog	GRU76	31	2	44436368	44439787	NAN	NAN	NAN	NAN	1	NAN	Tandem	NAN	NAN
AP85-441	Sspon.003A0024820	NAN	Other	Other	Ortholog	Ortholog	GRU133	13	3	62009723	62011903	NAN	NAN	NAN	NAN	6	NAN	Tandem	NAN	NAN
AP85-441	Sspon.004A0018390	NAN	Other	Other	kinase, LRR	IPR000719,kinase,86,355; IPR032675,LRR,1,68; PF00069.25,kinase,86,355	GRU65	39	4	54230394	54234963	NAN	NAN	NAN	NAN	NAN	NAN	Tandem	NAN	NAN
AP85-441	Sspon.005D0022541	NAN	Other	Other	LRR, LRR, LRR	IPR001611,LRR,431,453; IPR032675,LRR,78,246; IPR006553,LRR,924,951; PF00560.33,LRR,210,230	GRU71	37	5	61102121	61105834	NAN	NAN	NAN	NAN	NAN	NAN	Undefined	NAN	NAN
AP85-441	Sspon.005A0023980	NAN	Other	Other	NB-ARC	IPR002182,NB-ARC,104,241; PF00931.22,NB-ARC,104,241	GRU4	195	5	78079925	78083861	NAN	NAN	NAN	NAN	NAN	NAN	Undefined	NAN	NAN
AP85-441	Sspon.006A0022550	NAN	Other	Other	LRR	IPR032675,LRR,532,819	GRU553	12	6	90765540	90790371	NAN	NAN	NAN	NAN	11	Sbicolor(5), R570(5)	Tandem	NAN	NAN
AP85-441	Sspon.006B0001420	NAN	Other	Other	kinase, LRR, LRR, LRR	IPR000719,kinase,331,677; IPR032675,LRR,20,170; IPR013210,LRR,22,61; IPR001611,LRR,95,154; PF08263.12,LRR,22,61; PF13855.6,LRR,95,154; PF00069.25,kinase,368,668	GRU8702	4	6	3649127	3651235	NAN	NAN	NAN	NAN	NAN	NAN	Undefined	NAN	NAN
AP85-441	Sspon.006B0020410	NAN	Other	Other	LRR, LRR, LRR, LRR	IPR032675,LRR,531,614; IPR003591,LRR,427,450; IPR013210,LRR,346,386; IPR001611,LRR,86,145; PF13855.6,LRR,86,145; PF08263.12,LRR,346,386; PF13516.6,LRR,427,442	GRU50	44	6	69633214	69641600	NAN	NAN	NAN	NAN	NAN	NAN	Tandem	NAN	NAN
AP85-441	Sspon.008D0004521	NAN	Other	Other	LRR, LRR, LRR, LRR	IPR032675,LRR,265,363; IPR001611,LRR,1005,1025; IPR003591,LRR,247,271; IPR013210,LRR,652,681; PF08263.12,LRR,120,158	GRU2	242	8	9562442	9583982	NAN	NAN	NAN	NAN	NAN	NAN	Undefined	NAN	NAN
AP85-441	Sspon.002A0041790	NAN	Other	Other	Ortholog	Ortholog	GRU3217	4	2	113766003	113767394	NAN	NAN	NAN	NAN	15	Sbicolor(8)	Tandem	NAN	NAN
AP85-441	Sspon.006A0017460	NAN	Other	Other	LRR	IPR032675,LRR,56,341	GRU993	9	6	67474239	67476674	NAN	NAN	NAN	NAN	7	Sbicolor(7), R570(7)	Tandem	NAN	NAN
AP85-441	Sspon.003A0001221	NAN	Other	Other	Ortholog	Ortholog	NAN	NAN	3	2791963	2793377	NAN	NAN	NAN	NAN	NAN	NAN	Undefined	NAN	NAN
AP85-441	Sspon.008C0006820	NAN	Other	Other	LRR	IPR032675,LRR,130,324	GRU18227	2	8	15572219	15573274	NAN	NAN	NAN	NAN	NAN	Sbicolor(10)	Undefined	NAN	NAN
AP85-441	Sspon.005A0024171	NAN	Other	Other	CC, CC, NB-ARC	Coils,CC,40,60; Coils,CC,177,197; IPR002182,NB-ARC,185,412; PF00931.22,NB-ARC,185,412	GRU61	37	5	78940137	78949949	NAN	NAN	NAN	NAN	NAN	NAN	Undefined	NAN	NAN
AP85-441	Sspon.004A0010480	NAN	Other	Other	LRR, LRR	IPR032675,LRR,127,459; IPR001611,LRR,347,365; PF13516.6,LRR,261,283	GRU723	11	4	24196768	24200004	NAN	NAN	NAN	NAN	3	NAN	Undefined	NAN	NAN
AP85-441	Sspon.003B0019740	NAN	Other	Other	Ortholog	Ortholog	GRU479	10	3	46072825	46077344	NAN	NAN	NAN	NAN	NAN	NAN	Undefined	NAN	NAN
AP85-441	Sspon.006A0012960	NAN	Other	Other	LRR, LRR, LRR, LRR	IPR032675,LRR,34,396; IPR006553,LRR,265,294; IPR001611,LRR,220,276; IPR003591,LRR,72,98; PF00560.33,LRR,195,217; PF13855.6,LRR,220,276	GRU21443	2	6	50922766	50926296	NAN	NAN	NAN	NAN	4	Sbicolor(7)	Tandem	NAN	NAN
AP85-441	Sspon.002B0033720	NAN	Other	Other	LRR	IPR032675,LRR,39,195	GRU6655	3	2	95497175	95500456	NAN	NAN	NAN	NAN	NAN	NAN	Undefined	NAN	NAN
AP85-441	Sspon.003B0012620	NAN	Other	Other	LRR, LRR, LRR	IPR003591,LRR,334,358; IPR032675,LRR,303,399; IPR001611,LRR,311,371; PF13855.6,LRR,192,251	GRU12875	3	3	26729217	26730632	NAN	NAN	NAN	NAN	NAN	NAN	Undefined	NAN	NAN
AP85-441	Sspon.001A0017470	NAN	Other	Other	LRR	IPR032675,LRR,36,309	GRU7491	4	1	40486167	40490870	NAN	NAN	NAN	NAN	NAN	NAN	Undefined	NAN	NAN
AP85-441	Sspon.005B0003240	NAN	Other	Other	LRR	IPR032675,LRR,1,292	GRU509	3	5	6769496	6770917	NAN	NAN	NAN	NAN	NAN	NAN	Undefined	NAN	NAN
AP85-441	Sspon.003B0018480	NAN	Other	Other	LRR	IPR032675,LRR,33,357	GRU14647	1	3	43008603	43009524	NAN	NAN	NAN	NAN	NAN	NAN	Tandem	NAN	NAN
AP85-441	Sspon.007A0009960	NAN	Other	Other	LRR, LRR, LRR	IPR006553,LRR,234,259; IPR001611,LRR,260,283; IPR032675,LRR,74,299; PF13516.6,LRR,211,231	GRU3116	5	7	20336280	20340446	NAN	NAN	NAN	NAN	NAN	Sbicolor(3), Sbicolor(9)	Undefined	NAN	NAN
AP85-441	Sspon.006D0025400	NAN	Other	Other	LRR	IPR032675,LRR,306,382	NAN	NAN	6	90253036	90257216	NAN	NAN	NAN	NAN	NAN	NAN	Undefined	NAN	NAN
AP85-441	Sspon.007C0017610	NAN	Other	Other	Ortholog	Ortholog	GRU725	8	7	56267911	56272903	NAN	NAN	NAN	NAN	NAN	NAN	Tandem	NAN	NAN
AP85-441	Sspon.001B0046600	NAN	Other	Other	Ortholog	Ortholog	GRU343	1	1	121843693	121845927	NAN	NAN	NAN	NAN	NAN	NAN	Undefined	NAN	NAN
AP85-441	Sspon.001A0011265	NAN	Other	Other	Ortholog	Ortholog	GRU261	12	1	26797213	26800941	NAN	NAN	NAN	NAN	NAN	NAN	Tandem	NAN	NAN
AP85-441	Sspon.005B0020691	NAN	Other	Other	LRR	IPR032675,LRR,228,461	GRU441	11	5	73542360	73565107	NAN	NAN	NAN	NAN	NAN	NAN	Undefined	NAN	NAN
AP85-441	Sspon.002A0019950	NAN	Other	Other	Ortholog	Ortholog	GRU12818	2	2	42562956	42565131	NAN	NAN	NAN	NAN	NAN	NAN	Tandem	NAN	NAN
AP85-441	Sspon.001A0029511	NAN	Other	Other	Ortholog	Ortholog	GRU235	12	1	85147428	85150746	NAN	NAN	NAN	NAN	NAN	Sbicolor(8)	Undefined	NAN	NAN
AP85-441	Sspon.007A0008901	NAN	Other	Other	LRR	IPR032675,LRR,62,598	GRU456	13	7	17579746	17583258	NAN	NAN	NAN	NAN	NAN	Sbicolor(9), R570(9)	Undefined	NAN	NAN
AP85-441	Sspon.003A0030500	NAN	Other	Other	Ortholog	Ortholog	NAN	NAN	3	74147417	74147854	NAN	NAN	NAN	NAN	11	NAN	Tandem	NAN	NAN
AP85-441	Sspon.002A0013410	NAN	Other	Other	LRR, LRR	IPR001611,LRR,57,116; IPR032675,LRR,1,201; PF13855.6,LRR,57,116	NAN	NAN	2	28606097	28608541	NAN	NAN	NAN	NAN	0	NAN	Undefined	NAN	NAN
AP85-441	Sspon.005A0009910	NAN	Other	Other	LRR, LRR, LRR	IPR001611,LRR,475,533; IPR032675,LRR,224,304; IPR006553,LRR,258,281; PF13306.6,LRR,136,216; PF13516.6,LRR,234,255; PF13855.6,LRR,475,533	GRU1295	8	5	23657277	23664388	NAN	NAN	NAN	NAN	NAN	Sbicolor(4), Sbicolor(6), R570(4), R570(6)	Undefined	NAN	NAN
AP85-441	Sspon.002A0025631	NAN	Other	Other	Ortholog	Ortholog	NAN	NAN	2	65046341	65052802	NAN	NAN	NAN	NAN	NAN	NAN	Undefined	NAN	NAN
AP85-441	Sspon.002C0000210	NAN	Other	Other	NB-ARC	IPR002182,NB-ARC,191,275; PF00931.22,NB-ARC,191,275	NAN	NAN	2	1211018	1211881	NAN	NAN	NAN	NAN	23	NAN	Tandem	NAN	NAN
AP85-441	Sspon.004A0019220	NAN	Other	Other	LRR	IPR032675,LRR,1,73	NAN	NAN	4	56464053	56464274	NAN	NAN	NAN	NAN	NAN	NAN	Undefined	NAN	NAN
AP85-441	Sspon.001A0001543	NAN	Other	Other	Ortholog	Ortholog	GRU727	8	1	4487939	4491345	NAN	NAN	NAN	NAN	NAN	NAN	Undefined	NAN	NAN
AP85-441	Sspon.005A0005060	NAN	Other	Other	LRR	IPR032675,LRR,6,103	NAN	NAN	5	11505962	11506573	NAN	NAN	NAN	NAN	4	NAN	Undefined	NAN	NAN
AP85-441	Sspon.007D0018500	NAN	Other	Other	LRR, LRR, LRR	IPR013210,LRR,60,97; IPR001611,LRR,123,145; IPR032675,LRR,59,170; PF08263.12,LRR,60,97; PF00560.33,LRR,123,145	NAN	NAN	7	53482030	53486714	NAN	NAN	NAN	NAN	13	NAN	Tandem	NAN	NAN
AP85-441	Sspon.001B0016770	NAN	Other	Other	Ortholog	Ortholog	GRU528	10	1	37242028	37245650	NAN	NAN	NAN	NAN	NAN	NAN	Undefined	NAN	NAN
AP85-441	Sspon.001A0013170	NAN	Other	Other	Ortholog	Ortholog	GRU528	10	1	30456006	30468629	NAN	NAN	NAN	NAN	NAN	NAN	Tandem	NAN	NAN
AP85-441	Sspon.001A0005460	NAN	Other	Other	LRR, LRR, LRR	IPR001611,LRR,514,535; IPR032675,LRR,554,651; IPR003591,LRR,534,557; PF14580.6,LRR,496,592	GRU747	8	1	13286179	13291410	NAN	NAN	NAN	NAN	NAN	NAN	Undefined	NAN	NAN
AP85-441	Sspon.001A0019000	NAN	Other	Other	Ortholog	Ortholog	GRU305	8	1	45084833	45093153	NAN	NAN	NAN	NAN	NAN	NAN	Undefined	NAN	NAN
AP85-441	Sspon.004A0010370	NAN	Other	Other	LRR	IPR013210,LRR,6,35; PF08263.12,LRR,6,35	NAN	NAN	4	23829814	23830238	NAN	NAN	NAN	NAN	3	NAN	Undefined	NAN	NAN
AP85-441	Sspon.007B0005980	NAN	Other	Other	Ortholog	Ortholog	GRU11	10	7	11465065	11470115	NAN	NAN	NAN	NAN	NAN	Sbicolor(6)	Tandem	NAN	NAN
AP85-441	Sspon.003A0024720	NAN	Other	Other	Ortholog	Ortholog	GRU133	13	3	61847385	61850081	NAN	NAN	NAN	NAN	6	NAN	Tandem	NAN	NAN
AP85-441	Sspon.005B0021740	NAN	Other	Other	LRR	IPR032675,LRR,157,398	GRU22037	2	5	77068330	77069928	NAN	NAN	NAN	NAN	NAN	NAN	Undefined	NAN	NAN
AP85-441	Sspon.006A0020820	NAN	Other	Other	LRR	IPR032675,LRR,3,274	GRU10203	3	6	85095965	85099666	NAN	NAN	NAN	NAN	9	Sbicolor(5)	Undefined	NAN	NAN
AP85-441	Sspon.006A0026100	NAN	Other	Other	LRR, LRR	IPR032675,LRR,135,430; IPR013210,LRR,137,169; PF08263.12,LRR,137,169	NAN	NAN	6	105483215	105487098	NAN	NAN	NAN	NAN	NAN	NAN	Undefined	NAN	NAN
AP85-441	Sspon.006A0025790	NAN	Other	Other	Ortholog	Ortholog	GRU22984	2	6	103431615	103435622	NAN	NAN	NAN	NAN	NAN	NAN	Undefined	NAN	NAN
AP85-441	Sspon.006A0002250	NAN	Other	Other	LRR, LRR, LRR, LRR	IPR032675,LRR,23,88; IPR001611,LRR,137,196; IPR013210,LRR,29,68; IPR003591,LRR,183,207; PF08263.12,LRR,29,68; PF13855.6,LRR,137,196	GRU8942	4	6	4950281	4951426	NAN	NAN	NAN	NAN	NAN	Sbicolor(7), R570(7)	Undefined	NAN	NAN
AP85-441	Sspon.006A0021600	NAN	Other	Other	LRR	IPR032675,LRR,11,110	GRU15184	2	6	87301408	87305578	NAN	NAN	NAN	NAN	NAN	R570(5)	Tandem	NAN	NAN
AP85-441	Sspon.007A0017990	NAN	Other	Other	LRR, LRR, LRR	IPR001611,LRR,244,262; IPR006553,LRR,266,292; IPR032675,LRR,149,320; PF13516.6,LRR,244,262	GRU5706	4	7	49929643	49932568	NAN	NAN	NAN	NAN	NAN	Sbicolor(9), R570(9)	Undefined	NAN	NAN
AP85-441	Sspon.003B0010000	NAN	Other	Other	LRR	IPR032675,LRR,14,221	GRU14735	3	3	20894000	20896575	NAN	NAN	NAN	NAN	15	NAN	Tandem	NAN	NAN
AP85-441	Sspon.005D0006090	NAN	Other	Other	LRR	IPR032675,LRR,22,350	NAN	NAN	5	11511154	11524775	NAN	NAN	NAN	NAN	NAN	NAN	Tandem	NAN	NAN
AP85-441	Sspon.007C0017400	NAN	Other	Other	CC, CC, LRR	Coils,CC,7,27; Coils,CC,114,141; IPR032675,LRR,844,1157	GRU3438	4	7	55946185	55974152	NAN	NAN	NAN	NAN	NAN	Sbicolor(9)	Undefined	NAN	NAN
AP85-441	Sspon.007A0024030	NAN	Other	Other	LRR	IPR032675,LRR,6,347	GRU4	195	7	63581903	63584969	NAN	NAN	NAN	NAN	6	NAN	Tandem	NAN	NAN
AP85-441	Sspon.006D0024900	NAN	Other	Other	Ortholog	Ortholog	GRU22984	2	6	88154378	88158083	NAN	NAN	NAN	NAN	NAN	NAN	Undefined	NAN	NAN
AP85-441	Sspon.005C0022670	NAN	Other	Other	LRR	IPR032675,LRR,49,260	NAN	NAN	5	80821432	80824325	NAN	NAN	NAN	NAN	18	NAN	Tandem	NAN	NAN
AP85-441	Sspon.003B0010010	NAN	Other	Other	LRR	IPR032675,LRR,6,277	GRU4717	2	3	20897361	20900420	NAN	NAN	NAN	NAN	15	NAN	Tandem	NAN	NAN
AP85-441	Sspon.002C0041160	NAN	Other	Other	Ortholog	Ortholog	NAN	NAN	2	112540833	112543377	NAN	NAN	NAN	NAN	NAN	NAN	Tandem	NAN	NAN
AP85-441	Sspon.007B0002682	NAN	Other	Other	LRR	IPR032675,LRR,51,144	NAN	NAN	7	5948755	5949633	NAN	NAN	NAN	NAN	9	Sbicolor(9)	Undefined	NAN	NAN
AP85-441	Sspon.007A0003811	NAN	Other	Other	Ortholog	Ortholog	GRU99	8	7	7231199	7235664	NAN	NAN	NAN	NAN	NAN	Sbicolor(9), R570(9)	Undefined	NAN	NAN
AP85-441	Sspon.007A0025220	NAN	Other	Other	Ortholog	Ortholog	GRU12249	2	7	67019824	67022430	NAN	NAN	NAN	NAN	NAN	Sbicolor(8)	Undefined	NAN	NAN
AP85-441	Sspon.002A0022210	NAN	Other	Other	Ortholog	Ortholog	NAN	NAN	2	50590808	50591272	NAN	NAN	NAN	NAN	NAN	NAN	Undefined	NAN	NAN
AP85-441	Sspon.005A0024020	NAN	Other	Other	LRR, LRR	IPR001611,LRR,102,123; IPR032675,LRR,2,145; PF13855.6,LRR,54,113	GRU22945	2	5	78141413	78143125	NAN	NAN	NAN	NAN	NAN	NAN	Tandem	NAN	NAN
AP85-441	Sspon.007B0001480	NAN	Other	Other	Ortholog	Ortholog	GRU42	27	7	3301241	3305866	NAN	NAN	NAN	NAN	8	NAN	Undefined	NAN	NAN
AP85-441	Sspon.002A0031900	NAN	Other	Other	LRR	IPR032675,LRR,76,416	GRU1244	7	2	83715566	83717491	NAN	NAN	NAN	NAN	NAN	NAN	Undefined	NAN	NAN
AP85-441	Sspon.008D0010590	NAN	Other	Other	LRR	IPR032675,LRR,60,305	NAN	NAN	8	28709112	28714036	NAN	NAN	NAN	NAN	NAN	NAN	Undefined	NAN	NAN
AP85-441	Sspon.002B0032030	NAN	Other	Other	NB-ARC	IPR002182,NB-ARC,241,436; PF00931.22,NB-ARC,241,436	GRU211	11	2	89995255	89997636	NAN	NAN	NAN	NAN	NAN	NAN	Undefined	NAN	NAN
AP85-441	Sspon.001B0020080	NAN	Other	Other	Ortholog	Ortholog	GRU8	55	1	44213285	44214982	NAN	NAN	NAN	NAN	NAN	NAN	Tandem	NAN	NAN
AP85-441	Sspon.006B0007830	NAN	Other	Other	LRR, LRR	IPR006553,LRR,90,115; IPR032675,LRR,27,174	GRU5421	3	6	19248261	19265237	NAN	NAN	NAN	NAN	NAN	NAN	Undefined	NAN	NAN
AP85-441	Sspon.002A0039070	NAN	Other	Other	NB-ARC	IPR002182,NB-ARC,43,261; PF00931.22,NB-ARC,43,261	GRU4	195	2	106585903	106590007	NAN	NAN	NAN	NAN	NAN	Sbicolor(8), R570(8)	Undefined	NAN	NAN
AP85-441	Sspon.003B0002172	NAN	Other	Other	Ortholog	Ortholog	GRU224	20	3	5163318	5169060	NAN	NAN	NAN	NAN	NAN	NAN	Undefined	NAN	NAN
AP85-441	Sspon.005A0028050	NAN	Other	Other	LRR	IPR032675,LRR,14,178	NAN	NAN	5	90874697	90878319	NAN	NAN	NAN	NAN	NAN	NAN	Undefined	NAN	NAN
AP85-441	Sspon.004D0020230	NAN	Other	Other	LRR, LRR, LRR	IPR032675,LRR,192,236; IPR013210,LRR,28,64; IPR001611,LRR,93,108; PF08263.12,LRR,28,64; PF00560.33,LRR,93,108	NAN	NAN	4	62375147	62375937	NAN	NAN	NAN	NAN	NAN	NAN	Undefined	NAN	NAN
AP85-441	Sspon.005C0021220	NAN	Other	Other	LRR	IPR032675,LRR,566,820	GRU189	21	5	74069059	74073141	NAN	NAN	NAN	NAN	NAN	NAN	Undefined	NAN	NAN
AP85-441	Sspon.006B0020430	NAN	Other	Other	LRR	IPR032675,LRR,75,200	NAN	NAN	6	69652863	69653668	NAN	NAN	NAN	NAN	NAN	NAN	Undefined	NAN	NAN
AP85-441	Sspon.006A0007360	NAN	Other	Other	LRR, LRR	IPR032675,LRR,74,125; IPR013210,LRR,79,118; PF08263.12,LRR,79,118	NAN	NAN	6	18751191	18751434	NAN	NAN	NAN	NAN	NAN	NAN	Undefined	NAN	NAN
AP85-441	Sspon.002A0006690	NAN	Other	Other	Ortholog	Ortholog	GRU11278	3	2	15635404	15642461	NAN	NAN	NAN	NAN	NAN	NAN	Undefined	NAN	NAN
AP85-441	Sspon.001A0029820	NAN	Other	Other	LRR, LRR, LRR	IPR032675,LRR,60,226; IPR001611,LRR,277,335; IPR003591,LRR,177,201; PF13516.6,LRR,178,192; PF13855.6,LRR,277,335	GRU13489	3	1	86038526	86039698	NAN	NAN	NAN	NAN	NAN	NAN	Undefined	NAN	NAN
AP85-441	Sspon.002B0034280	NAN	Other	Other	LRR	IPR032675,LRR,81,277	GRU1438	6	2	97605283	97606956	NAN	NAN	NAN	NAN	NAN	NAN	Undefined	NAN	NAN
AP85-441	Sspon.006D0020234	NAN	Other	Other	LRR	IPR032675,LRR,20,120	GRU15184	2	6	69555088	69558891	NAN	NAN	NAN	NAN	NAN	NAN	Undefined	NAN	NAN
AP85-441	Sspon.003A0024930	NAN	Other	Other	Ortholog	Ortholog	NAN	NAN	3	62138684	62139483	NAN	NAN	NAN	NAN	7	NAN	Undefined	NAN	NAN
AP85-441	Sspon.007B0027570	NAN	Other	Other	LRR	IPR032675,LRR,20,300	NAN	NAN	7	77753535	77756852	NAN	NAN	NAN	NAN	NAN	NAN	Undefined	NAN	NAN
AP85-441	Sspon.008C0007830	NAN	Other	Other	LRR	IPR032675,LRR,652,878	GRU17434	2	8	17670508	17673931	NAN	NAN	NAN	NAN	NAN	NAN	Undefined	NAN	NAN
AP85-441	Sspon.006A0020601	NAN	Other	Other	CC, CC, LRR	Coils,CC,8,28; Coils,CC,54,74; IPR032675,LRR,50,431	NAN	NAN	6	84393826	84397988	NAN	NAN	NAN	NAN	NAN	NAN	Tandem	NAN	NAN
AP85-441	Sspon.004A0006280	NAN	Other	Other	Ortholog	Ortholog	GRU2667	1	4	14504416	14507706	NAN	NAN	NAN	NAN	NAN	NAN	Undefined	NAN	NAN
AP85-441	Sspon.002A0022910	NAN	Other	Other	Ortholog	Ortholog	GRU12	101	2	54702800	54711661	NAN	NAN	NAN	NAN	NAN	NAN	Tandem	NAN	NAN
AP85-441	Sspon.008B0017213	NAN	Other	Other	Ortholog	Ortholog	NAN	NAN	8	51614593	51620416	NAN	NAN	NAN	NAN	NAN	Sbicolor(10)	Tandem	NAN	NAN
AP85-441	Sspon.004A0024860	NAN	Other	Other	LRR, LRR	IPR001611,LRR,104,120; IPR032675,LRR,15,155; PF13516.6,LRR,104,120	GRU22918	2	4	69163330	69164184	NAN	NAN	NAN	NAN	9	NAN	Undefined	NAN	NAN
AP85-441	Sspon.002A0008090	NAN	Other	Other	LRR	IPR032675,LRR,11,307	NAN	NAN	2	18313046	18314020	NAN	NAN	NAN	NAN	NAN	NAN	Undefined	NAN	NAN
AP85-441	Sspon.006A0023980	NAN	Other	Other	LRR	IPR032675,LRR,530,685	GRU1924	1	6	95627925	95631859	NAN	NAN	NAN	NAN	14	Sbicolor(5)	Undefined	NAN	NAN
AP85-441	Sspon.005A0022710	NAN	Other	Other	LRR	IPR032675,LRR,22,259	GRU8248	4	5	73168158	73216985	NAN	NAN	NAN	NAN	NAN	NAN	Tandem	NAN	NAN
AP85-441	Sspon.001B0011530	NAN	Other	Other	Ortholog	Ortholog	GRU11937	2	1	27047230	27049405	NAN	NAN	NAN	NAN	NAN	NAN	Tandem	NAN	NAN
AP85-441	Sspon.006B0021940	NAN	Other	Other	LRR	IPR032675,LRR,144,447	GRU553	12	6	75110369	75111414	NAN	NAN	NAN	NAN	NAN	Sbicolor(5)	Undefined	NAN	NAN
AP85-441	Sspon.007C0025830	NAN	Other	Other	LRR	IPR032675,LRR,177,389	GRU291	17	7	80763609	80765360	NAN	NAN	NAN	NAN	NAN	NAN	Tandem	NAN	NAN
AP85-441	Sspon.005B0001141	NAN	Other	Other	LRR, LRR, LRR, LRR	IPR001611,LRR,742,802; IPR032675,LRR,37,218; IPR003591,LRR,1336,1359; IPR013210,LRR,45,93; PF08263.12,LRR,45,93; PF00560.33,LRR,152,171; PF13855.6,LRR,176,234; PF13516.6,LRR,594,609	GRU1381	8	5	2769025	2789272	NAN	NAN	NAN	NAN	NAN	NAN	Undefined	NAN	NAN
AP85-441	Sspon.005D0002430	NAN	Other	Other	Ortholog	Ortholog	GRU9261	3	5	5201828	5204127	NAN	NAN	NAN	NAN	NAN	NAN	Undefined	NAN	NAN
AP85-441	Sspon.005A0025660	NAN	Other	Other	CC, LRR	Coils,CC,30,67; IPR032675,LRR,178,550	GRU4	195	5	84655315	84663172	NAN	NAN	NAN	NAN	NAN	NAN	Undefined	NAN	NAN
AP85-441	Sspon.006A0018010	NAN	Other	Other	CC, LRR	Coils,CC,42,62; IPR032675,LRR,243,651	GRU4	195	6	69120781	69124518	NAN	NAN	NAN	NAN	8	NAN	Undefined	NAN	NAN
AP85-441	Sspon.006B0024720	NAN	Other	Other	LRR	IPR032675,LRR,56,361	GRU993	9	6	84124321	84128230	NAN	NAN	NAN	NAN	NAN	NAN	Undefined	NAN	NAN
AP85-441	Sspon.004A0022790	NAN	Other	Other	LRR, LRR, LRR, LRR	IPR032675,LRR,147,238; IPR013210,LRR,37,74; IPR003591,LRR,297,321; IPR001611,LRR,103,118; PF08263.12,LRR,37,74; PF00560.33,LRR,103,118; PF13855.6,LRR,322,383	GRU21	73	4	65363654	65366363	NAN	NAN	NAN	NAN	8	Sbicolor(2), R570(3)	Tandem	NAN	NAN
AP85-441	Sspon.002D0035960	NAN	Other	Other	NB-ARC	IPR002182,NB-ARC,266,365; PF00931.22,NB-ARC,266,365	GRU6034	3	2	97923822	97925285	NAN	NAN	NAN	NAN	NAN	NAN	Undefined	NAN	NAN
AP85-441	Sspon.005C0024590	NAN	Other	Other	LRR	IPR032675,LRR,1,231	GRU18436	2	5	84805417	84807614	NAN	NAN	NAN	NAN	19	NAN	Tandem	NAN	NAN
AP85-441	Sspon.005A0023820	NAN	Other	Other	LRR	IPR032675,LRR,324,529	GRU1449	8	5	77661408	77664834	NAN	NAN	NAN	NAN	12	NAN	Undefined	NAN	NAN
AP85-441	Sspon.004C0017020	NAN	Other	Other	LRR, LRR	IPR013210,LRR,24,64; IPR032675,LRR,19,154; PF08263.12,LRR,24,64	GRU2732	2	4	53101689	53104657	NAN	NAN	NAN	NAN	NAN	NAN	Undefined	NAN	NAN
AP85-441	Sspon.002C0036350	NAN	Other	Other	LRR	IPR032675,LRR,30,222	GRU18757	2	2	99266979	99268576	NAN	NAN	NAN	NAN	NAN	NAN	Undefined	NAN	NAN
AP85-441	Sspon.005B0019760	NAN	Other	Other	NB-ARC	IPR002182,NB-ARC,106,213; PF00931.22,NB-ARC,106,213	GRU4	195	5	68814816	68820645	NAN	NAN	NAN	NAN	NAN	NAN	Tandem	NAN	NAN
AP85-441	Sspon.002A0033340	NAN	Other	Other	LRR	IPR032675,LRR,22,317	GRU2374	5	2	87764466	87766566	NAN	NAN	NAN	NAN	NAN	NAN	Tandem	NAN	NAN
AP85-441	Sspon.003B0001111	NAN	Other	Other	Ortholog	Ortholog	GRU99	8	3	2797957	2807658	NAN	NAN	NAN	NAN	NAN	NAN	Undefined	NAN	NAN
AP85-441	Sspon.002A0033471	NAN	Other	Other	CC, LRR	Coils,CC,128,148; IPR032675,LRR,20,312	GRU10224	1	2	87997107	87998924	NAN	NAN	NAN	NAN	11	NAN	Tandem	NAN	NAN
AP85-441	Sspon.006A0009040	NAN	Other	Other	LRR, kinase, LRR, LRR, LRR	IPR003591,LRR,448,471; IPR000719,kinase,691,974; IPR032675,LRR,583,679; IPR001611,LRR,544,560; IPR013210,LRR,23,61; PF08263.12,LRR,23,61; PF13855.6,LRR,90,148; PF00560.33,LRR,544,560; PF00069.25,kinase,693,896	GRU6	175	6	25340263	25344074	NAN	NAN	NAN	NAN	3	NAN	Undefined	NAN	NAN
AP85-441	Sspon.002B0031720	NAN	Other	Other	LRR	IPR032675,LRR,27,88	NAN	NAN	2	89240931	89241212	NAN	NAN	NAN	NAN	NAN	NAN	Tandem	NAN	NAN
AP85-441	Sspon.004B0009632	NAN	Other	Other	LRR, LRR, LRR	IPR001611,LRR,476,500; IPR032675,LRR,223,298; IPR006553,LRR,259,281; PF13855.6,LRR,235,294; PF13306.6,LRR,379,487	GRU1295	8	4	20968654	20976497	NAN	NAN	NAN	NAN	NAN	NAN	Undefined	NAN	NAN
AP85-441	Sspon.006A0022600	NAN	Other	Other	LRR	IPR032675,LRR,161,457	GRU553	12	6	90898717	90900383	NAN	NAN	NAN	NAN	11	Sbicolor(5), R570(5)	Tandem	NAN	NAN
AP85-441	Sspon.002A0033510	NAN	Other	Other	LRR	IPR032675,LRR,22,361	NAN	NAN	2	88065808	88066823	NAN	NAN	NAN	NAN	11	NAN	Tandem	NAN	NAN
AP85-441	Sspon.005C0019550	NAN	Other	Other	LRR	IPR032675,LRR,3,131	GRU12193	2	5	67174185	67180657	NAN	NAN	NAN	NAN	NAN	NAN	Undefined	NAN	NAN
AP85-441	Sspon.001A0013210	NAN	Other	Other	Ortholog	Ortholog	GRU528	10	1	30484702	30486055	NAN	NAN	NAN	NAN	NAN	NAN	Tandem	NAN	NAN
AP85-441	Sspon.007B0023160	NAN	Other	Other	Ortholog	Ortholog	GRU220	1	7	65674744	65679775	NAN	NAN	NAN	NAN	NAN	NAN	Tandem	NAN	NAN
AP85-441	Sspon.003B0031010	NAN	Other	Other	LRR	IPR032675,LRR,1,103	NAN	NAN	3	87975358	87975735	NAN	NAN	NAN	NAN	NAN	NAN	Undefined	NAN	NAN
AP85-441	Sspon.002B0039080	NAN	Other	Other	NB-ARC	IPR002182,NB-ARC,333,438; PF00931.22,NB-ARC,333,438	GRU30	64	2	109900107	109904348	NAN	NAN	NAN	NAN	NAN	NAN	Tandem	NAN	NAN
AP85-441	Sspon.002C0038650	NAN	Other	Other	LRR	IPR032675,LRR,611,813	GRU30	64	2	106793892	106797742	NAN	NAN	NAN	NAN	NAN	NAN	Undefined	NAN	NAN
AP85-441	Sspon.002A0030060	NAN	Other	Other	LRR	IPR032675,LRR,150,566	GRU248	18	2	78212426	78217662	NAN	NAN	NAN	NAN	6	NAN	Tandem	NAN	NAN
AP85-441	Sspon.006D0022520	NAN	Other	Other	LRR	IPR032675,LRR,1,90	NAN	NAN	6	77831736	77834155	NAN	NAN	NAN	NAN	NAN	NAN	Undefined	NAN	NAN
AP85-441	Sspon.006A0025390	NAN	Other	Other	LRR	IPR032675,LRR,442,634	GRU18754	2	6	100452528	100457123	NAN	NAN	NAN	NAN	16	NAN	Undefined	NAN	NAN
AP85-441	Sspon.006A0010990	NAN	Other	Other	LRR, LRR, LRR	IPR032675,LRR,230,331; IPR001611,LRR,165,225; IPR013210,LRR,71,114; PF08263.12,LRR,71,114; PF13855.6,LRR,165,225	GRU7482	4	6	42344812	42346645	NAN	NAN	NAN	NAN	NAN	Sbicolor(7), R570(7)	Tandem	NAN	NAN
AP85-441	Sspon.006C0020052	NAN	Other	Other	LRR, kinase, LRR	IPR001611,LRR,71,131; IPR000719,kinase,202,237; IPR032675,LRR,121,189; PF13855.6,LRR,71,131; PF00560.33,LRR,168,184	NAN	NAN	6	69505548	69506309	NAN	NAN	NAN	NAN	NAN	NAN	Undefined	NAN	NAN
AP85-441	Sspon.001D0039570	NAN	Other	Other	LRR	IPR032675,LRR,92,455	NAN	NAN	1	100528086	100533731	NAN	NAN	NAN	NAN	NAN	NAN	Undefined	NAN	NAN
AP85-441	Sspon.006C0014932	NAN	Other	Other	Ortholog	Ortholog	GRU610	1	6	49437444	49441626	NAN	NAN	NAN	NAN	NAN	NAN	Undefined	NAN	NAN
AP85-441	Sspon.007B0016910	NAN	Other	Other	Ortholog	Ortholog	NAN	NAN	7	52217796	52218774	NAN	NAN	NAN	NAN	10	NAN	Undefined	NAN	NAN
AP85-441	Sspon.005A0009610	NAN	Other	Other	Ortholog	Ortholog	GRU351	9	5	22920693	22925255	NAN	NAN	NAN	NAN	NAN	Sbicolor(6)	Undefined	NAN	NAN
AP85-441	Sspon.007D0020120	NAN	Other	Other	Ortholog	Ortholog	GRU68	11	7	62031813	62034314	NAN	NAN	NAN	NAN	NAN	NAN	Tandem	NAN	NAN
AP85-441	Sspon.002A0033300	NAN	Other	Other	LRR	IPR032675,LRR,440,738	GRU16051	2	2	87724440	87729315	NAN	NAN	NAN	NAN	NAN	NAN	Tandem	NAN	NAN
AP85-441	Sspon.001B0025054	NAN	Other	Other	LRR	IPR032675,LRR,147,442	NAN	NAN	1	67240591	67255292	NAN	NAN	NAN	NAN	NAN	NAN	Undefined	NAN	NAN
AP85-441	Sspon.005C0024970	NAN	Other	Other	LRR, LRR	IPR013210,LRR,39,66; IPR032675,LRR,31,226; PF08263.12,LRR,39,66	NAN	NAN	5	85968511	85969622	NAN	NAN	NAN	NAN	NAN	NAN	Undefined	NAN	NAN
AP85-441	Sspon.004C0016290	NAN	Other	Other	LRR, LRR, LRR	IPR001611,LRR,418,437; IPR032675,LRR,4,257; IPR003591,LRR,660,688; PF13855.6,LRR,172,232; PF00560.33,LRR,418,437	GRU67	40	4	44766837	44769636	NAN	NAN	NAN	NAN	NAN	NAN	Undefined	NAN	NAN
AP85-441	Sspon.007B0024450	NAN	Other	Other	CC, LRR	Coils,CC,158,178; IPR032675,LRR,2,349	GRU4	195	7	68239739	68242270	NAN	NAN	NAN	NAN	NAN	Sbicolor(8)	Undefined	NAN	NAN
AP85-441	Sspon.001B0040001	NAN	Other	Other	LRR, LRR, LRR, LRR, kinase	IPR032675,LRR,234,323; IPR013210,LRR,5,41; IPR001611,LRR,577,597; IPR003591,LRR,189,212; IPR000719,kinase,650,906; PF08263.12,LRR,5,41; PF00560.33,LRR,503,525; PF00069.25,kinase,650,906	GRU6	175	1	105093657	105096718	NAN	NAN	NAN	NAN	NAN	NAN	Undefined	NAN	NAN
AP85-441	Sspon.008C0010200	NAN	Other	Other	Ortholog	Ortholog	GRU12	101	8	24942922	24953076	NAN	NAN	NAN	NAN	NAN	NAN	Tandem	NAN	NAN
AP85-441	Sspon.005A0022510	NAN	Other	Other	LRR	IPR032675,LRR,21,241	GRU4253	4	5	72344992	72351915	NAN	NAN	NAN	NAN	10	NAN	Tandem	NAN	NAN
AP85-441	Sspon.002A0007470	NAN	Other	Other	LRR, LRR	IPR013101,LRR,259,282; IPR032675,LRR,92,334; PF07723.13,LRR,259,282	NAN	NAN	2	16918412	16921656	NAN	NAN	NAN	NAN	NAN	NAN	Undefined	NAN	NAN
AP85-441	Sspon.001D0025320	NAN	Other	Other	LRR, LRR	IPR001611,LRR,155,177; IPR032675,LRR,223,468; PF13855.6,LRR,370,429	GRU21	73	1	71982439	71984871	NAN	NAN	NAN	NAN	NAN	NAN	Tandem	NAN	NAN
AP85-441	Sspon.006A0023100	NAN	Other	Other	LRR	IPR032675,LRR,472,599	NAN	NAN	6	92798719	92801864	NAN	NAN	NAN	NAN	NAN	NAN	Tandem	NAN	NAN
AP85-441	Sspon.002B0019440	NAN	Other	Other	NB-ARC	IPR002182,NB-ARC,323,483; PF00931.22,NB-ARC,323,483	GRU30	64	2	48590946	48592427	NAN	NAN	NAN	NAN	NAN	NAN	Tandem	NAN	NAN
AP85-441	Sspon.006C0023080	NAN	Other	Other	LRR, LRR, LRR	IPR032675,LRR,14,134; IPR013210,LRR,14,52; IPR001611,LRR,109,129; PF08263.12,LRR,14,52; PF00560.33,LRR,82,98	GRU18455	2	6	79851620	79853445	NAN	NAN	NAN	NAN	NAN	NAN	Undefined	NAN	NAN
AP85-441	Sspon.007A0025340	NAN	Other	Other	LRR	IPR032675,LRR,2,249	GRU9645	1	7	67301993	67310711	NAN	NAN	NAN	NAN	NAN	Sbicolor(8)	Tandem	NAN	NAN
AP85-441	Sspon.004A0018980	NAN	Other	Other	Ortholog	Ortholog	GRU6312	1	4	55826290	55841564	NAN	NAN	NAN	NAN	NAN	NAN	Tandem	NAN	NAN
AP85-441	Sspon.002A0016171	NAN	Other	Other	LRR	IPR032675,LRR,3,231	GRU14448	2	2	33279359	33280307	NAN	NAN	NAN	NAN	NAN	NAN	Undefined	NAN	NAN
AP85-441	Sspon.001B0022740	NAN	Other	Other	NB-ARC	IPR002182,NB-ARC,76,190; PF00931.22,NB-ARC,76,190	NAN	NAN	1	54115135	54118960	NAN	NAN	NAN	NAN	NAN	NAN	Undefined	NAN	NAN
AP85-441	Sspon.007A0014360	NAN	Other	Other	LRR, LRR, LRR	IPR032675,LRR,299,438; IPR001611,LRR,159,180; IPR006553,LRR,370,394; PF13516.6,LRR,159,180; PF12799.7,LRR,325,359	GRU6907	4	7	36468610	36473902	NAN	NAN	NAN	NAN	NAN	Sbicolor(9), R570(9)	Undefined	NAN	NAN
AP85-441	Sspon.003A0010510	NAN	Other	Other	Ortholog	Ortholog	GRU261	12	3	23142070	23142936	NAN	NAN	NAN	NAN	1	NAN	Tandem	NAN	NAN
AP85-441	Sspon.006D0004580	NAN	Other	Other	CC, LRR	Coils,CC,358,378; IPR001611,LRR,1035,1057; IPR032675,LRR,1028,1151; IPR013210,LRR,858,894; PF08263.12,LRR,858,894	GRU98	2	6	10688014	10695097	NAN	NAN	NAN	NAN	NAN	NAN	Undefined	NAN	NAN
AP85-441	Sspon.004C0022710	NAN	Other	Other	kinase, LRR, LRR, STTK, LRR, LRR	IPR000719,kinase,663,960; IPR032675,LRR,261,446; IPR003591,LRR,561,585; IPR001245,STTK,666,894; IPR001611,LRR,515,537; IPR013210,LRR,25,65; PF08263.12,LRR,25,65; PF13855.6,LRR,145,204; PF00560.33,LRR,515,537; PF07714.17,kinase,666,894	GRU2	242	4	70511580	70532370	NAN	NAN	NAN	NAN	NAN	NAN	Tandem	NAN	NAN
AP85-441	Sspon.008A0001161	NAN	Other	Other	LRR	IPR032675,LRR,88,330	GRU2694	6	8	2401782	2406123	NAN	NAN	NAN	NAN	NAN	Sbicolor(10)	Tandem	NAN	NAN
AP85-441	Sspon.006A0004490	NAN	Other	Other	Ortholog	Ortholog	GRU1562	5	6	10169539	10175492	NAN	NAN	NAN	NAN	2	Sbicolor(2), Sbicolor(7)	Undefined	NAN	NAN
AP85-441	Sspon.003B0013860	NAN	Other	Other	LRR, LRR	IPR032675,LRR,2,94; IPR001611,LRR,172,231; PF13855.6,LRR,172,231	NAN	NAN	3	29899886	29903847	NAN	NAN	NAN	NAN	NAN	NAN	Undefined	NAN	NAN
AP85-441	Sspon.005B0019020	NAN	Other	Other	LRR, LRR, LRR	IPR001611,LRR,92,113; IPR006553,LRR,342,377; IPR032675,LRR,780,964; PF00560.33,LRR,93,113	GRU71	37	5	64318504	64321413	NAN	NAN	NAN	NAN	NAN	NAN	Undefined	NAN	NAN
AP85-441	Sspon.001A0027280	NAN	Other	Other	Ortholog	Ortholog	NAN	NAN	1	80386467	80387633	NAN	NAN	NAN	NAN	5	NAN	Undefined	NAN	NAN
AP85-441	Sspon.004A0009660	NAN	Other	Other	LRR, LRR, LRR	IPR032675,LRR,47,302; IPR001611,LRR,132,154; IPR006553,LRR,262,287; PF13516.6,LRR,132,154	GRU1168	5	4	21807867	21814442	NAN	NAN	NAN	NAN	NAN	NAN	Undefined	NAN	NAN
AP85-441	Sspon.004A0021400	NAN	Other	Other	Ortholog	Ortholog	GRU4397	3	4	61420576	61425362	NAN	NAN	NAN	NAN	NAN	Sbicolor(10)	Undefined	NAN	NAN
AP85-441	Sspon.003B0002030	NAN	Other	Other	NB-ARC	IPR002182,NB-ARC,39,84; PF00931.22,NB-ARC,39,84	NAN	NAN	3	4635767	4636073	NAN	NAN	NAN	NAN	14	NAN	Undefined	NAN	NAN
AP85-441	Sspon.002A0030290	NAN	Other	Other	LRR	IPR032675,LRR,780,946	GRU189	21	2	79474551	79477601	NAN	NAN	NAN	NAN	NAN	NAN	Undefined	NAN	NAN
AP85-441	Sspon.005D0020040	NAN	Other	Other	LRR	IPR032675,LRR,189,419	GRU120	26	5	52125251	52127524	NAN	NAN	NAN	NAN	NAN	NAN	Undefined	NAN	NAN
AP85-441	Sspon.008B0003530	NAN	Other	Other	LRR	IPR032675,LRR,78,381	NAN	NAN	8	5782179	5783050	NAN	NAN	NAN	NAN	9	Sbicolor(10), R570(10)	Tandem	NAN	NAN
AP85-441	Sspon.007A0000460	NAN	Other	Other	Ortholog	Ortholog	GRU1190	4	7	984636	988366	NAN	NAN	NAN	NAN	0	Sbicolor(6), Sbicolor(9), R570(9)	Tandem	NAN	NAN
AP85-441	Sspon.003B0021870	NAN	Other	Other	Ortholog	Ortholog	GRU15730	2	3	55723168	55727098	NAN	NAN	NAN	NAN	NAN	NAN	Tandem	NAN	NAN
AP85-441	Sspon.001D0014580	NAN	Other	Other	Ortholog	Ortholog	GRU528	10	1	32916264	32917406	NAN	NAN	NAN	NAN	NAN	NAN	Tandem	NAN	NAN
AP85-441	Sspon.007A0016860	NAN	Other	Other	LRR, LRR, LRR	IPR001611,LRR,166,181; IPR006553,LRR,140,165; IPR032675,LRR,57,563; PF13516.6,LRR,166,181	GRU254	18	7	46993960	46999313	NAN	NAN	NAN	NAN	NAN	Sbicolor(9)	Undefined	NAN	NAN
AP85-441	Sspon.008D0002100	NAN	Other	Other	CC, CC, NB-ARC	Coils,CC,38,65; Coils,CC,110,130; IPR002182,NB-ARC,166,380; PF00931.22,NB-ARC,166,380	GRU18390	2	8	4645458	4647758	NAN	NAN	NAN	NAN	NAN	NAN	Undefined	NAN	NAN
AP85-441	Sspon.007A0009350	NAN	Other	Other	Ortholog	Ortholog	GRU727	8	7	18832985	18835658	NAN	NAN	NAN	NAN	3	Sbicolor(9)	Undefined	NAN	NAN
AP85-441	Sspon.003A0030480	NAN	Other	Other	Ortholog	Ortholog	GRU25	8	3	74133657	74135968	NAN	NAN	NAN	NAN	11	NAN	Tandem	NAN	NAN
AP85-441	Sspon.005A0009421	NAN	Other	Other	CC, CC, CC, LRR	Coils,CC,49,69; Coils,CC,76,103; Coils,CC,144,164; IPR003591,LRR,400,423; IPR032675,LRR,325,736	GRU1332	8	5	22560789	22565609	NAN	NAN	NAN	NAN	NAN	Sbicolor(6), R570(6)	Undefined	NAN	NAN
AP85-441	Sspon.002A0008622	NAN	Other	Other	Ortholog	Ortholog	GRU16	30	2	18819675	18822459	NAN	NAN	NAN	NAN	NAN	Sbicolor(10), Sbicolor(3), Sbicolor(6)	Tandem	NAN	NAN
AP85-441	Sspon.005B0020640	NAN	Other	Other	LRR	IPR032675,LRR,21,261	GRU13162	2	5	73049059	73055461	NAN	NAN	NAN	NAN	NAN	NAN	Tandem	NAN	NAN
AP85-441	Sspon.008B0017960	NAN	Other	Other	NB-ARC	IPR002182,NB-ARC,262,385; PF00931.22,NB-ARC,262,385	GRU1954	3	8	52939946	52941430	NAN	NAN	NAN	NAN	NAN	R570(10)	Tandem	NAN	NAN
AP85-441	Sspon.002A0021751	NAN	Other	Other	LRR	IPR032675,LRR,28,275	GRU4434	5	2	48478534	48480960	NAN	NAN	NAN	NAN	2	NAN	Undefined	NAN	NAN
AP85-441	Sspon.003A0028741	NAN	Other	Other	Ortholog	Ortholog	GRU351	9	3	70228648	70236266	NAN	NAN	NAN	NAN	NAN	NAN	Undefined	NAN	NAN
AP85-441	Sspon.005A0020021	NAN	Other	Other	Ortholog	Ortholog	GRU808	10	5	59403129	59415718	NAN	NAN	NAN	NAN	NAN	NAN	Undefined	NAN	NAN
AP85-441	Sspon.004D0019601	NAN	Other	Other	LRR, kinase, LRR	IPR001611,LRR,135,190; IPR000719,kinase,221,554; IPR032675,LRR,26,234; PF13855.6,LRR,135,190	GRU1403	8	4	60024341	60031823	NAN	NAN	NAN	NAN	NAN	NAN	Undefined	NAN	NAN
AP85-441	Sspon.005A0013740	NAN	Other	Other	LRR	IPR032675,LRR,216,453	GRU10124	3	5	30935258	30939211	NAN	NAN	NAN	NAN	NAN	Sbicolor(6)	Tandem	NAN	NAN
AP85-441	Sspon.005C0019820	NAN	Other	Other	LRR	IPR032675,LRR,31,292	GRU441	11	5	68435665	68439611	NAN	NAN	NAN	NAN	NAN	NAN	Tandem	NAN	NAN
AP85-441	Sspon.008C0008780	NAN	Other	Other	Ortholog	Ortholog	GRU498	4	8	20146417	20148131	NAN	NAN	NAN	NAN	NAN	NAN	Undefined	NAN	NAN
AP85-441	Sspon.005A0023970	NAN	Other	Other	LRR, LRR	IPR001611,LRR,63,84; IPR032675,LRR,1,108; PF13855.6,LRR,15,74	GRU22945	2	5	78033414	78034965	NAN	NAN	NAN	NAN	NAN	NAN	Tandem	NAN	NAN
AP85-441	Sspon.007A0026860	NAN	Other	Other	Ortholog	Ortholog	GRU2312	5	7	72367523	72370304	NAN	NAN	NAN	NAN	NAN	Sbicolor(8)	Undefined	NAN	NAN
AP85-441	Sspon.005A0022292	NAN	Other	Other	LRR	IPR032675,LRR,1121,1218	GRU734	2	5	71832368	71858995	NAN	NAN	NAN	NAN	10	NAN	Tandem	NAN	NAN
AP85-441	Sspon.007A0022780	NAN	Other	Other	LRR, LRR, LRR	IPR032675,LRR,373,471; IPR006553,LRR,384,409; IPR001611,LRR,435,458; PF13516.6,LRR,283,304	GRU1349	8	7	60445031	60448451	NAN	NAN	NAN	NAN	NAN	Sbicolor(8), R570(8)	Undefined	NAN	NAN
AP85-441	Sspon.006A0004920	NAN	Other	Other	Ortholog	Ortholog	GRU12	101	6	11101492	11104360	NAN	NAN	NAN	NAN	NAN	R570(7)	Tandem	NAN	NAN
AP85-441	Sspon.006D0009700	NAN	Other	Other	LRR	IPR032675,LRR,5,132	GRU22605	1	6	24945048	24945977	NAN	NAN	NAN	NAN	NAN	NAN	Tandem	NAN	NAN
AP85-441	Sspon.006A0007000	NAN	Other	Other	CC, CC, NB-ARC	Coils,CC,28,48; Coils,CC,122,142; IPR002182,NB-ARC,159,259; PF00931.22,NB-ARC,159,259	NAN	NAN	6	17582116	17582951	NAN	NAN	NAN	NAN	NAN	NAN	Undefined	NAN	NAN
AP85-441	Sspon.005A0000821	NAN	Other	TM-CC	TM, CC	Phobius,TM,479,898; Coils,CC,119,139; Coils,CC,232,287; TMHMM2,TM,576,598; TMHMM2,TM,635,657; TMHMM2,TM,662,684; TMHMM2,TM,697,719; TMHMM2,TM,737,759; TMHMM2,TM,779,801; TMHMM2,TM,821,840; TMHMM2,TM,852,874; TMHMM2,TM,879,898	GRU15394	3	5	2157804	2166240	NAN	NAN	NAN	NAN	0	R570(6)	Undefined	NAN	NAN
AP85-441	Sspon.003A0002420	NAN	Other	TM-CC	TM, CC	Phobius,TM,7,612; Coils,CC,483,510; TMHMM2,TM,33,55; TMHMM2,TM,554,576; TMHMM2,TM,589,611	GRU7312	4	3	4861526	4863915	NAN	NAN	NAN	NAN	NAN	NAN	Undefined	NAN	NAN
AP85-441	Sspon.003B0027300	NAN	Other	TM-CC	TM, CC	Phobius,TM,24,73; Coils,CC,1408,1428	GRU38	1	3	79623118	79632031	NAN	NAN	NAN	NAN	17	NAN	Undefined	NAN	NAN
AP85-441	Sspon.001B0018450	NAN	Other	TM-CC	CC, TM	Coils,CC,227,247; TMHMM2,TM,5,22; TMHMM2,TM,202,224	GRU1327	1	1	40364140	40365754	NAN	NAN	NAN	NAN	NAN	NAN	Undefined	NAN	NAN
AP85-441	Sspon.007D0025060	NAN	Other	TM-CC	TM, CC	Phobius,TM,201,250; Coils,CC,175,195; TMHMM2,TM,200,222; TMHMM2,TM,232,251	GRU2788	5	7	79298869	79300886	NAN	NAN	NAN	NAN	NAN	NAN	Undefined	NAN	NAN
AP85-441	Sspon.003A0005170	NAN	Other	TM-CC	TM, CC	Phobius,TM,9,114; Coils,CC,115,142; TMHMM2,TM,7,28; TMHMM2,TM,43,65; TMHMM2,TM,72,91; TMHMM2,TM,95,114	NAN	NAN	3	10599566	10600650	NAN	NAN	NAN	NAN	NAN	Sbicolor(9)	Undefined	NAN	NAN
AP85-441	Sspon.008A0002251	NAN	Other	TM-CC	CC, TM	Coils,CC,181,204; TMHMM2,TM,26,48	GRU172	5	8	5094628	5097927	NAN	NAN	NAN	NAN	NAN	Sbicolor(10), R570(10)	Undefined	NAN	NAN
AP85-441	Sspon.002A0012040	NAN	Other	TM-CC	TM, CC	Phobius,TM,156,452; Coils,CC,105,125; TMHMM2,TM,234,256; TMHMM2,TM,430,452	GRU10931	1	2	26294769	26297159	NAN	NAN	NAN	NAN	NAN	NAN	Undefined	NAN	NAN
AP85-441	Sspon.004A0023400	NAN	Other	TM-CC	TM, CC	Phobius,TM,540,673; Coils,CC,0,20; Coils,CC,152,184	GRU1770	6	4	66412150	66420369	NAN	NAN	NAN	NAN	NAN	NAN	Undefined	NAN	NAN
AP85-441	Sspon.006B0009880	NAN	Other	TM-CC	TM, CC	Phobius,TM,80,138; Coils,CC,418,438; TMHMM2,TM,80,102; TMHMM2,TM,115,137	GRU2113	1	6	29342755	29344134	NAN	NAN	NAN	NAN	17	NAN	Undefined	NAN	NAN
AP85-441	Sspon.001A0032880	NAN	Other	TM-CC	TM, CC	Phobius,TM,543,1371; Coils,CC,722,742; TMHMM2,TM,1169,1191; TMHMM2,TM,1203,1225; TMHMM2,TM,1240,1262; TMHMM2,TM,1289,1311; TMHMM2,TM,1321,1343; TMHMM2,TM,1356,1371	GRU15	31	1	92547071	92551191	NAN	NAN	NAN	NAN	6	NAN	Tandem	NAN	NAN
AP85-441	Sspon.005A0003731	NAN	Other	TM-CC	TM, CC	Phobius,TM,36,1169; Coils,CC,839,859; TMHMM2,TM,33,55; TMHMM2,TM,76,98; TMHMM2,TM,108,130; TMHMM2,TM,142,164; TMHMM2,TM,174,196; TMHMM2,TM,342,364; TMHMM2,TM,436,458; TMHMM2,TM,527,549; TMHMM2,TM,559,581; TMHMM2,TM,919,941; TMHMM2,TM,966,988; TMHMM2,TM,1037,1059; TMHMM2,TM,1063,1082; TMHMM2,TM,1147,1169	GRU23	13	5	8429130	8452319	NAN	NAN	NAN	NAN	2	Sbicolor(6)	Undefined	NAN	NAN
AP85-441	Sspon.006D0025200	NAN	Other	TM-CC	TM, CC	Phobius,TM,581,747; Coils,CC,32,52; TMHMM2,TM,627,649; TMHMM2,TM,662,684; TMHMM2,TM,694,716; TMHMM2,TM,737,759	GRU2155	1	6	89547402	89550765	NAN	NAN	NAN	NAN	NAN	NAN	Tandem	NAN	NAN
AP85-441	Sspon.001A0039780	NAN	Other	TM-CC	CC, TM	Coils,CC,446,466; TMHMM2,TM,19,38	GRU1229	4	1	107133318	107136719	NAN	NAN	NAN	NAN	NAN	NAN	Undefined	NAN	NAN
AP85-441	Sspon.001A0033300	NAN	Other	TM-CC	TM, CC	Phobius,TM,9,76; Coils,CC,444,464; Coils,CC,611,631; Coils,CC,639,669; Coils,CC,678,712; Coils,CC,781,801; TMHMM2,TM,33,55	GRU3876	1	1	94769294	94772821	NAN	NAN	NAN	NAN	NAN	NAN	Undefined	NAN	NAN
AP85-441	Sspon.006A0003020	NAN	Other	TM-CC	TM, CC	Phobius,TM,1681,1819; Coils,CC,430,450; TMHMM2,TM,1681,1703; TMHMM2,TM,1795,1817	GRU44	2	6	7146403	7154752	NAN	NAN	NAN	NAN	NAN	Sbicolor(7)	Undefined	NAN	NAN
AP85-441	Sspon.001A0027661	NAN	Other	TM-CC	TM, CC	Phobius,TM,45,470; Coils,CC,470,490; TMHMM2,TM,45,67; TMHMM2,TM,91,110; TMHMM2,TM,131,153; TMHMM2,TM,163,185; TMHMM2,TM,192,214; TMHMM2,TM,224,246; TMHMM2,TM,275,297; TMHMM2,TM,312,334; TMHMM2,TM,346,368; TMHMM2,TM,390,412; TMHMM2,TM,419,441; TMHMM2,TM,451,470	GRU165	13	1	81323834	81330797	NAN	NAN	NAN	NAN	NAN	NAN	Tandem	NAN	NAN
AP85-441	Sspon.007A0024810	NAN	Other	TM-CC	TM, CC	Phobius,TM,18,187; Coils,CC,206,259; Coils,CC,268,288; TMHMM2,TM,20,42; TMHMM2,TM,49,71	GRU2461	5	7	65582415	65588552	NAN	NAN	NAN	NAN	NAN	Sbicolor(8), R570(8)	Undefined	NAN	NAN
AP85-441	Sspon.004A0009340	NAN	Other	TM-CC	CC, TM	Coils,CC,168,195; TMHMM2,TM,200,222	GRU9130	3	4	21096498	21100119	NAN	NAN	NAN	NAN	NAN	Sbicolor(6)	Undefined	NAN	NAN
AP85-441	Sspon.003A0015500	NAN	Other	TM-CC	TM, CC	Phobius,TM,9,126; Coils,CC,161,192; Coils,CC,196,223; Coils,CC,245,279	GRU41	6	3	34777991	34782514	NAN	NAN	NAN	NAN	NAN	NAN	Undefined	NAN	NAN
AP85-441	Sspon.002A0027370	NAN	Other	TM-CC	TM, CC	Phobius,TM,29,155; Coils,CC,165,185; TMHMM2,TM,36,58; TMHMM2,TM,65,84; TMHMM2,TM,132,154	GRU4339	3	2	70765709	70767869	NAN	NAN	NAN	NAN	NAN	NAN	Undefined	NAN	NAN
AP85-441	Sspon.001A0041850	NAN	Other	TM-CC	TM, CC	Phobius,TM,6,503; Coils,CC,272,292; TMHMM2,TM,13,35	GRU327	3	1	110902217	110903988	NAN	NAN	NAN	NAN	NAN	NAN	Undefined	NAN	NAN
AP85-441	Sspon.005A0016640	NAN	Other	TM-CC	CC, TM	Coils,CC,170,190; TMHMM2,TM,28,45; TMHMM2,TM,52,74	GRU10694	3	5	42562936	42567564	NAN	NAN	NAN	NAN	NAN	NAN	Undefined	NAN	NAN
AP85-441	Sspon.008A0020410	NAN	Other	TM-CC	CC, TM	Coils,CC,170,190; TMHMM2,TM,7,26	GRU8315	4	8	63397554	63399404	NAN	NAN	NAN	NAN	NAN	Sbicolor(10), R570(10)	Undefined	NAN	NAN
AP85-441	Sspon.001C0023160	NAN	Other	TM-CC	TM, CC	Phobius,TM,20,484; Coils,CC,237,264; TMHMM2,TM,20,42; TMHMM2,TM,71,93; TMHMM2,TM,100,122; TMHMM2,TM,132,151; TMHMM2,TM,164,186; TMHMM2,TM,327,349; TMHMM2,TM,356,375; TMHMM2,TM,390,412; TMHMM2,TM,425,447; TMHMM2,TM,462,484	GRU78	10	1	71490961	71492493	NAN	NAN	NAN	NAN	NAN	NAN	Undefined	NAN	NAN
AP85-441	Sspon.004A0026690	NAN	Other	TM-CC	TM, CC	Phobius,TM,131,302; Coils,CC,6,29; TMHMM2,TM,147,169; TMHMM2,TM,190,208; TMHMM2,TM,281,303	GRU13150	1	4	73021838	73026039	NAN	NAN	NAN	NAN	NAN	NAN	Undefined	NAN	NAN
AP85-441	Sspon.002C0006330	NAN	Other	TM-CC	TM, CC	Phobius,TM,915,1079; Coils,CC,410,430; Coils,CC,543,625; Coils,CC,681,701; Coils,CC,719,739	GRU3970	4	2	14201681	14208745	NAN	NAN	NAN	NAN	NAN	NAN	Undefined	NAN	NAN
AP85-441	Sspon.002A0042350	NAN	Other	TM-CC	TM, CC	Phobius,TM,127,444; Coils,CC,674,699; TMHMM2,TM,126,148; TMHMM2,TM,218,235; TMHMM2,TM,289,311; TMHMM2,TM,424,446	GRU70	9	2	115677914	115680169	NAN	NAN	NAN	NAN	16	Sbicolor(1), Sbicolor(8), R570(1)	Undefined	NAN	NAN
AP85-441	Sspon.005A0006550	NAN	Other	TM-CC	CC, TM	Coils,CC,120,140; TMHMM2,TM,99,118	NAN	NAN	5	15853282	15856465	NAN	NAN	NAN	NAN	NAN	Sbicolor(6), R570(6)	Tandem	NAN	NAN
AP85-441	Sspon.004C0003310	NAN	Other	TM-CC	TM, CC	Phobius,TM,802,1116; Coils,CC,9,29; Coils,CC,309,333; Coils,CC,480,507; TMHMM2,TM,810,832; TMHMM2,TM,1101,1123; TMHMM2,TM,1138,1160	GRU1657	2	4	7471845	7488434	NAN	NAN	NAN	NAN	NAN	NAN	Undefined	NAN	NAN
AP85-441	Sspon.001B0008660	NAN	Other	TM-CC	CC, TM	Coils,CC,255,275; TMHMM2,TM,12,31	GRU7039	4	1	19357972	19362301	NAN	NAN	NAN	NAN	NAN	NAN	Undefined	NAN	NAN
AP85-441	Sspon.005A0015921	NAN	Other	TM-CC	TM, CC	Phobius,TM,117,899; Coils,CC,279,299; TMHMM2,TM,119,138; TMHMM2,TM,158,180; TMHMM2,TM,230,252; TMHMM2,TM,257,276; TMHMM2,TM,344,366; TMHMM2,TM,777,799; TMHMM2,TM,877,899	GRU23	13	5	39436406	39445220	NAN	NAN	NAN	NAN	NAN	NAN	Undefined	NAN	NAN
AP85-441	Sspon.006A0025130	NAN	Other	TM-CC	TM, CC	Phobius,TM,14,123; Coils,CC,34,54; TMHMM2,TM,13,35	GRU22541	1	6	99087482	99087880	NAN	NAN	NAN	NAN	NAN	R570(5)	Undefined	NAN	NAN
AP85-441	Sspon.006A0021560	NAN	Other	TM-CC	TM, CC	Phobius,TM,687,765; Coils,CC,225,245; TMHMM2,TM,713,730; TMHMM2,TM,743,765	GRU434	11	6	87212126	87223385	NAN	NAN	NAN	NAN	NAN	Sbicolor(5)	Undefined	NAN	NAN
AP85-441	Sspon.005A0003400	NAN	Other	TM-CC	CC, TM	Coils,CC,172,199; TMHMM2,TM,206,228	GRU10238	3	5	7557848	7561753	NAN	NAN	NAN	NAN	NAN	NAN	Undefined	NAN	NAN
AP85-441	Sspon.004A0005950	NAN	Other	TM-CC	TM, CC	Phobius,TM,32,300; Coils,CC,392,412; TMHMM2,TM,29,51; TMHMM2,TM,61,80; TMHMM2,TM,228,250; TMHMM2,TM,283,305	GRU13517	3	4	13858785	13861961	NAN	NAN	NAN	NAN	2	NAN	Undefined	NAN	NAN
AP85-441	Sspon.007B0013410	NAN	Other	TM-CC	CC, TM	Coils,CC,414,441; TMHMM2,TM,7,29	GRU1845	4	7	33157474	33161631	NAN	NAN	NAN	NAN	NAN	NAN	Undefined	NAN	NAN
AP85-441	Sspon.001D0008851	NAN	Other	TM-CC	TM, CC	Phobius,TM,84,1100; Coils,CC,260,280; TMHMM2,TM,84,106; TMHMM2,TM,140,162; TMHMM2,TM,215,234; TMHMM2,TM,239,261; TMHMM2,TM,319,341; TMHMM2,TM,356,378; TMHMM2,TM,830,852; TMHMM2,TM,867,889; TMHMM2,TM,942,964; TMHMM2,TM,969,991; TMHMM2,TM,1041,1063; TMHMM2,TM,1078,1100	GRU14	10	1	19583633	19597897	NAN	NAN	NAN	NAN	NAN	NAN	Undefined	NAN	NAN
AP85-441	Sspon.004A0020030	NAN	Other	TM-CC	TM, CC	Phobius,TM,277,952; Coils,CC,84,107; TMHMM2,TM,277,299; TMHMM2,TM,314,336; TMHMM2,TM,345,367; TMHMM2,TM,382,399; TMHMM2,TM,539,561; TMHMM2,TM,581,603; TMHMM2,TM,903,925; TMHMM2,TM,930,952	GRU164	2	4	58606876	58613133	NAN	NAN	NAN	NAN	NAN	NAN	Undefined	NAN	NAN
AP85-441	Sspon.004A0002690	NAN	Other	TM-CC	CC, TM	Coils,CC,181,215; TMHMM2,TM,25,47	GRU6007	3	4	6680993	6684455	NAN	NAN	NAN	NAN	NAN	NAN	Undefined	NAN	NAN
AP85-441	Sspon.001A0004663	NAN	Other	TM-CC	TM, CC	Phobius,TM,12,303; Coils,CC,307,330; TMHMM2,TM,15,37; TMHMM2,TM,282,304	GRU6806	4	1	11679800	11683062	NAN	NAN	NAN	NAN	1	NAN	Undefined	NAN	NAN
AP85-441	Sspon.001A0017310	NAN	Other	TM-CC	TM, CC	Phobius,TM,20,63; Coils,CC,252,279; TMHMM2,TM,24,46	GRU7096	3	1	39801750	39812994	NAN	NAN	NAN	NAN	NAN	NAN	Undefined	NAN	NAN
AP85-441	Sspon.005A0015501	NAN	Other	TM-CC	TM, CC	Phobius,TM,88,523; Coils,CC,643,670; TMHMM2,TM,54,76; TMHMM2,TM,89,111; TMHMM2,TM,179,201; TMHMM2,TM,222,241; TMHMM2,TM,246,268; TMHMM2,TM,294,313; TMHMM2,TM,323,345; TMHMM2,TM,357,379; TMHMM2,TM,417,436; TMHMM2,TM,448,470; TMHMM2,TM,474,496; TMHMM2,TM,503,525	GRU13	12	5	36963664	36967280	NAN	NAN	NAN	NAN	NAN	NAN	Tandem	NAN	NAN
AP85-441	Sspon.001D0041390	NAN	Other	TM-CC	CC, TM	Coils,CC,186,206; TMHMM2,TM,224,241	GRU3575	5	1	104119189	104125160	NAN	NAN	NAN	NAN	NAN	NAN	Undefined	NAN	NAN
AP85-441	Sspon.003A0015780	NAN	Other	TM-CC	TM, CC	Phobius,TM,562,636; Coils,CC,101,121; Coils,CC,332,352; TMHMM2,TM,583,605	GRU434	11	3	35455929	35466513	NAN	NAN	NAN	NAN	3	NAN	Undefined	NAN	NAN
AP85-441	Sspon.007D0012590	NAN	Other	TM-CC	TM, CC	Phobius,TM,736,837; Coils,CC,575,599; TMHMM2,TM,735,757; TMHMM2,TM,762,779; TMHMM2,TM,794,813; TMHMM2,TM,815,837	GRU16855	1	7	35828864	35833026	NAN	NAN	NAN	NAN	NAN	NAN	Undefined	NAN	NAN
AP85-441	Sspon.005A0008371	NAN	Other	TM-CC	TM, CC	Phobius,TM,99,152; Coils,CC,394,414; Coils,CC,476,534	GRU1949	4	5	20401819	20406072	NAN	NAN	NAN	NAN	5	NAN	Undefined	NAN	NAN
AP85-441	Sspon.001A0036880	NAN	Other	TM-CC	CC, TM	Coils,CC,90,117; TMHMM2,TM,15,34	GRU13856	3	1	101884840	101886516	NAN	NAN	NAN	NAN	NAN	NAN	Undefined	NAN	NAN
AP85-441	Sspon.006A0001180	NAN	Other	TM-CC	TM, CC	Phobius,TM,121,618; Coils,CC,502,522	GRU5916	1	6	2843291	2851073	NAN	NAN	NAN	NAN	0	Sbicolor(7), R570(7)	Undefined	NAN	NAN
AP85-441	Sspon.006A0010071	NAN	Other	TM-CC	CC, TM	Coils,CC,277,297; TMHMM2,TM,13,35	GRU584	2	6	30181421	30183086	NAN	NAN	NAN	NAN	NAN	NAN	Undefined	NAN	NAN
AP85-441	Sspon.005A0025741	NAN	Other	TM-CC	TM, CC	Phobius,TM,396,2089; Coils,CC,54,81; TMHMM2,TM,396,418; TMHMM2,TM,457,479; TMHMM2,TM,507,529; TMHMM2,TM,553,575; TMHMM2,TM,587,606; TMHMM2,TM,616,638; TMHMM2,TM,674,691; TMHMM2,TM,725,747; TMHMM2,TM,754,776; TMHMM2,TM,791,813; TMHMM2,TM,858,875; TMHMM2,TM,904,926; TMHMM2,TM,939,958; TMHMM2,TM,1035,1057; TMHMM2,TM,1330,1352; TMHMM2,TM,1387,1409; TMHMM2,TM,1501,1520; TMHMM2,TM,1530,1552; TMHMM2,TM,…	GRU46	10	5	85062631	85075710	NAN	NAN	NAN	NAN	14	NAN	Tandem	NAN	NAN
AP85-441	Sspon.002C0010841	NAN	Other	TM-CC	TM, CC	Phobius,TM,105,445; Coils,CC,42,69	GRU8092	4	2	23309582	23313648	NAN	NAN	NAN	NAN	NAN	NAN	Undefined	NAN	NAN
AP85-441	Sspon.001A0038990	NAN	Other	TM-CC	CC, TM	Coils,CC,85,119; TMHMM2,TM,54,73	GRU15649	1	1	105972953	105976405	NAN	NAN	NAN	NAN	NAN	NAN	Undefined	NAN	NAN
AP85-441	Sspon.001A0002590	NAN	Other	TM-CC	TM, CC	Phobius,TM,13,1195; Coils,CC,505,525; Coils,CC,902,926; TMHMM2,TM,15,32; TMHMM2,TM,53,75; TMHMM2,TM,105,127; TMHMM2,TM,140,159; TMHMM2,TM,174,196; TMHMM2,TM,316,338; TMHMM2,TM,353,375; TMHMM2,TM,426,448; TMHMM2,TM,453,475; TMHMM2,TM,540,562; TMHMM2,TM,996,1018; TMHMM2,TM,1061,1083; TMHMM2,TM,1087,1109; TMHMM2,TM,1179,1201	GRU23	13	1	6723107	6728737	NAN	NAN	NAN	NAN	NAN	NAN	Undefined	NAN	NAN
AP85-441	Sspon.003A0004810	NAN	Other	TM-CC	TM, CC	Phobius,TM,180,229; Coils,CC,155,178; TMHMM2,TM,179,201; TMHMM2,TM,211,230	GRU6568	4	3	10182599	10185252	NAN	NAN	NAN	NAN	NAN	NAN	Undefined	NAN	NAN
AP85-441	Sspon.008A0015580	NAN	Other	TM-CC	TM, CC	Phobius,TM,53,928; Coils,CC,761,781; TMHMM2,TM,57,79; TMHMM2,TM,92,114; TMHMM2,TM,906,928	NAN	NAN	8	52163686	52171911	NAN	NAN	NAN	NAN	NAN	NAN	Undefined	NAN	NAN
AP85-441	Sspon.004D0013400	NAN	Other	TM-CC	CC, TM	Coils,CC,55,82; TMHMM2,TM,34,56	GRU6797	4	4	28043911	28046622	NAN	NAN	NAN	NAN	NAN	NAN	Tandem	NAN	NAN
AP85-441	Sspon.001B0042520	NAN	Other	TM-CC	CC, TM	Coils,CC,158,178; TMHMM2,TM,196,213	GRU3575	5	1	109244278	109249986	NAN	NAN	NAN	NAN	NAN	NAN	Undefined	NAN	NAN
AP85-441	Sspon.003D0003730	NAN	Other	TM-CC	TM, CC	Phobius,TM,376,426; Coils,CC,58,78	GRU6498	1	3	8176046	8184513	NAN	NAN	NAN	NAN	NAN	NAN	Undefined	NAN	NAN
AP85-441	Sspon.007A0002750	NAN	Other	TM-CC	TM, CC	Phobius,TM,1175,1256; Coils,CC,330,364	GRU7102	1	7	5395992	5408536	NAN	NAN	NAN	NAN	NAN	NAN	Undefined	NAN	NAN
AP85-441	Sspon.006A0013920	NAN	Other	TM-CC	CC, TM	Coils,CC,186,213; TMHMM2,TM,220,242	GRU9184	3	6	55524222	55529507	NAN	NAN	NAN	NAN	NAN	NAN	Undefined	NAN	NAN
AP85-441	Sspon.006A0013190	NAN	Other	TM-CC	TM, CC	Phobius,TM,388,496; Coils,CC,865,939; Coils,CC,944,1009; Coils,CC,1025,1045; TMHMM2,TM,388,410; TMHMM2,TM,473,495	GRU828	1	6	52067021	52091226	NAN	NAN	NAN	NAN	NAN	NAN	Tandem	NAN	NAN
AP85-441	Sspon.001A0013791	NAN	Other	TM-CC	CC, TM	Coils,CC,334,354; TMHMM2,TM,10,32	GRU37	7	1	31436767	31438177	NAN	NAN	NAN	NAN	NAN	NAN	Undefined	NAN	NAN
AP85-441	Sspon.001A0025790	NAN	Other	TM-CC	TM, CC	Phobius,TM,82,230; Coils,CC,51,71; TMHMM2,TM,82,101; TMHMM2,TM,111,133; TMHMM2,TM,208,230	GRU7497	1	1	76577757	76580603	NAN	NAN	NAN	NAN	NAN	NAN	Undefined	NAN	NAN
AP85-441	Sspon.006D0022170	NAN	Other	TM-CC	TM, CC	Phobius,TM,116,589; Coils,CC,12,32; TMHMM2,TM,111,133; TMHMM2,TM,148,170; TMHMM2,TM,533,552; TMHMM2,TM,567,589	NAN	NAN	6	76282377	76302708	NAN	NAN	NAN	NAN	NAN	NAN	Undefined	NAN	NAN
AP85-441	Sspon.003A0004470	NAN	Other	TM-CC	TM, CC	Phobius,TM,2,288; Coils,CC,133,153; TMHMM2,TM,203,225; TMHMM2,TM,235,257	GRU5867	4	3	9666539	9669073	NAN	NAN	NAN	NAN	NAN	NAN	Undefined	NAN	NAN
AP85-441	Sspon.006A0015280	NAN	Other	TM-CC	CC, TM	Coils,CC,182,209; TMHMM2,TM,217,239	GRU10819	2	6	60157805	60161955	NAN	NAN	NAN	NAN	NAN	Sbicolor(7)	Undefined	NAN	NAN
AP85-441	Sspon.006A0018732	NAN	Other	TM-CC	TM, CC	Phobius,TM,7,276; Coils,CC,159,179; TMHMM2,TM,7,26; TMHMM2,TM,72,94; TMHMM2,TM,101,123; TMHMM2,TM,138,155; TMHMM2,TM,186,208; TMHMM2,TM,223,245; TMHMM2,TM,258,277	GRU10435	3	6	73003080	73013634	NAN	NAN	NAN	NAN	NAN	NAN	Undefined	NAN	NAN
AP85-441	Sspon.003A0013510	NAN	Other	TM-CC	CC, TM	Coils,CC,696,716; TMHMM2,TM,7,29	GRU418	6	3	29818223	29819835	NAN	NAN	NAN	NAN	NAN	NAN	Undefined	NAN	NAN
AP85-441	Sspon.002A0036350	NAN	Other	TM-CC	CC, TM	Coils,CC,210,247; TMHMM2,TM,13,35	GRU11534	1	2	98561119	98564882	NAN	NAN	NAN	NAN	NAN	NAN	Undefined	NAN	NAN
AP85-441	Sspon.007B0004791	NAN	Other	TM-CC	CC, TM	Coils,CC,78,98; TMHMM2,TM,21,43	GRU8379	1	7	9290485	9294077	NAN	NAN	NAN	NAN	NAN	Sbicolor(9)	Undefined	NAN	NAN
AP85-441	Sspon.002B0040233	NAN	Other	TM-CC	TM, CC	Phobius,TM,12,154; Coils,CC,779,799; TMHMM2,TM,29,51; TMHMM2,TM,58,80; TMHMM2,TM,93,110; TMHMM2,TM,131,153	GRU7900	1	2	113632550	113640389	NAN	NAN	NAN	NAN	NAN	Sbicolor(8)	Undefined	NAN	NAN
AP85-441	Sspon.002A0028411	NAN	Other	TM-CC	TM, CC	Phobius,TM,16,967; Coils,CC,528,559; TMHMM2,TM,15,34; TMHMM2,TM,47,69; TMHMM2,TM,108,130; TMHMM2,TM,137,159; TMHMM2,TM,164,181; TMHMM2,TM,346,365; TMHMM2,TM,380,402; TMHMM2,TM,805,824; TMHMM2,TM,844,866; TMHMM2,TM,878,900; TMHMM2,TM,915,937; TMHMM2,TM,949,971	GRU730	6	2	73287639	73294627	NAN	NAN	NAN	NAN	NAN	NAN	Undefined	NAN	NAN
AP85-441	Sspon.007A0018500	NAN	Other	TM-CC	CC, TM	Coils,CC,127,147; TMHMM2,TM,151,173	GRU11157	3	7	51167042	51170707	NAN	NAN	NAN	NAN	NAN	Sbicolor(9), R570(9)	Undefined	NAN	NAN
AP85-441	Sspon.001A0035670	NAN	Other	TM-CC	CC, TM	Coils,CC,142,162; TMHMM2,TM,178,200	GRU7951	4	1	99017565	99021563	NAN	NAN	NAN	NAN	NAN	NAN	Undefined	NAN	NAN
AP85-441	Sspon.007A0023430	NAN	Other	TM-CC	TM, CC	Phobius,TM,190,285; Coils,CC,465,495	GRU3571	1	7	62438900	62453297	NAN	NAN	NAN	NAN	NAN	NAN	Undefined	NAN	NAN
AP85-441	Sspon.008A0018700	NAN	Other	TM-CC	CC, TM	Coils,CC,254,274; TMHMM2,TM,7,26	GRU2582	3	8	59379763	59381958	NAN	NAN	NAN	NAN	NAN	Sbicolor(10), R570(10)	Tandem	NAN	NAN
AP85-441	Sspon.005C0016590	NAN	Other	TM-CC	TM, CC	Phobius,TM,20,612; Coils,CC,332,406; TMHMM2,TM,20,39; TMHMM2,TM,51,73; TMHMM2,TM,110,132; TMHMM2,TM,139,161; TMHMM2,TM,266,288; TMHMM2,TM,301,323	GRU18639	1	5	51424011	51427360	NAN	NAN	NAN	NAN	NAN	NAN	Undefined	NAN	NAN
AP85-441	Sspon.004A0001850	NAN	Other	TM-CC	TM, CC	Phobius,TM,81,834; Coils,CC,899,919; TMHMM2,TM,81,103; TMHMM2,TM,113,132; TMHMM2,TM,254,276; TMHMM2,TM,286,308; TMHMM2,TM,645,667; TMHMM2,TM,709,731; TMHMM2,TM,753,770; TMHMM2,TM,785,807; TMHMM2,TM,814,836	GRU64	21	4	5217709	5220710	NAN	NAN	NAN	NAN	NAN	Sbicolor(10)	Undefined	NAN	NAN
AP85-441	Sspon.006A0024990	NAN	Other	TM-CC	TM, CC	Phobius,TM,6,191; Coils,CC,458,485; TMHMM2,TM,2,19	GRU3066	1	6	98696385	98701174	NAN	NAN	NAN	NAN	NAN	NAN	Undefined	NAN	NAN
AP85-441	Sspon.002A0024180	NAN	Other	TM-CC	TM, CC	Phobius,TM,403,444; Coils,CC,204,224; Coils,CC,1416,1436	GRU94	2	2	60341700	60356496	NAN	NAN	NAN	NAN	NAN	NAN	Tandem	NAN	NAN
AP85-441	Sspon.003A0031400	NAN	Other	TM-CC	TM, CC	Phobius,TM,65,668; Coils,CC,1168,1188; TMHMM2,TM,65,84; TMHMM2,TM,89,111; TMHMM2,TM,132,154; TMHMM2,TM,183,205; TMHMM2,TM,210,232; TMHMM2,TM,252,274; TMHMM2,TM,287,309; TMHMM2,TM,407,429; TMHMM2,TM,436,458; TMHMM2,TM,478,500; TMHMM2,TM,521,543; TMHMM2,TM,610,632; TMHMM2,TM,645,667	GRU24	1	3	76175348	76186789	NAN	NAN	NAN	NAN	NAN	NAN	Undefined	NAN	NAN
AP85-441	Sspon.008A0002001	NAN	Other	TM-CC	CC, TM	Coils,CC,57,77; TMHMM2,TM,207,229	NAN	NAN	8	4768369	4771614	NAN	NAN	NAN	NAN	1	Sbicolor(10), R570(10)	Undefined	NAN	NAN
AP85-441	Sspon.001B0038210	NAN	Other	TM-CC	CC, TM	Coils,CC,622,642; TMHMM2,TM,7,29	GRU28	4	1	100787027	100789140	NAN	NAN	NAN	NAN	NAN	NAN	Undefined	NAN	NAN
AP85-441	Sspon.007A0014730	NAN	Other	TM-CC	TM, CC	Phobius,TM,12,88; Coils,CC,787,818; TMHMM2,TM,10,32; TMHMM2,TM,66,88	GRU2375	4	7	37846047	37849235	NAN	NAN	NAN	NAN	NAN	NAN	Undefined	NAN	NAN
AP85-441	Sspon.005A0023100	NAN	Other	TM-CC	CC, TM	Coils,CC,343,363; TMHMM2,TM,12,34	GRU172	5	5	75178216	75181233	NAN	NAN	NAN	NAN	NAN	NAN	Undefined	NAN	NAN
AP85-441	Sspon.002B0040150	NAN	Other	TM-CC	CC, TM	Coils,CC,467,502; TMHMM2,TM,7,24	GRU3664	2	2	113390571	113392145	NAN	NAN	NAN	NAN	NAN	Sbicolor(8)	Tandem	NAN	NAN
AP85-441	Sspon.006A0002091	NAN	Other	TM-CC	TM, CC	Phobius,TM,288,457; Coils,CC,356,376; TMHMM2,TM,294,316; TMHMM2,TM,406,424; TMHMM2,TM,437,459	GRU589	1	6	4347854	4357671	NAN	NAN	NAN	NAN	1	Sbicolor(7), R570(7)	Undefined	NAN	NAN
AP85-441	Sspon.004A0015190	NAN	Other	TM-CC	TM, CC	Phobius,TM,331,1030; Coils,CC,971,991; TMHMM2,TM,1003,1025	GRU11538	2	4	39549456	39555476	NAN	NAN	NAN	NAN	NAN	NAN	Undefined	NAN	NAN
AP85-441	Sspon.001C0026550	NAN	Other	TM-CC	CC, TM	Coils,CC,405,425; TMHMM2,TM,7,24	GRU290	1	1	79028707	79033463	NAN	NAN	NAN	NAN	NAN	R570(2)	Undefined	NAN	NAN
AP85-441	Sspon.008A0010274	NAN	Other	TM-CC	CC, TM	Coils,CC,235,255; TMHMM2,TM,10,32	GRU2486	1	8	28994719	28996207	NAN	NAN	NAN	NAN	7	NAN	Undefined	NAN	NAN
AP85-441	Sspon.001A0036780	NAN	Other	TM-CC	CC, TM	Coils,CC,395,415; TMHMM2,TM,792,814	GRU19194	1	1	101631328	101633775	NAN	NAN	NAN	NAN	NAN	NAN	Undefined	NAN	NAN
AP85-441	Sspon.001A0031461	NAN	Other	TM-CC	TM, CC	Phobius,TM,72,872; Coils,CC,934,954; TMHMM2,TM,72,94; TMHMM2,TM,104,123; TMHMM2,TM,278,300; TMHMM2,TM,315,337; TMHMM2,TM,679,701; TMHMM2,TM,743,765; TMHMM2,TM,821,843; TMHMM2,TM,853,872	GRU64	21	1	89799498	89806128	NAN	NAN	NAN	NAN	NAN	NAN	Undefined	NAN	NAN
AP85-441	Sspon.007D0008800	NAN	Other	TM-CC	TM, CC	Phobius,TM,66,527; Coils,CC,168,188; TMHMM2,TM,96,118; TMHMM2,TM,133,155; TMHMM2,TM,192,214; TMHMM2,TM,224,246; TMHMM2,TM,335,357; TMHMM2,TM,377,399; TMHMM2,TM,461,483; TMHMM2,TM,505,527	GRU125	4	7	18762027	18764927	NAN	NAN	NAN	NAN	NAN	NAN	Undefined	NAN	NAN
AP85-441	Sspon.005A0012430	NAN	Other	TM-CC	TM, CC	Phobius,TM,28,1252; Coils,CC,186,241; Coils,CC,474,529; TMHMM2,TM,21,43; TMHMM2,TM,70,92; TMHMM2,TM,311,333	GRU7766	1	5	27957944	27989788	NAN	NAN	NAN	NAN	NAN	Sbicolor(6), R570(6)	Undefined	NAN	NAN
AP85-441	Sspon.001A0013770	NAN	Other	TM-CC	TM, CC	Phobius,TM,21,124; Coils,CC,260,280; TMHMM2,TM,70,92; TMHMM2,TM,105,124	GRU4958	2	1	31427630	31428898	NAN	NAN	NAN	NAN	NAN	NAN	Undefined	NAN	NAN
AP85-441	Sspon.008B0021720	NAN	Other	TM-CC	CC, TM	Coils,CC,31,58; TMHMM2,TM,459,481	GRU11399	2	8	61717159	61719063	NAN	NAN	NAN	NAN	NAN	NAN	Undefined	NAN	NAN
AP85-441	Sspon.001A0005910	NAN	Other	TM-CC	TM, CC	Phobius,TM,23,485; Coils,CC,223,243; TMHMM2,TM,20,42; TMHMM2,TM,69,91; TMHMM2,TM,103,125; TMHMM2,TM,130,152; TMHMM2,TM,165,182; TMHMM2,TM,192,211; TMHMM2,TM,296,318; TMHMM2,TM,333,355; TMHMM2,TM,362,384; TMHMM2,TM,399,421; TMHMM2,TM,463,485	GRU146	2	1	14376745	14378976	NAN	NAN	NAN	NAN	NAN	NAN	Tandem	NAN	NAN
AP85-441	Sspon.001A0000630	NAN	Other	TM-CC	TM, CC	Phobius,TM,14,861; Coils,CC,109,129; TMHMM2,TM,206,228; TMHMM2,TM,300,319; TMHMM2,TM,653,675; TMHMM2,TM,761,783	GRU4420	4	1	2108151	2117847	NAN	NAN	NAN	NAN	NAN	NAN	Undefined	NAN	NAN
AP85-441	Sspon.001A0027940	NAN	Other	TM-CC	TM, CC	Phobius,TM,138,270; Coils,CC,67,97; TMHMM2,TM,138,160; TMHMM2,TM,165,187; TMHMM2,TM,200,222; TMHMM2,TM,248,270	GRU6272	3	1	82029056	82032627	NAN	NAN	NAN	NAN	NAN	NAN	Tandem	NAN	NAN
AP85-441	Sspon.003B0033361	NAN	Other	TM-CC	CC, TM	Coils,CC,347,367; TMHMM2,TM,20,39	GRU1845	4	3	94093532	94097713	NAN	NAN	NAN	NAN	NAN	NAN	Undefined	NAN	NAN
AP85-441	Sspon.007D0011780	NAN	Other	TM-CC	CC, TM	Coils,CC,95,115; TMHMM2,TM,192,209	NAN	NAN	7	32119376	32123115	NAN	NAN	NAN	NAN	NAN	NAN	Undefined	NAN	NAN
AP85-441	Sspon.003C0007551	NAN	Other	TM-CC	CC, TM	Coils,CC,357,377; TMHMM2,TM,7,29	GRU755	3	3	14887963	14892521	NAN	NAN	NAN	NAN	NAN	NAN	Undefined	NAN	NAN
AP85-441	Sspon.001A0030430	NAN	Other	TM-CC	CC, TM	Coils,CC,89,116; TMHMM2,TM,217,236	GRU8124	4	1	87611266	87614673	NAN	NAN	NAN	NAN	NAN	NAN	Undefined	NAN	NAN
AP85-441	Sspon.001A0003040	NAN	Other	TM-CC	TM, CC	Phobius,TM,20,498; Coils,CC,250,270; TMHMM2,TM,24,46; TMHMM2,TM,70,92; TMHMM2,TM,99,121; TMHMM2,TM,126,143; TMHMM2,TM,164,186; TMHMM2,TM,213,232; TMHMM2,TM,347,364; TMHMM2,TM,369,391; TMHMM2,TM,403,425; TMHMM2,TM,440,462; TMHMM2,TM,475,497	GRU78	10	1	7842380	7843948	NAN	NAN	NAN	NAN	NAN	NAN	Tandem	NAN	NAN
AP85-441	Sspon.002A0013480	NAN	Other	TM-CC	CC, TM	Coils,CC,66,86; TMHMM2,TM,16,38; TMHMM2,TM,43,65	GRU4886	3	2	28698985	28701724	NAN	NAN	NAN	NAN	0	NAN	Undefined	NAN	NAN
AP85-441	Sspon.008A0005221	NAN	Other	TM-CC	TM, CC	Phobius,TM,6,236; Coils,CC,500,520; TMHMM2,TM,7,26; TMHMM2,TM,78,100; TMHMM2,TM,107,126; TMHMM2,TM,130,149; TMHMM2,TM,156,178; TMHMM2,TM,188,205; TMHMM2,TM,218,240	GRU3959	3	8	12153308	12155717	NAN	NAN	NAN	NAN	NAN	Sbicolor(10), R570(10)	Undefined	NAN	NAN
AP85-441	Sspon.001B0011970	NAN	Other	TM-CC	CC, TM	Coils,CC,253,276; TMHMM2,TM,13,35	GRU463	8	1	27914943	27920032	NAN	NAN	NAN	NAN	NAN	NAN	Undefined	NAN	NAN
AP85-441	Sspon.001C0007930	NAN	Other	TM-CC	CC, TM	Coils,CC,109,146; TMHMM2,TM,86,108	GRU19534	2	1	18139853	18144209	NAN	NAN	NAN	NAN	NAN	NAN	Undefined	NAN	NAN
AP85-441	Sspon.001A0017570	NAN	Other	TM-CC	CC, TM	Coils,CC,329,349; TMHMM2,TM,7,29	GRU337	4	1	40811272	40812807	NAN	NAN	NAN	NAN	NAN	NAN	Undefined	NAN	NAN
AP85-441	Sspon.005A0001151	NAN	Other	TM-CC	TM, CC	Phobius,TM,62,500; Coils,CC,261,281; TMHMM2,TM,69,91; TMHMM2,TM,104,121; TMHMM2,TM,131,153; TMHMM2,TM,158,180; TMHMM2,TM,190,212; TMHMM2,TM,219,241; TMHMM2,TM,353,375; TMHMM2,TM,382,404; TMHMM2,TM,419,441; TMHMM2,TM,479,501	GRU1352	8	5	2666696	2668565	NAN	NAN	NAN	NAN	NAN	Sbicolor(6), R570(6)	Undefined	NAN	NAN
AP85-441	Sspon.001A0016341	NAN	Other	TM-CC	TM, CC	Phobius,TM,102,148; Coils,CC,80,100; TMHMM2,TM,103,125; TMHMM2,TM,130,152	GRU8335	2	1	37305226	37306190	NAN	NAN	NAN	NAN	NAN	NAN	Undefined	NAN	NAN
AP85-441	Sspon.001B0019340	NAN	Other	TM-CC	CC, TM	Coils,CC,75,102; TMHMM2,TM,28,50	GRU1961	1	1	42627525	42631100	NAN	NAN	NAN	NAN	NAN	NAN	Undefined	NAN	NAN
AP85-441	Sspon.007A0015420	NAN	Other	TM-CC	TM, CC	Phobius,TM,264,1050; Coils,CC,444,464; Coils,CC,685,705; TMHMM2,TM,264,286; TMHMM2,TM,293,312; TMHMM2,TM,847,869; TMHMM2,TM,881,903; TMHMM2,TM,918,940; TMHMM2,TM,966,988; TMHMM2,TM,998,1020; TMHMM2,TM,1033,1050	GRU15	31	7	42292850	42299720	NAN	NAN	NAN	NAN	NAN	Sbicolor(3), Sbicolor(9), R570(3), R570(9)	Undefined	NAN	NAN
AP85-441	Sspon.007A0007020	NAN	Other	TM-CC	CC, TM	Coils,CC,276,303; TMHMM2,TM,21,43	GRU463	8	7	13930587	13936545	NAN	NAN	NAN	NAN	NAN	Sbicolor(9), R570(9)	Undefined	NAN	NAN
AP85-441	Sspon.001D0043130	NAN	Other	TM-CC	CC, TM	Coils,CC,141,161; TMHMM2,TM,12,34	GRU13837	3	1	106517756	106518445	NAN	NAN	NAN	NAN	NAN	NAN	Undefined	NAN	NAN
AP85-441	Sspon.006A0004320	NAN	Other	TM-CC	TM, CC	Phobius,TM,228,284; Coils,CC,367,387	GRU550	1	6	9880414	9886660	NAN	NAN	NAN	NAN	2	Sbicolor(7)	Undefined	NAN	NAN
AP85-441	Sspon.006A0025231	NAN	Other	TM-CC	CC, TM	Coils,CC,92,119; TMHMM2,TM,129,146	GRU2866	1	6	99576963	99578613	NAN	NAN	NAN	NAN	NAN	NAN	Tandem	NAN	NAN
AP85-441	Sspon.002A0031300	NAN	Other	TM-CC	TM, CC	Phobius,TM,29,575; Coils,CC,261,281; TMHMM2,TM,32,54; TMHMM2,TM,96,118; TMHMM2,TM,130,147; TMHMM2,TM,152,174; TMHMM2,TM,187,209; TMHMM2,TM,214,236; TMHMM2,TM,303,325; TMHMM2,TM,340,362; TMHMM2,TM,371,390; TMHMM2,TM,490,512; TMHMM2,TM,519,541; TMHMM2,TM,551,573	GRU611	7	2	82561288	82563939	NAN	NAN	NAN	NAN	8	NAN	Undefined	NAN	NAN
AP85-441	Sspon.007A0007721	NAN	Other	TM-CC	CC, TM	Coils,CC,45,72; TMHMM2,TM,21,38	GRU4264	1	7	15472973	15476649	NAN	NAN	NAN	NAN	NAN	Sbicolor(9), R570(9)	Undefined	NAN	NAN
AP85-441	Sspon.008B0021840	NAN	Other	TM-CC	TM, CC	Phobius,TM,101,549; Coils,CC,13,33; TMHMM2,TM,102,124; TMHMM2,TM,172,191; TMHMM2,TM,203,225; TMHMM2,TM,229,248; TMHMM2,TM,280,302; TMHMM2,TM,312,334; TMHMM2,TM,367,389; TMHMM2,TM,399,421; TMHMM2,TM,434,451; TMHMM2,TM,461,483; TMHMM2,TM,495,517; TMHMM2,TM,527,549	GRU3673	3	8	62094586	62098355	NAN	NAN	NAN	NAN	NAN	NAN	Undefined	NAN	NAN
AP85-441	Sspon.007B0026690	NAN	Other	TM-CC	CC, TM	Coils,CC,92,112; TMHMM2,TM,139,158	GRU1482	4	7	75763569	75764322	NAN	NAN	NAN	NAN	NAN	NAN	Undefined	NAN	NAN
AP85-441	Sspon.001A0008510	NAN	Other	TM-CC	CC, TM	Coils,CC,802,861; TMHMM2,TM,263,285	GRU11654	1	1	19425274	19430405	NAN	NAN	NAN	NAN	NAN	NAN	Undefined	NAN	NAN
AP85-441	Sspon.001A0027660	NAN	Other	TM-CC	TM, CC	Phobius,TM,63,471; Coils,CC,471,498; TMHMM2,TM,65,87; TMHMM2,TM,102,124; TMHMM2,TM,144,166; TMHMM2,TM,181,200; TMHMM2,TM,212,234; TMHMM2,TM,244,266; TMHMM2,TM,328,350; TMHMM2,TM,370,389; TMHMM2,TM,412,434; TMHMM2,TM,449,471	GRU165	13	1	81311826	81316073	NAN	NAN	NAN	NAN	NAN	NAN	Tandem	NAN	NAN
AP85-441	Sspon.003A0031170	NAN	Other	TM-CC	CC, TM	Coils,CC,473,493; TMHMM2,TM,30,49	GRU1160	3	3	75683599	75690004	NAN	NAN	NAN	NAN	NAN	NAN	Undefined	NAN	NAN
AP85-441	Sspon.001A0014820	NAN	Other	TM-CC	CC, TM	Coils,CC,166,186; TMHMM2,TM,26,48	GRU1725	4	1	33582795	33586830	NAN	NAN	NAN	NAN	NAN	NAN	Undefined	NAN	NAN
AP85-441	Sspon.006B0020670	NAN	Other	TM-CC	TM, CC	Phobius,TM,98,833; Coils,CC,828,848; TMHMM2,TM,96,118; TMHMM2,TM,131,153; TMHMM2,TM,560,582; TMHMM2,TM,603,625	GRU16071	2	6	70652631	70657784	NAN	NAN	NAN	NAN	NAN	NAN	Undefined	NAN	NAN
AP85-441	Sspon.006C0021500	NAN	Other	TM-CC	TM, CC	Phobius,TM,20,840; Coils,CC,153,180; Coils,CC,692,712; TMHMM2,TM,21,43; TMHMM2,TM,70,92; TMHMM2,TM,104,122; TMHMM2,TM,132,154; TMHMM2,TM,184,206; TMHMM2,TM,235,257; TMHMM2,TM,270,289; TMHMM2,TM,299,321; TMHMM2,TM,428,447; TMHMM2,TM,483,505; TMHMM2,TM,525,542; TMHMM2,TM,572,594; TMHMM2,TM,606,625; TMHMM2,TM,635,657; TMHMM2,TM,713,730; TMHMM2,TM,759,781; TMHMM2,TM,788,810; TMHMM2,TM,820,839	GRU46	10	6	74506519	74509593	NAN	NAN	NAN	NAN	NAN	NAN	Undefined	NAN	NAN
AP85-441	Sspon.002B0029330	NAN	Other	TM-CC	TM, CC	Phobius,TM,17,92; Coils,CC,322,349; TMHMM2,TM,17,39; TMHMM2,TM,74,96	GRU435	1	2	81744852	81749391	NAN	NAN	NAN	NAN	NAN	NAN	Undefined	NAN	NAN
AP85-441	Sspon.005B0016910	NAN	Other	TM-CC	TM, CC	Phobius,TM,94,359; Coils,CC,249,269; TMHMM2,TM,94,113; TMHMM2,TM,123,140; TMHMM2,TM,303,325; TMHMM2,TM,340,362	GRU21112	1	5	54182428	54185143	NAN	NAN	NAN	NAN	NAN	NAN	Undefined	NAN	NAN
AP85-441	Sspon.003C0033170	NAN	Other	TM-CC	CC, TM	Coils,CC,315,349; TMHMM2,TM,257,279	GRU7931	1	3	81684892	81711609	NAN	NAN	NAN	NAN	NAN	NAN	Undefined	NAN	NAN
AP85-441	Sspon.007A0012110	NAN	Other	TM-CC	CC, TM	Coils,CC,257,312; TMHMM2,TM,321,343	GRU3405	3	7	25928915	25939357	NAN	NAN	NAN	NAN	NAN	Sbicolor(9), R570(9)	Undefined	NAN	NAN
AP85-441	Sspon.003C0003191	NAN	Other	TM-CC	TM, CC	Phobius,TM,171,244; Coils,CC,14,83; TMHMM2,TM,182,204; TMHMM2,TM,225,247	GRU5069	4	3	6645300	6647009	NAN	NAN	NAN	NAN	NAN	NAN	Undefined	NAN	NAN
AP85-441	Sspon.005A0009501	NAN	Other	TM-CC	TM, CC	Phobius,TM,25,570; Coils,CC,240,260; TMHMM2,TM,29,51; TMHMM2,TM,66,88; TMHMM2,TM,100,117; TMHMM2,TM,122,144; TMHMM2,TM,157,179; TMHMM2,TM,184,206; TMHMM2,TM,286,308; TMHMM2,TM,323,345; TMHMM2,TM,354,376; TMHMM2,TM,485,507; TMHMM2,TM,514,536; TMHMM2,TM,546,568	GRU611	7	5	22702058	22704949	NAN	NAN	NAN	NAN	NAN	Sbicolor(6), R570(6)	Undefined	NAN	NAN
AP85-441	Sspon.001A0040831	NAN	Other	TM-CC	CC, TM	Coils,CC,58,78; TMHMM2,TM,7,25	GRU11307	1	1	108983660	108994593	NAN	NAN	NAN	NAN	NAN	NAN	Undefined	NAN	NAN
AP85-441	Sspon.006A0006331	NAN	Other	TM-CC	CC, TM	Coils,CC,40,60; TMHMM2,TM,7,29	GRU1764	2	6	15293444	15301568	NAN	NAN	NAN	NAN	NAN	Sbicolor(2), Sbicolor(7), R570(7)	Undefined	NAN	NAN
AP85-441	Sspon.008A0019230	NAN	Other	TM-CC	CC, TM	Coils,CC,250,277; TMHMM2,TM,7,29	GRU15848	3	8	60285214	60286744	NAN	NAN	NAN	NAN	NAN	Sbicolor(10), R570(10)	Undefined	NAN	NAN
AP85-441	Sspon.004A0011070	NAN	Other	TM-CC	TM, CC	Phobius,TM,306,351; Coils,CC,70,90; Coils,CC,232,258; TMHMM2,TM,307,324; TMHMM2,TM,334,351	GRU11390	1	4	25733601	25741298	NAN	NAN	NAN	NAN	NAN	NAN	Undefined	NAN	NAN
AP85-441	Sspon.005D0014390	NAN	Other	TM-CC	CC, TM	Coils,CC,167,219; TMHMM2,TM,21,43	GRU5648	4	5	30661576	30662495	NAN	NAN	NAN	NAN	NAN	NAN	Undefined	NAN	NAN
AP85-441	Sspon.007B0014740	NAN	Other	TM-CC	CC, TM	Coils,CC,345,372; TMHMM2,TM,7,29	GRU1845	4	7	43734705	43739818	NAN	NAN	NAN	NAN	NAN	NAN	Undefined	NAN	NAN
AP85-441	Sspon.001D0035200	NAN	Other	TM-CC	CC, TM	Coils,CC,51,74; TMHMM2,TM,289,311	GRU13875	3	1	93072040	93072984	NAN	NAN	NAN	NAN	NAN	NAN	Undefined	NAN	NAN
AP85-441	Sspon.004A0015020	NAN	Other	TM-CC	TM, CC	Phobius,TM,496,541; Coils,CC,50,70; Coils,CC,266,286; TMHMM2,TM,517,539	GRU434	11	4	38482053	38487108	NAN	NAN	NAN	NAN	NAN	NAN	Undefined	NAN	NAN
AP85-441	Sspon.001A0001100	NAN	Other	TM-CC	TM, CC	Phobius,TM,93,226; Coils,CC,166,186	GRU6756	4	1	3273390	3275091	NAN	NAN	NAN	NAN	NAN	NAN	Undefined	NAN	NAN
AP85-441	Sspon.002B0038390	NAN	Other	TM-CC	TM, CC	Phobius,TM,414,476; Coils,CC,86,106	GRU19004	1	2	108597543	108600121	NAN	NAN	NAN	NAN	NAN	NAN	Undefined	NAN	NAN
AP85-441	Sspon.005A0004890	NAN	Other	TM-CC	TM, CC	Phobius,TM,408,464; Coils,CC,249,276; TMHMM2,TM,408,427; TMHMM2,TM,442,464	GRU914	8	5	11126433	11130005	NAN	NAN	NAN	NAN	NAN	Sbicolor(6)	Undefined	NAN	NAN
AP85-441	Sspon.008D0001080	NAN	Other	TM-CC	CC, TM	Coils,CC,36,63; TMHMM2,TM,188,210	GRU8722	4	8	2332013	2335765	NAN	NAN	NAN	NAN	NAN	NAN	Undefined	NAN	NAN
AP85-441	Sspon.001C0034310	NAN	Other	TM-CC	TM, CC	Phobius,TM,56,109; Coils,CC,275,295; TMHMM2,TM,57,79	GRU13899	1	1	97337089	97348785	NAN	NAN	NAN	NAN	NAN	NAN	Undefined	NAN	NAN
AP85-441	Sspon.004A0015150	NAN	Other	TM-CC	CC, TM	Coils,CC,547,567; TMHMM2,TM,23,45; TMHMM2,TM,625,647	GRU462	2	4	39291270	39295943	NAN	NAN	NAN	NAN	NAN	NAN	Undefined	NAN	NAN
AP85-441	Sspon.001A0016550	NAN	Other	TM-CC	TM, CC	Phobius,TM,45,701; Coils,CC,993,1013; TMHMM2,TM,45,67	GRU1078	4	1	37664726	37672505	NAN	NAN	NAN	NAN	NAN	NAN	Undefined	NAN	NAN
AP85-441	Sspon.003C0020100	NAN	Other	TM-CC	CC, TM	Coils,CC,73,107; TMHMM2,TM,54,76	GRU10109	2	3	42836715	42838944	NAN	NAN	NAN	NAN	NAN	NAN	Undefined	NAN	NAN
AP85-441	Sspon.007A0009410	NAN	Other	TM-CC	CC, TM	Coils,CC,821,848; TMHMM2,TM,7,29	GRU59	1	7	18983298	18988116	NAN	NAN	NAN	NAN	3	Sbicolor(9)	Undefined	NAN	NAN
AP85-441	Sspon.003A0027040	NAN	Other	TM-CC	TM, CC	Phobius,TM,134,187; Coils,CC,328,374; TMHMM2,TM,133,155; TMHMM2,TM,170,187	GRU10752	3	3	65995150	65998593	NAN	NAN	NAN	NAN	NAN	NAN	Undefined	NAN	NAN
AP85-441	Sspon.008A0007871	NAN	Other	TM-CC	TM, CC	Phobius,TM,531,593; Coils,CC,1092,1112; TMHMM2,TM,527,549	GRU212	2	8	19324948	19330808	NAN	NAN	NAN	NAN	NAN	Sbicolor(10), Sbicolor(4), R570(10)	Undefined	NAN	NAN
AP85-441	Sspon.003A0021400	NAN	Other	TM-CC	CC, TM	Coils,CC,32,52; TMHMM2,TM,7,24	GRU3003	3	3	53775164	53777399	NAN	NAN	NAN	NAN	NAN	NAN	Undefined	NAN	NAN
AP85-441	Sspon.005A0013171	NAN	Other	TM-CC	TM, CC	Phobius,TM,25,284; Coils,CC,468,488; TMHMM2,TM,21,40; TMHMM2,TM,50,72; TMHMM2,TM,85,107; TMHMM2,TM,111,130; TMHMM2,TM,195,217; TMHMM2,TM,241,263; TMHMM2,TM,265,284	GRU7331	3	5	29524827	29529395	NAN	NAN	NAN	NAN	NAN	Sbicolor(6), R570(6)	Undefined	NAN	NAN
AP85-441	Sspon.003C0002040	NAN	Other	TM-CC	TM, CC	Phobius,TM,37,764; Coils,CC,216,236; TMHMM2,TM,558,580; TMHMM2,TM,678,700; TMHMM2,TM,710,732; TMHMM2,TM,745,764	GRU7856	2	3	4139978	4143038	NAN	NAN	NAN	NAN	NAN	NAN	Undefined	NAN	NAN
AP85-441	Sspon.006A0016680	NAN	Other	TM-CC	TM, CC	Phobius,TM,384,450; Coils,CC,343,363; TMHMM2,TM,386,408; TMHMM2,TM,428,450	GRU7919	2	6	64785762	64788244	NAN	NAN	NAN	NAN	NAN	Sbicolor(7), R570(7)	Undefined	NAN	NAN
AP85-441	Sspon.002A0028970	NAN	Other	TM-CC	CC, TM	Coils,CC,107,177; TMHMM2,TM,5,27	GRU13067	3	2	75116579	75120025	NAN	NAN	NAN	NAN	4	NAN	Undefined	NAN	NAN
AP85-441	Sspon.005A0014530	NAN	Other	TM-CC	TM, CC	Phobius,TM,160,204; Coils,CC,354,374; TMHMM2,TM,164,186	GRU4551	3	5	33180778	33184960	NAN	NAN	NAN	NAN	NAN	NAN	Undefined	NAN	NAN
AP85-441	Sspon.008B0016840	NAN	Other	TM-CC	TM, CC	Phobius,TM,124,961; Coils,CC,1151,1171; TMHMM2,TM,124,146	GRU1393	1	8	50481110	50509722	NAN	NAN	NAN	NAN	NAN	NAN	Undefined	NAN	NAN
AP85-441	Sspon.005A0014410	NAN	Other	TM-CC	TM, CC	Phobius,TM,26,758; Coils,CC,202,222; TMHMM2,TM,577,594; TMHMM2,TM,615,634; TMHMM2,TM,669,691; TMHMM2,TM,704,726; TMHMM2,TM,741,758	GRU624	8	5	32611070	32614252	NAN	NAN	NAN	NAN	NAN	Sbicolor(6)	Tandem	NAN	NAN
AP85-441	Sspon.003B0027440	NAN	Other	TM-CC	CC, TM	Coils,CC,778,798; TMHMM2,TM,5,27	GRU9	3	3	79705528	79712915	NAN	NAN	NAN	NAN	17	NAN	Undefined	NAN	NAN
AP85-441	Sspon.006A0018680	NAN	Other	TM-CC	TM, CC	Phobius,TM,24,100; Coils,CC,513,533; TMHMM2,TM,25,47; TMHMM2,TM,54,76	GRU8299	4	6	72715400	72717582	NAN	NAN	NAN	NAN	NAN	NAN	Undefined	NAN	NAN
AP85-441	Sspon.006A0021250	NAN	Other	TM-CC	TM, CC	Phobius,TM,96,149; Coils,CC,415,452; Coils,CC,459,533; Coils,CC,561,581; TMHMM2,TM,96,113; TMHMM2,TM,126,148	GRU1949	4	6	86315855	86318294	NAN	NAN	NAN	NAN	10	Sbicolor(5)	Tandem	NAN	NAN
AP85-441	Sspon.002A0042360	NAN	Other	TM-CC	TM, CC	Phobius,TM,200,534; Coils,CC,664,684; TMHMM2,TM,249,271; TMHMM2,TM,303,322; TMHMM2,TM,335,357; TMHMM2,TM,367,389; TMHMM2,TM,449,471; TMHMM2,TM,486,508; TMHMM2,TM,515,534	GRU7255	1	2	115681799	115686794	NAN	NAN	NAN	NAN	16	Sbicolor(8)	Undefined	NAN	NAN
AP85-441	Sspon.008C0009780	NAN	Other	TM-CC	CC, TM	Coils,CC,68,88; TMHMM2,TM,94,116	NAN	NAN	8	22957872	22958231	NAN	NAN	NAN	NAN	NAN	NAN	Undefined	NAN	NAN
AP85-441	Sspon.002A0041161	NAN	Other	TM-CC	TM, CC	Phobius,TM,695,736; Coils,CC,191,211	GRU434	11	2	112524894	112533748	NAN	NAN	NAN	NAN	NAN	Sbicolor(8), R570(8)	Undefined	NAN	NAN
AP85-441	Sspon.004C0001891	NAN	Other	TM-CC	TM, CC	Phobius,TM,437,737; Coils,CC,120,140; TMHMM2,TM,439,461; TMHMM2,TM,485,507; TMHMM2,TM,517,539; TMHMM2,TM,665,684; TMHMM2,TM,714,736	GRU571	1	4	3569918	3574950	NAN	NAN	NAN	NAN	NAN	NAN	Undefined	NAN	NAN
AP85-441	Sspon.005D0016370	NAN	Other	TM-CC	TM, CC	Phobius,TM,26,1170; Coils,CC,200,224; TMHMM2,TM,988,1005; TMHMM2,TM,1026,1045; TMHMM2,TM,1087,1109; TMHMM2,TM,1116,1138; TMHMM2,TM,1153,1170	GRU624	8	5	34914524	34927029	NAN	NAN	NAN	NAN	NAN	NAN	Undefined	NAN	NAN
AP85-441	Sspon.003A0015870	NAN	Other	TM-CC	CC, TM	Coils,CC,89,109; TMHMM2,TM,15,37	GRU6829	4	3	35653865	35659650	NAN	NAN	NAN	NAN	3	NAN	Undefined	NAN	NAN
AP85-441	Sspon.006A0013563	NAN	Other	TM-CC	TM, CC	Phobius,TM,12,664; Coils,CC,286,306; TMHMM2,TM,10,28; TMHMM2,TM,101,123; TMHMM2,TM,155,174; TMHMM2,TM,372,394; TMHMM2,TM,421,443; TMHMM2,TM,464,483; TMHMM2,TM,579,601; TMHMM2,TM,622,644; TMHMM2,TM,648,665	GRU355	13	6	53850089	53859943	NAN	NAN	NAN	NAN	NAN	NAN	Undefined	NAN	NAN
AP85-441	Sspon.007A0003490	NAN	Other	TM-CC	CC, TM	Coils,CC,212,232; TMHMM2,TM,247,264	GRU10099	3	7	6371156	6374559	NAN	NAN	NAN	NAN	NAN	Sbicolor(9)	Undefined	NAN	NAN
AP85-441	Sspon.005C0001880	NAN	Other	TM-CC	CC, TM	Coils,CC,48,68; TMHMM2,TM,28,43	GRU2549	3	5	4692130	4697607	NAN	NAN	NAN	NAN	NAN	NAN	Undefined	NAN	NAN
AP85-441	Sspon.006A0001940	NAN	Other	TM-CC	CC, TM	Coils,CC,392,412; TMHMM2,TM,12,34	GRU32	19	6	4137355	4145080	NAN	NAN	NAN	NAN	1	Sbicolor(7), R570(7)	Tandem	NAN	NAN
AP85-441	Sspon.003A0028030	NAN	Other	TM-CC	CC, TM	Coils,CC,419,439; TMHMM2,TM,31,53; TMHMM2,TM,398,420	GRU3574	4	3	68216506	68221239	NAN	NAN	NAN	NAN	NAN	NAN	Undefined	NAN	NAN
AP85-441	Sspon.001A0004790	NAN	Other	TM-CC	CC, TM	Coils,CC,279,299; TMHMM2,TM,52,74	GRU11355	2	1	11947020	11951050	NAN	NAN	NAN	NAN	NAN	NAN	Undefined	NAN	NAN
AP85-441	Sspon.008A0010340	NAN	Other	TM-CC	TM, CC	Phobius,TM,120,1042; Coils,CC,248,282; TMHMM2,TM,120,142; TMHMM2,TM,166,188; TMHMM2,TM,314,336; TMHMM2,TM,429,451; TMHMM2,TM,494,513; TMHMM2,TM,542,564; TMHMM2,TM,599,621; TMHMM2,TM,769,791; TMHMM2,TM,839,861; TMHMM2,TM,898,920; TMHMM2,TM,932,954; TMHMM2,TM,984,1006; TMHMM2,TM,1019,1041	GRU7623	3	8	29223219	29229448	NAN	NAN	NAN	NAN	NAN	NAN	Undefined	NAN	NAN
AP85-441	Sspon.003A0013520	NAN	Other	TM-CC	TM, CC	Phobius,TM,276,588; Coils,CC,47,67; TMHMM2,TM,276,298; TMHMM2,TM,321,343; TMHMM2,TM,356,378; TMHMM2,TM,442,461; TMHMM2,TM,474,492; TMHMM2,TM,502,524; TMHMM2,TM,529,551; TMHMM2,TM,566,588	GRU126	3	3	29862145	29864685	NAN	NAN	NAN	NAN	NAN	NAN	Undefined	NAN	NAN
AP85-441	Sspon.002A0018010	NAN	Other	TM-CC	TM, CC	Phobius,TM,436,873; Coils,CC,312,332; TMHMM2,TM,436,455; TMHMM2,TM,609,631; TMHMM2,TM,672,694; TMHMM2,TM,852,869	GRU77	9	2	37106149	37116681	NAN	NAN	NAN	NAN	NAN	Sbicolor(7)	Undefined	NAN	NAN
AP85-441	Sspon.004A0019380	NAN	Other	TM-CC	TM, CC	Phobius,TM,4,278; Coils,CC,364,384	GRU150	3	4	57057896	57063724	NAN	NAN	NAN	NAN	NAN	NAN	Tandem	NAN	NAN
AP85-441	Sspon.001A0006390	NAN	Other	TM-CC	TM, CC	Phobius,TM,6,497; Coils,CC,800,820; TMHMM2,TM,131,153	GRU357	5	1	15076310	15080024	NAN	NAN	NAN	NAN	NAN	NAN	Undefined	NAN	NAN
AP85-441	Sspon.007A0000122	NAN	Other	TM-CC	CC, TM	Coils,CC,146,173; TMHMM2,TM,7,26	NAN	NAN	7	394969	409996	NAN	NAN	NAN	NAN	NAN	NAN	Undefined	NAN	NAN
AP85-441	Sspon.007D0019040	NAN	Other	TM-CC	TM, CC	Phobius,TM,10,1613; Coils,CC,758,778	GRU44	2	7	54286331	54293015	NAN	NAN	NAN	NAN	NAN	NAN	Undefined	NAN	NAN
AP85-441	Sspon.002A0000520	NAN	Other	TM-CC	CC, TM	Coils,CC,163,196; TMHMM2,TM,106,123	GRU1626	2	2	1418547	1423228	NAN	NAN	NAN	NAN	NAN	NAN	Undefined	NAN	NAN
AP85-441	Sspon.001A0001790	NAN	Other	TM-CC	CC, TM	Coils,CC,528,555; TMHMM2,TM,383,400	GRU6580	3	1	5090531	5095352	NAN	NAN	NAN	NAN	0	NAN	Undefined	NAN	NAN
AP85-441	Sspon.008B0014000	NAN	Other	TM-CC	TM, CC	Phobius,TM,104,395; Coils,CC,583,603; TMHMM2,TM,101,123; TMHMM2,TM,144,166; TMHMM2,TM,181,203; TMHMM2,TM,285,307; TMHMM2,TM,342,364; TMHMM2,TM,371,393	GRU1690	1	8	42000247	42006628	NAN	NAN	NAN	NAN	NAN	Sbicolor(10)	Undefined	NAN	NAN
AP85-441	Sspon.008C0005431	NAN	Other	TM-CC	TM, CC	Phobius,TM,14,210; Coils,CC,481,501; TMHMM2,TM,49,71; TMHMM2,TM,78,97; TMHMM2,TM,101,120; TMHMM2,TM,127,149; TMHMM2,TM,159,176; TMHMM2,TM,189,211	GRU3959	3	8	12247936	12250202	NAN	NAN	NAN	NAN	NAN	Sbicolor(10), R570(10)	Undefined	NAN	NAN
AP85-441	Sspon.002A0017781	NAN	Other	TM-CC	TM, CC	Phobius,TM,5,508; Coils,CC,166,200; Coils,CC,268,302; TMHMM2,TM,5,27; TMHMM2,TM,430,447; TMHMM2,TM,460,477; TMHMM2,TM,492,514	GRU2256	6	2	36658677	36661028	NAN	NAN	NAN	NAN	NAN	NAN	Undefined	NAN	NAN
AP85-441	Sspon.001A0004260	NAN	Other	TM-CC	CC, TM	Coils,CC,270,297; TMHMM2,TM,12,34	GRU19595	1	1	10908251	10909361	NAN	NAN	NAN	NAN	NAN	NAN	Undefined	NAN	NAN
AP85-441	Sspon.002B0017090	NAN	Other	TM-CC	CC, TM	Coils,CC,27,47; TMHMM2,TM,149,171	NAN	NAN	2	40503256	40507486	NAN	NAN	NAN	NAN	NAN	NAN	Undefined	NAN	NAN
AP85-441	Sspon.001A0016810	NAN	Other	TM-CC	TM, CC	Phobius,TM,6,55; Coils,CC,413,433; TMHMM2,TM,13,35	GRU10514	1	1	38252338	38258703	NAN	NAN	NAN	NAN	NAN	NAN	Undefined	NAN	NAN
AP85-441	Sspon.002A0007130	NAN	Other	TM-CC	TM, CC	Phobius,TM,141,273; Coils,CC,73,103; TMHMM2,TM,168,190; TMHMM2,TM,203,225; TMHMM2,TM,251,273	GRU10220	3	2	16088589	16092694	NAN	NAN	NAN	NAN	NAN	NAN	Undefined	NAN	NAN
AP85-441	Sspon.008A0015320	NAN	Other	TM-CC	CC, TM	Coils,CC,137,157; TMHMM2,TM,5,27; TMHMM2,TM,180,202	GRU2851	5	8	51310504	51313490	NAN	NAN	NAN	NAN	NAN	Sbicolor(10), Sbicolor(4), R570(10), R570(4)	Undefined	NAN	NAN
AP85-441	Sspon.002B0012280	NAN	Other	TM-CC	CC, TM	Coils,CC,75,102; TMHMM2,TM,7,29	GRU7891	1	2	28725480	28731192	NAN	NAN	NAN	NAN	NAN	NAN	Undefined	NAN	NAN
AP85-441	Sspon.007A0014721	NAN	Other	TM-CC	TM, CC	Phobius,TM,12,213; Coils,CC,623,654; TMHMM2,TM,10,32; TMHMM2,TM,66,88; TMHMM2,TM,191,213	GRU2375	4	7	37842185	37851749	NAN	NAN	NAN	NAN	NAN	NAN	Undefined	NAN	NAN
AP85-441	Sspon.005A0004840	NAN	Other	TM-CC	CC, TM	Coils,CC,262,292; TMHMM2,TM,155,177	GRU6179	3	5	11007004	11010216	NAN	NAN	NAN	NAN	NAN	Sbicolor(6)	Undefined	NAN	NAN
AP85-441	Sspon.008B0012700	NAN	Other	TM-CC	TM, CC	Phobius,TM,36,176; Coils,CC,190,220; TMHMM2,TM,37,54; TMHMM2,TM,83,105; TMHMM2,TM,117,136; TMHMM2,TM,146,175	GRU12697	3	8	37134875	37135754	NAN	NAN	NAN	NAN	NAN	NAN	Undefined	NAN	NAN
AP85-441	Sspon.001A0004170	NAN	Other	TM-CC	CC, TM	Coils,CC,173,193; TMHMM2,TM,211,228	GRU19597	2	1	10732828	10734093	NAN	NAN	NAN	NAN	NAN	NAN	Undefined	NAN	NAN
AP85-441	Sspon.008D0003090	NAN	Other	TM-CC	TM, CC	Phobius,TM,374,432; Coils,CC,104,128	GRU1234	1	8	6353509	6356586	NAN	NAN	NAN	NAN	NAN	NAN	Undefined	NAN	NAN
AP85-441	Sspon.005D0020600	NAN	Other	TM-CC	TM, CC	Phobius,TM,240,313; Coils,CC,161,181; TMHMM2,TM,237,259; TMHMM2,TM,289,311	GRU16620	1	5	53747441	53753338	NAN	NAN	NAN	NAN	NAN	NAN	Undefined	NAN	NAN
AP85-441	Sspon.007A0011790	NAN	Other	TM-CC	TM, CC	Phobius,TM,1655,1730; Coils,CC,21,48; Coils,CC,494,535	GRU9	3	7	24541855	24548715	NAN	NAN	NAN	NAN	NAN	NAN	Tandem	NAN	NAN
AP85-441	Sspon.007A0000430	NAN	Other	TM-CC	CC, TM	Coils,CC,297,317; TMHMM2,TM,7,29	GRU21948	1	7	860000	861912	NAN	NAN	NAN	NAN	0	Sbicolor(9)	Undefined	NAN	NAN
AP85-441	Sspon.003B0014601	NAN	Other	TM-CC	CC, TM	Coils,CC,130,150; TMHMM2,TM,90,109	GRU985	1	3	31930346	31933477	NAN	NAN	NAN	NAN	NAN	NAN	Undefined	NAN	NAN
AP85-441	Sspon.005A0013100	NAN	Other	TM-CC	CC, TM	Coils,CC,73,110; TMHMM2,TM,10,32	GRU10666	1	5	29391862	29393114	NAN	NAN	NAN	NAN	NAN	Sbicolor(6), R570(6)	Undefined	NAN	NAN
AP85-441	Sspon.007D0012740	NAN	Other	TM-CC	TM, CC	Phobius,TM,5,1165; Coils,CC,456,476; TMHMM2,TM,39,61; TMHMM2,TM,74,96; TMHMM2,TM,111,128; TMHMM2,TM,135,152; TMHMM2,TM,167,189; TMHMM2,TM,297,319; TMHMM2,TM,334,356; TMHMM2,TM,409,431; TMHMM2,TM,435,457; TMHMM2,TM,517,539; TMHMM2,TM,903,920; TMHMM2,TM,927,949; TMHMM2,TM,1023,1045; TMHMM2,TM,1116,1138; TMHMM2,TM,1143,1165	GRU23	13	7	36666411	36671728	NAN	NAN	NAN	NAN	NAN	NAN	Undefined	NAN	NAN
AP85-441	Sspon.006A0016480	NAN	Other	TM-CC	TM, CC	Phobius,TM,5,471; Coils,CC,176,203; TMHMM2,TM,5,27; TMHMM2,TM,393,410; TMHMM2,TM,423,440; TMHMM2,TM,455,477	GRU2256	6	6	64462685	64465171	NAN	NAN	NAN	NAN	NAN	Sbicolor(7), R570(7)	Undefined	NAN	NAN
AP85-441	Sspon.003C0011650	NAN	Other	TM-CC	TM, CC	Phobius,TM,24,335; Coils,CC,151,171; TMHMM2,TM,28,50; TMHMM2,TM,313,335	GRU3818	1	3	25891074	25896432	NAN	NAN	NAN	NAN	NAN	NAN	Undefined	NAN	NAN
AP85-441	Sspon.001A0037620	NAN	Other	TM-CC	CC, TM	Coils,CC,38,58; TMHMM2,TM,281,303	GRU13850	3	1	103400292	103401218	NAN	NAN	NAN	NAN	NAN	NAN	Undefined	NAN	NAN
AP85-441	Sspon.001B0026850	NAN	Other	TM-CC	TM, CC	Phobius,TM,7,720; Coils,CC,194,214; TMHMM2,TM,10,27; TMHMM2,TM,40,62; TMHMM2,TM,535,557; TMHMM2,TM,578,600; TMHMM2,TM,615,637; TMHMM2,TM,666,688; TMHMM2,TM,698,720	GRU15	31	1	73808413	73810634	NAN	NAN	NAN	NAN	NAN	NAN	Undefined	NAN	NAN
AP85-441	Sspon.008A0000980	NAN	Other	TM-CC	CC, TM	Coils,CC,153,173; TMHMM2,TM,21,40	GRU13464	1	8	2070544	2072531	NAN	NAN	NAN	NAN	NAN	NAN	Undefined	NAN	NAN
AP85-441	Sspon.001B0044130	NAN	Other	TM-CC	TM, CC	Phobius,TM,276,332; Coils,CC,12,32	GRU13400	1	1	112324647	112330643	NAN	NAN	NAN	NAN	NAN	NAN	Undefined	NAN	NAN
AP85-441	Sspon.001A0041790	NAN	Other	TM-CC	TM, CC	Phobius,TM,55,477; Coils,CC,479,499; TMHMM2,TM,53,75; TMHMM2,TM,90,112; TMHMM2,TM,132,154; TMHMM2,TM,169,188; TMHMM2,TM,200,222; TMHMM2,TM,232,254; TMHMM2,TM,273,295; TMHMM2,TM,310,332; TMHMM2,TM,353,375; TMHMM2,TM,402,424; TMHMM2,TM,429,451; TMHMM2,TM,457,479	GRU165	13	1	110516689	110518814	NAN	NAN	NAN	NAN	NAN	NAN	Undefined	NAN	NAN
AP85-441	Sspon.004A0020720	NAN	Other	TM-CC	TM, CC	Phobius,TM,183,348; Coils,CC,348,368; TMHMM2,TM,190,212; TMHMM2,TM,225,247; TMHMM2,TM,303,325; TMHMM2,TM,327,349	GRU14	10	4	60040254	60042629	NAN	NAN	NAN	NAN	NAN	NAN	Tandem	NAN	NAN
AP85-441	Sspon.005B0023270	NAN	Other	TM-CC	TM, CC	Phobius,TM,75,390; Coils,CC,675,695; TMHMM2,TM,75,94; TMHMM2,TM,101,123; TMHMM2,TM,162,184; TMHMM2,TM,197,219; TMHMM2,TM,234,256; TMHMM2,TM,293,315; TMHMM2,TM,319,341; TMHMM2,TM,354,376	GRU1517	4	5	84178102	84182567	NAN	NAN	NAN	NAN	NAN	NAN	Undefined	NAN	NAN
AP85-441	Sspon.008C0011890	NAN	Other	TM-CC	TM, CC	Phobius,TM,83,1135; Coils,CC,661,685; TMHMM2,TM,98,120; TMHMM2,TM,303,325; TMHMM2,TM,359,381; TMHMM2,TM,919,941; TMHMM2,TM,956,975; TMHMM2,TM,1005,1027; TMHMM2,TM,1037,1056; TMHMM2,TM,1069,1091; TMHMM2,TM,1111,1133	GRU74	2	8	35960538	35966451	NAN	NAN	NAN	NAN	NAN	NAN	Undefined	NAN	NAN
AP85-441	Sspon.002A0029770	NAN	Other	TM-CC	CC, TM	Coils,CC,468,488; TMHMM2,TM,7,29	GRU337	4	2	77312728	77314347	NAN	NAN	NAN	NAN	NAN	NAN	Tandem	NAN	NAN
AP85-441	Sspon.001B0039310	NAN	Other	TM-CC	CC, TM	Coils,CC,69,89; TMHMM2,TM,256,278	GRU13839	1	1	103707741	103710446	NAN	NAN	NAN	NAN	NAN	NAN	Undefined	NAN	NAN
AP85-441	Sspon.003A0019140	NAN	Other	TM-CC	CC, TM	Coils,CC,519,539; TMHMM2,TM,50,72	GRU1224	1	3	49103656	49107562	NAN	NAN	NAN	NAN	NAN	NAN	Undefined	NAN	NAN
AP85-441	Sspon.003B0035271	NAN	Other	TM-CC	TM, CC	Phobius,TM,164,554; Coils,CC,263,283; TMHMM2,TM,156,178; TMHMM2,TM,193,215; TMHMM2,TM,532,554	GRU6009	4	3	98215647	98221549	NAN	NAN	NAN	NAN	NAN	NAN	Undefined	NAN	NAN
AP85-441	Sspon.003A0006381	NAN	Other	TM-CC	CC, TM	Coils,CC,288,308; TMHMM2,TM,36,58	GRU14665	3	3	14330776	14335958	NAN	NAN	NAN	NAN	NAN	NAN	Undefined	NAN	NAN
AP85-441	Sspon.002B0038150	NAN	Other	TM-CC	TM, CC	Phobius,TM,15,346; Coils,CC,236,268; TMHMM2,TM,15,34; TMHMM2,TM,46,68; TMHMM2,TM,88,110; TMHMM2,TM,324,346	GRU21719	1	2	108216877	108220592	NAN	NAN	NAN	NAN	NAN	R570(8)	Undefined	NAN	NAN
AP85-441	Sspon.008A0012990	NAN	Other	TM-CC	TM, CC	Phobius,TM,21,426; Coils,CC,618,638; TMHMM2,TM,21,43; TMHMM2,TM,63,85; TMHMM2,TM,152,174; TMHMM2,TM,194,213; TMHMM2,TM,220,242; TMHMM2,TM,265,287; TMHMM2,TM,299,321; TMHMM2,TM,350,372; TMHMM2,TM,379,401; TMHMM2,TM,406,428	GRU13	12	8	44554374	44559614	NAN	NAN	NAN	NAN	NAN	Sbicolor(10)	Undefined	NAN	NAN
AP85-441	Sspon.004A0005180	NAN	Other	TM-CC	TM, CC	Phobius,TM,12,82; Coils,CC,76,96; TMHMM2,TM,60,82	GRU15005	3	4	12507813	12508112	NAN	NAN	NAN	NAN	NAN	NAN	Undefined	NAN	NAN
AP85-441	Sspon.006A0001160	NAN	Other	TM-CC	TM, CC	Phobius,TM,499,561; Coils,CC,797,817	GRU212	2	6	2828849	2835219	NAN	NAN	NAN	NAN	0	Sbicolor(7), R570(7)	Undefined	NAN	NAN
AP85-441	Sspon.002B0002710	NAN	Other	TM-CC	CC, TM	Coils,CC,154,181; TMHMM2,TM,197,219	GRU2065	6	2	7746903	7749401	NAN	NAN	NAN	NAN	NAN	NAN	Undefined	NAN	NAN
AP85-441	Sspon.008A0002000	NAN	Other	TM-CC	TM, CC	Phobius,TM,111,554; Coils,CC,573,593; TMHMM2,TM,111,133; TMHMM2,TM,146,163; TMHMM2,TM,173,195; TMHMM2,TM,200,222; TMHMM2,TM,232,254; TMHMM2,TM,261,283; TMHMM2,TM,402,424; TMHMM2,TM,431,453; TMHMM2,TM,463,485; TMHMM2,TM,502,524; TMHMM2,TM,529,551	GRU146	2	8	4705216	4709394	NAN	NAN	NAN	NAN	1	NAN	Tandem	NAN	NAN
AP85-441	Sspon.008C0004710	NAN	Other	TM-CC	CC, TM	Coils,CC,281,301; TMHMM2,TM,34,56	NAN	NAN	8	10296585	10297616	NAN	NAN	NAN	NAN	NAN	NAN	Undefined	NAN	NAN
AP85-441	Sspon.003A0024121	NAN	Other	TM-CC	CC, TM	Coils,CC,276,296; TMHMM2,TM,29,46	GRU37	7	3	60115118	60117501	NAN	NAN	NAN	NAN	NAN	NAN	Undefined	NAN	NAN
AP85-441	Sspon.007A0010550	NAN	Other	TM-CC	TM, CC	Phobius,TM,65,574; Coils,CC,174,194; TMHMM2,TM,63,85; TMHMM2,TM,89,111; TMHMM2,TM,196,218; TMHMM2,TM,228,250; TMHMM2,TM,381,403; TMHMM2,TM,423,444; TMHMM2,TM,464,486; TMHMM2,TM,506,528; TMHMM2,TM,553,575	GRU125	4	7	21811313	21814439	NAN	NAN	NAN	NAN	NAN	Sbicolor(1), Sbicolor(9), R570(1), R570(9)	Tandem	NAN	NAN
AP85-441	Sspon.001B0036830	NAN	Other	TM-CC	TM, CC	Phobius,TM,2,572; Coils,CC,141,161; Coils,CC,172,199; TMHMM2,TM,292,314; TMHMM2,TM,327,349; TMHMM2,TM,389,411; TMHMM2,TM,428,446; TMHMM2,TM,461,483; TMHMM2,TM,504,535; TMHMM2,TM,555,577	GRU11358	3	1	97992284	97994409	NAN	NAN	NAN	NAN	NAN	NAN	Undefined	NAN	NAN
AP85-441	Sspon.003B0000291	NAN	Other	TM-CC	CC, TM	Coils,CC,53,73; TMHMM2,TM,5,27	GRU20551	1	3	649271	651038	NAN	NAN	NAN	NAN	12	NAN	Undefined	NAN	NAN
AP85-441	Sspon.001A0011411	NAN	Other	TM-CC	TM, CC	Phobius,TM,100,225; Coils,CC,311,338; TMHMM2,TM,96,118; TMHMM2,TM,131,153; TMHMM2,TM,173,195	GRU6130	4	1	27131830	27136514	NAN	NAN	NAN	NAN	NAN	NAN	Undefined	NAN	NAN
AP85-441	Sspon.005C0010370	NAN	Other	TM-CC	TM, CC	Phobius,TM,155,200; Coils,CC,65,85; TMHMM2,TM,155,174; TMHMM2,TM,178,200	GRU4551	3	5	24569389	24570342	NAN	NAN	NAN	NAN	NAN	NAN	Tandem	NAN	NAN
AP85-441	Sspon.004B0020650	NAN	Other	TM-CC	TM, CC	Phobius,TM,820,1706; Coils,CC,1024,1051; Coils,CC,1077,1097; Coils,CC,1227,1247	GRU12456	1	4	63574994	63591350	NAN	NAN	NAN	NAN	NAN	NAN	Undefined	NAN	NAN
AP85-441	Sspon.005A0019730	NAN	Other	TM-CC	CC, TM	Coils,CC,101,128; TMHMM2,TM,9,31	GRU21104	2	5	58533651	58534280	NAN	NAN	NAN	NAN	NAN	Sbicolor(6)	Undefined	NAN	NAN
AP85-441	Sspon.007B0008720	NAN	Other	TM-CC	TM, CC	Phobius,TM,41,701; Coils,CC,321,341; TMHMM2,TM,41,63; TMHMM2,TM,135,157; TMHMM2,TM,190,209; TMHMM2,TM,407,429; TMHMM2,TM,454,476; TMHMM2,TM,496,518; TMHMM2,TM,544,566; TMHMM2,TM,606,628; TMHMM2,TM,658,677	GRU355	13	7	17606747	17614316	NAN	NAN	NAN	NAN	NAN	NAN	Undefined	NAN	NAN
AP85-441	Sspon.005A0011993	NAN	Other	TM-CC	TM, CC	Phobius,TM,102,206; Coils,CC,56,83; TMHMM2,TM,102,124; TMHMM2,TM,128,150; TMHMM2,TM,155,172; TMHMM2,TM,187,209	GRU5300	3	5	27003431	27006031	NAN	NAN	NAN	NAN	NAN	Sbicolor(6), R570(6)	Undefined	NAN	NAN
AP85-441	Sspon.004A0005120	NAN	Other	TM-CC	TM, CC	Phobius,TM,150,282; Coils,CC,123,143; TMHMM2,TM,149,171; TMHMM2,TM,186,208; TMHMM2,TM,228,250; TMHMM2,TM,260,282	GRU7054	4	4	12419251	12421370	NAN	NAN	NAN	NAN	NAN	NAN	Undefined	NAN	NAN
AP85-441	Sspon.005A0017111	NAN	Other	TM-CC	CC, TM	Coils,CC,311,331; TMHMM2,TM,7,26	GRU2079	2	5	47242513	47245041	NAN	NAN	NAN	NAN	NAN	NAN	Undefined	NAN	NAN
AP85-441	Sspon.001A0040181	NAN	Other	TM-CC	TM, CC	Phobius,TM,2,521; Coils,CC,307,327; TMHMM2,TM,94,116; TMHMM2,TM,147,169; TMHMM2,TM,181,203; TMHMM2,TM,208,230; TMHMM2,TM,243,265; TMHMM2,TM,280,302; TMHMM2,TM,411,428; TMHMM2,TM,438,460; TMHMM2,TM,465,487; TMHMM2,TM,502,524	GRU2222	4	1	107843087	107850153	NAN	NAN	NAN	NAN	NAN	NAN	Undefined	NAN	NAN
AP85-441	Sspon.005A0012431	NAN	Other	TM-CC	TM, CC	Phobius,TM,74,254; Coils,CC,94,114; TMHMM2,TM,177,199; TMHMM2,TM,206,223; TMHMM2,TM,233,252	GRU4329	3	5	27959228	27961068	NAN	NAN	NAN	NAN	NAN	Sbicolor(6), R570(6)	Undefined	NAN	NAN
AP85-441	Sspon.001D0035750	NAN	Other	TM-CC	CC, TM	Coils,CC,118,138; TMHMM2,TM,154,176	NAN	NAN	1	94252447	94259006	NAN	NAN	NAN	NAN	NAN	NAN	Undefined	NAN	NAN
AP85-441	Sspon.001A0026060	NAN	Other	TM-CC	TM, CC	Phobius,TM,212,258; Coils,CC,88,108; TMHMM2,TM,212,232; TMHMM2,TM,242,259	GRU19312	2	1	77077470	77080289	NAN	NAN	NAN	NAN	4	NAN	Undefined	NAN	NAN
AP85-441	Sspon.002A0042770	NAN	Other	TM-CC	CC, TM	Coils,CC,70,90; TMHMM2,TM,100,117	GRU17051	1	2	116972511	116974911	NAN	NAN	NAN	NAN	17	NAN	Undefined	NAN	NAN
AP85-441	Sspon.002D0034960	NAN	Other	TM-CC	TM, CC	Phobius,TM,6,132; Coils,CC,436,456; Coils,CC,463,483; TMHMM2,TM,5,24; TMHMM2,TM,37,59; TMHMM2,TM,77,99; TMHMM2,TM,112,134	GRU4866	1	2	95143396	95151276	NAN	NAN	NAN	NAN	NAN	NAN	Undefined	NAN	NAN
AP85-441	Sspon.004A0005910	NAN	Other	TM-CC	TM, CC	Phobius,TM,11,646; Coils,CC,311,331; TMHMM2,TM,290,312; TMHMM2,TM,365,387; TMHMM2,TM,392,414; TMHMM2,TM,427,449; TMHMM2,TM,464,486; TMHMM2,TM,513,535; TMHMM2,TM,545,567; TMHMM2,TM,580,602; TMHMM2,TM,624,646	GRU54	10	4	13832400	13834370	NAN	NAN	NAN	NAN	2	NAN	Tandem	NAN	NAN
AP85-441	Sspon.007B0015410	NAN	Other	TM-CC	TM, CC	Phobius,TM,264,1051; Coils,CC,444,464; TMHMM2,TM,264,286; TMHMM2,TM,293,312; TMHMM2,TM,848,870; TMHMM2,TM,882,904; TMHMM2,TM,919,941; TMHMM2,TM,967,989; TMHMM2,TM,999,1021; TMHMM2,TM,1034,1051	GRU15	31	7	47101689	47108278	NAN	NAN	NAN	NAN	NAN	NAN	Undefined	NAN	NAN
AP85-441	Sspon.001A0041680	NAN	Other	TM-CC	TM, CC	Phobius,TM,6,105; Coils,CC,121,211; TMHMM2,TM,4,26; TMHMM2,TM,46,68; TMHMM2,TM,83,105	GRU10295	3	1	110145583	110149050	NAN	NAN	NAN	NAN	NAN	NAN	Undefined	NAN	NAN
AP85-441	Sspon.006B0022890	NAN	Other	TM-CC	TM, CC	Phobius,TM,100,244; Coils,CC,11,31; TMHMM2,TM,100,122; TMHMM2,TM,132,154; TMHMM2,TM,159,181; TMHMM2,TM,196,218; TMHMM2,TM,225,244	GRU22981	1	6	78983154	78983930	NAN	NAN	NAN	NAN	NAN	Sbicolor(5), R570(5)	Tandem	NAN	NAN
AP85-441	Sspon.003C0018760	NAN	Other	TM-CC	TM, CC	Phobius,TM,10,662; Coils,CC,394,414	GRU7384	1	3	39476043	39481110	NAN	NAN	NAN	NAN	NAN	NAN	Undefined	NAN	NAN
AP85-441	Sspon.001B0026211	NAN	Other	TM-CC	TM, CC	Phobius,TM,156,228; Coils,CC,32,101; Coils,CC,334,366; TMHMM2,TM,156,178; TMHMM2,TM,182,204; TMHMM2,TM,209,231	GRU2566	2	1	71520121	71526473	NAN	NAN	NAN	NAN	NAN	NAN	Undefined	NAN	NAN
AP85-441	Sspon.006A0014440	NAN	Other	TM-CC	CC, TM	Coils,CC,489,509; TMHMM2,TM,523,545	GRU904	3	6	57591803	57594572	NAN	NAN	NAN	NAN	NAN	Sbicolor(7)	Undefined	NAN	NAN
AP85-441	Sspon.008A0014191	NAN	Other	TM-CC	TM, CC	Phobius,TM,486,771; Coils,CC,832,859; Coils,CC,864,905; Coils,CC,922,998	GRU41	6	8	48518571	48530207	NAN	NAN	NAN	NAN	NAN	Sbicolor(10)	Undefined	NAN	NAN
AP85-441	Sspon.006B0006451	NAN	Other	TM-CC	TM, CC	Phobius,TM,9,504; Coils,CC,637,657; TMHMM2,TM,9,28; TMHMM2,TM,43,65; TMHMM2,TM,161,183; TMHMM2,TM,228,250; TMHMM2,TM,310,332; TMHMM2,TM,347,369; TMHMM2,TM,429,451; TMHMM2,TM,456,478; TMHMM2,TM,485,504	GRU13	12	6	14299538	14301821	NAN	NAN	NAN	NAN	NAN	R570(7)	Undefined	NAN	NAN
AP85-441	Sspon.004C0017360	NAN	Other	TM-CC	CC, TM	Coils,CC,109,178; TMHMM2,TM,4,21; TMHMM2,TM,42,64	GRU8523	4	4	54757243	54758949	NAN	NAN	NAN	NAN	NAN	NAN	Undefined	NAN	NAN
AP85-441	Sspon.001A0023300	NAN	Other	TM-CC	TM, CC	Phobius,TM,20,501; Coils,CC,254,281; TMHMM2,TM,20,42; TMHMM2,TM,69,91; TMHMM2,TM,100,122; TMHMM2,TM,132,151; TMHMM2,TM,164,186; TMHMM2,TM,213,232; TMHMM2,TM,349,371; TMHMM2,TM,375,394; TMHMM2,TM,406,428; TMHMM2,TM,443,465; TMHMM2,TM,478,500	GRU78	10	1	69791729	69793303	NAN	NAN	NAN	NAN	NAN	NAN	Undefined	NAN	NAN
AP85-441	Sspon.004A0021230	NAN	Other	TM-CC	CC, TM	Coils,CC,240,274; TMHMM2,TM,7,25	GRU51	10	4	61167936	61172121	NAN	NAN	NAN	NAN	6	Sbicolor(10)	Tandem	NAN	NAN
AP85-441	Sspon.001A0033480	NAN	Other	TM-CC	TM, CC	Phobius,TM,4,177; Coils,CC,414,434	GRU4034	1	1	95059796	95067105	NAN	NAN	NAN	NAN	NAN	NAN	Undefined	NAN	NAN
AP85-441	Sspon.008A0020163	NAN	Other	TM-CC	CC, TM	Coils,CC,55,79; TMHMM2,TM,12,34	GRU1783	1	8	62930569	62932754	NAN	NAN	NAN	NAN	NAN	Sbicolor(10), R570(10)	Undefined	NAN	NAN
AP85-441	Sspon.005A0008280	NAN	Other	TM-CC	CC, TM	Coils,CC,190,224; TMHMM2,TM,225,244	GRU15314	3	5	20301393	20304527	NAN	NAN	NAN	NAN	5	Sbicolor(4), Sbicolor(6), R570(4), R570(6)	Undefined	NAN	NAN
AP85-441	Sspon.002A0029670	NAN	Other	TM-CC	TM, CC	Phobius,TM,334,1508; Coils,CC,129,149; TMHMM2,TM,1109,1131; TMHMM2,TM,1156,1178; TMHMM2,TM,1193,1210; TMHMM2,TM,1247,1269; TMHMM2,TM,1279,1301; TMHMM2,TM,1355,1377; TMHMM2,TM,1382,1400; TMHMM2,TM,1420,1442; TMHMM2,TM,1447,1466; TMHMM2,TM,1487,1509	GRU34	14	2	77195676	77216585	NAN	NAN	NAN	NAN	NAN	NAN	Undefined	NAN	NAN
AP85-441	Sspon.006A0021230	NAN	Other	TM-CC	TM, CC	Phobius,TM,63,460; Coils,CC,455,475; TMHMM2,TM,67,89; TMHMM2,TM,101,120	GRU16071	2	6	86249270	86253004	NAN	NAN	NAN	NAN	10	Sbicolor(5)	Tandem	NAN	NAN
AP85-441	Sspon.003D0003130	NAN	Other	TM-CC	CC, TM	Coils,CC,77,97; TMHMM2,TM,7,29	GRU20505	2	3	6850713	6866303	NAN	NAN	NAN	NAN	21	NAN	Undefined	NAN	NAN
AP85-441	Sspon.002C0030020	NAN	Other	TM-CC	CC, TM	Coils,CC,213,233; TMHMM2,TM,28,50	GRU3702	2	2	81237922	81241151	NAN	NAN	NAN	NAN	NAN	NAN	Undefined	NAN	NAN
AP85-441	Sspon.006A0009440	NAN	Other	TM-CC	CC, TM	Coils,CC,179,206; TMHMM2,TM,27,44	GRU2619	5	6	26644346	26648305	NAN	NAN	NAN	NAN	NAN	NAN	Undefined	NAN	NAN
AP85-441	Sspon.005B0012480	NAN	Other	TM-CC	TM, CC	Phobius,TM,155,448; Coils,CC,261,281; Coils,CC,314,334; TMHMM2,TM,163,185; TMHMM2,TM,407,429	GRU4551	3	5	27717819	27724509	NAN	NAN	NAN	NAN	NAN	NAN	Tandem	NAN	NAN
AP85-441	Sspon.001A0034370	NAN	Other	TM-CC	TM, CC	Phobius,TM,14,125; Coils,CC,84,104; TMHMM2,TM,13,35; TMHMM2,TM,108,125	GRU8288	4	1	96162030	96163791	NAN	NAN	NAN	NAN	NAN	NAN	Undefined	NAN	NAN
AP85-441	Sspon.001A0008680	NAN	Other	TM-CC	TM, CC	Phobius,TM,1575,2095; Coils,CC,303,323; Coils,CC,439,487; Coils,CC,495,529; Coils,CC,576,596; Coils,CC,598,625; Coils,CC,1849,1869	GRU9	3	1	20042831	20044458	NAN	NAN	NAN	NAN	NAN	NAN	Undefined	NAN	NAN
AP85-441	Sspon.001A0025430	NAN	Other	TM-CC	TM, CC	Phobius,TM,232,278; Coils,CC,109,129; Coils,CC,209,229	GRU14146	3	1	76020184	76021413	NAN	NAN	NAN	NAN	NAN	NAN	Undefined	NAN	NAN
AP85-441	Sspon.001C0006800	NAN	Other	TM-CC	CC, TM	Coils,CC,295,315; TMHMM2,TM,2,24	NAN	NAN	1	15947038	15950556	NAN	NAN	NAN	NAN	NAN	NAN	Undefined	NAN	NAN
AP85-441	Sspon.004A0018620	NAN	Other	TM-CC	TM, CC	Phobius,TM,70,419; Coils,CC,438,458	GRU20639	1	4	54675397	54676908	NAN	NAN	NAN	NAN	NAN	NAN	Undefined	NAN	NAN
AP85-441	Sspon.002A0005840	NAN	Other	TM-CC	CC, TM	Coils,CC,172,192; TMHMM2,TM,235,252	GRU4729	1	2	12894044	12896681	NAN	NAN	NAN	NAN	NAN	NAN	Undefined	NAN	NAN
AP85-441	Sspon.001A0027721	NAN	Other	TM-CC	CC, TM	Coils,CC,95,115; TMHMM2,TM,28,50	GRU240	11	1	81522192	81526386	NAN	NAN	NAN	NAN	NAN	NAN	Undefined	NAN	NAN
AP85-441	Sspon.001A0011572	NAN	Other	TM-CC	TM, CC	Phobius,TM,6,211; Coils,CC,221,241; TMHMM2,TM,10,32; TMHMM2,TM,45,64; TMHMM2,TM,68,90; TMHMM2,TM,97,119; TMHMM2,TM,129,151; TMHMM2,TM,163,185; TMHMM2,TM,189,211	GRU14084	2	1	27625871	27628055	NAN	NAN	NAN	NAN	NAN	NAN	Undefined	NAN	NAN
AP85-441	Sspon.001B0044150	NAN	Other	TM-CC	TM, CC	Phobius,TM,46,164; Coils,CC,362,382; TMHMM2,TM,46,68; TMHMM2,TM,109,131; TMHMM2,TM,143,165	GRU6237	1	1	112359396	112364876	NAN	NAN	NAN	NAN	NAN	NAN	Undefined	NAN	NAN
AP85-441	Sspon.005B0014521	NAN	Other	TM-CC	TM, CC	Phobius,TM,20,493; Coils,CC,338,358; TMHMM2,TM,20,42	GRU37	7	5	37197282	37199166	NAN	NAN	NAN	NAN	NAN	NAN	Undefined	NAN	NAN
AP85-441	Sspon.001A0041490	NAN	Other	TM-CC	TM, CC	Phobius,TM,116,270; Coils,CC,345,365; TMHMM2,TM,112,134; TMHMM2,TM,167,189; TMHMM2,TM,204,226; TMHMM2,TM,249,271	GRU13475	3	1	109860384	109868691	NAN	NAN	NAN	NAN	NAN	NAN	Undefined	NAN	NAN
AP85-441	Sspon.005D0020170	NAN	Other	TM-CC	TM, CC	Phobius,TM,12,530; Coils,CC,199,230; TMHMM2,TM,7,29; TMHMM2,TM,331,353; TMHMM2,TM,365,387; TMHMM2,TM,397,416	GRU21181	2	5	52529012	52530800	NAN	NAN	NAN	NAN	NAN	NAN	Undefined	NAN	NAN
AP85-441	Sspon.002B0024671	NAN	Other	TM-CC	TM, CC	Phobius,TM,70,119; Coils,CC,250,270; TMHMM2,TM,70,92; TMHMM2,TM,99,118	GRU15	31	2	70331338	70335056	NAN	NAN	NAN	NAN	NAN	NAN	Undefined	NAN	NAN
AP85-441	Sspon.001A0001720	NAN	Other	TM-CC	CC, TM	Coils,CC,80,100; TMHMM2,TM,441,463	GRU34	14	1	4924865	4931170	NAN	NAN	NAN	NAN	0	NAN	Undefined	NAN	NAN
AP85-441	Sspon.008D0008750	NAN	Other	TM-CC	TM, CC	Phobius,TM,7,316; Coils,CC,604,638; TMHMM2,TM,7,26	NAN	NAN	8	19291706	19294903	NAN	NAN	NAN	NAN	NAN	NAN	Undefined	NAN	NAN
AP85-441	Sspon.004A0027350	NAN	Other	TM-CC	CC, TM	Coils,CC,105,125; TMHMM2,TM,5,27	GRU3510	2	4	74807585	74812969	NAN	NAN	NAN	NAN	NAN	NAN	Undefined	NAN	NAN
AP85-441	Sspon.004A0017620	NAN	Other	TM-CC	CC, TM	Coils,CC,85,119; TMHMM2,TM,210,232	GRU2570	2	4	51013839	51020371	NAN	NAN	NAN	NAN	NAN	NAN	Undefined	NAN	NAN
AP85-441	Sspon.003D0012590	NAN	Other	TM-CC	TM, CC	Phobius,TM,101,171; Coils,CC,24,58; TMHMM2,TM,101,120; TMHMM2,TM,125,147; TMHMM2,TM,154,171	GRU14688	2	3	27455743	27456295	NAN	NAN	NAN	NAN	22	NAN	Undefined	NAN	NAN
AP85-441	Sspon.004B0004640	NAN	Other	TM-CC	CC, TM	Coils,CC,86,106; TMHMM2,TM,13,35	GRU8467	2	4	9889021	9889347	NAN	NAN	NAN	NAN	NAN	NAN	Undefined	NAN	NAN
AP85-441	Sspon.003A0003700	NAN	Other	TM-CC	CC, TM	Coils,CC,43,63; TMHMM2,TM,17,39	NAN	NAN	3	7894008	7898232	NAN	NAN	NAN	NAN	NAN	NAN	Undefined	NAN	NAN
AP85-441	Sspon.003A0005092	NAN	Other	TM-CC	TM, CC	Phobius,TM,89,139; Coils,CC,164,184; TMHMM2,TM,89,111; TMHMM2,TM,121,143	GRU20436	2	3	10505673	10506825	NAN	NAN	NAN	NAN	NAN	NAN	Undefined	NAN	NAN
AP85-441	Sspon.003A0025281	NAN	Other	TM-CC	TM, CC	Phobius,TM,6,59; Coils,CC,84,104; Coils,CC,127,147; Coils,CC,182,202; Coils,CC,243,263; Coils,CC,286,306; TMHMM2,TM,5,23; TMHMM2,TM,43,60	GRU10563	3	3	63089272	63098369	NAN	NAN	NAN	NAN	NAN	NAN	Undefined	NAN	NAN
AP85-441	Sspon.001B0036230	NAN	Other	TM-CC	TM, CC	Phobius,TM,149,193; Coils,CC,596,616	NAN	NAN	1	96628943	96633702	NAN	NAN	NAN	NAN	NAN	NAN	Undefined	NAN	NAN
AP85-441	Sspon.002A0017450	NAN	Other	TM-CC	CC, TM	Coils,CC,86,106; TMHMM2,TM,19,41	GRU240	11	2	35919724	35922329	NAN	NAN	NAN	NAN	NAN	NAN	Undefined	NAN	NAN
AP85-441	Sspon.003A0014180	NAN	Other	TM-CC	TM, CC	Phobius,TM,403,1513; Coils,CC,11,31; Coils,CC,136,163; TMHMM2,TM,680,702; TMHMM2,TM,715,737; TMHMM2,TM,764,786; TMHMM2,TM,799,818; TMHMM2,TM,823,845; TMHMM2,TM,905,927; TMHMM2,TM,1348,1367; TMHMM2,TM,1380,1397; TMHMM2,TM,1428,1450; TMHMM2,TM,1463,1482; TMHMM2,TM,1492,1514; TMHMM2,TM,1521,1543	GRU12	101	3	31482802	31500423	NAN	NAN	NAN	NAN	2	NAN	Tandem	NAN	NAN
AP85-441	Sspon.003C0022280	NAN	Other	TM-CC	TM, CC	Phobius,TM,452,1415; Coils,CC,718,738; TMHMM2,TM,451,473; TMHMM2,TM,485,504; TMHMM2,TM,536,558; TMHMM2,TM,571,590; TMHMM2,TM,595,617; TMHMM2,TM,681,703; TMHMM2,TM,1252,1274; TMHMM2,TM,1287,1309; TMHMM2,TM,1331,1353; TMHMM2,TM,1366,1388; TMHMM2,TM,1393,1415	GRU12	101	3	47869581	47876707	NAN	NAN	NAN	NAN	NAN	NAN	Undefined	NAN	NAN
AP85-441	Sspon.001B0003520	NAN	Other	TM-CC	CC, TM	Coils,CC,84,104; TMHMM2,TM,104,126	GRU22307	1	1	8112059	8114401	NAN	NAN	NAN	NAN	NAN	NAN	Undefined	NAN	NAN
AP85-441	Sspon.003A0003922	NAN	Other	TM-CC	CC, TM	Coils,CC,54,81; TMHMM2,TM,359,381	GRU1572	4	3	8292749	8299896	NAN	NAN	NAN	NAN	NAN	NAN	Undefined	NAN	NAN
AP85-441	Sspon.005A0025790	NAN	Other	TM-CC	TM, CC	Phobius,TM,38,645; Coils,CC,767,794; TMHMM2,TM,36,58; TMHMM2,TM,70,89; TMHMM2,TM,99,121; TMHMM2,TM,227,249; TMHMM2,TM,259,281; TMHMM2,TM,337,354; TMHMM2,TM,382,404; TMHMM2,TM,416,435; TMHMM2,TM,445,467; TMHMM2,TM,561,581; TMHMM2,TM,591,613; TMHMM2,TM,620,642	GRU46	10	5	85166368	85170918	NAN	NAN	NAN	NAN	14	NAN	Tandem	NAN	NAN
AP85-441	Sspon.007A0023980	NAN	Other	TM-CC	TM, CC	Phobius,TM,175,224; Coils,CC,149,169; TMHMM2,TM,174,196; TMHMM2,TM,206,225	GRU2788	5	7	63498590	63500403	NAN	NAN	NAN	NAN	6	Sbicolor(8), R570(8)	Undefined	NAN	NAN
AP85-441	Sspon.001B0030270	NAN	Other	TM-CC	TM, CC	Phobius,TM,3,244; Coils,CC,849,869; TMHMM2,TM,108,130; TMHMM2,TM,222,244	GRU357	5	1	81569403	81573295	NAN	NAN	NAN	NAN	NAN	NAN	Undefined	NAN	NAN
AP85-441	Sspon.002C0039100	NAN	Other	TM-CC	CC, TM	Coils,CC,305,325; TMHMM2,TM,285,307	NAN	NAN	2	107598805	107600864	NAN	NAN	NAN	NAN	NAN	NAN	Tandem	NAN	NAN
AP85-441	Sspon.008A0002230	NAN	Other	TM-CC	CC, TM	Coils,CC,120,140; TMHMM2,TM,200,222	GRU22195	2	8	5053114	5057406	NAN	NAN	NAN	NAN	NAN	Sbicolor(10)	Undefined	NAN	NAN
AP85-441	Sspon.002A0015281	NAN	Other	TM-CC	TM, CC	Phobius,TM,326,478; Coils,CC,412,432	GRU108	1	2	31843754	31847879	NAN	NAN	NAN	NAN	NAN	NAN	Undefined	NAN	NAN
AP85-441	Sspon.008C0007881	NAN	Other	TM-CC	CC, TM	Coils,CC,30,57; TMHMM2,TM,10,29	GRU15932	3	8	17811883	17814687	NAN	NAN	NAN	NAN	NAN	NAN	Undefined	NAN	NAN
AP85-441	Sspon.003C0009930	NAN	Other	TM-CC	CC, TM	Coils,CC,264,284; TMHMM2,TM,5,22	GRU196	3	3	21327568	21329225	NAN	NAN	NAN	NAN	NAN	NAN	Undefined	NAN	NAN
AP85-441	Sspon.003A0017831	NAN	Other	TM-CC	TM, CC	Phobius,TM,348,581; Coils,CC,252,279; TMHMM2,TM,348,367; TMHMM2,TM,488,510; TMHMM2,TM,530,552; TMHMM2,TM,713,730	GRU77	9	3	45058920	45063147	NAN	NAN	NAN	NAN	4	NAN	Undefined	NAN	NAN
AP85-441	Sspon.005B0012450	NAN	Other	TM-CC	TM, CC	Phobius,TM,26,753; Coils,CC,167,187; TMHMM2,TM,571,588; TMHMM2,TM,609,628; TMHMM2,TM,665,687; TMHMM2,TM,699,721; TMHMM2,TM,736,753	GRU624	8	5	27439958	27445435	NAN	NAN	NAN	NAN	NAN	NAN	Tandem	NAN	NAN
AP85-441	Sspon.001A0043340	NAN	Other	TM-CC	TM, CC	Phobius,TM,236,292; Coils,CC,97,117	NAN	NAN	1	113779609	113780496	NAN	NAN	NAN	NAN	NAN	NAN	Undefined	NAN	NAN
AP85-441	Sspon.002A0018800	NAN	Other	TM-CC	CC, TM	Coils,CC,316,336; TMHMM2,TM,13,35	GRU26	43	2	39102918	39105667	NAN	NAN	NAN	NAN	NAN	NAN	Undefined	NAN	NAN
AP85-441	Sspon.001A0016780	NAN	Other	TM-CC	TM, CC	Phobius,TM,40,453; Coils,CC,272,306; TMHMM2,TM,391,413; TMHMM2,TM,428,450	GRU6621	4	1	38231302	38233834	NAN	NAN	NAN	NAN	NAN	NAN	Undefined	NAN	NAN
AP85-441	Sspon.003A0014940	NAN	Other	TM-CC	TM, CC	Phobius,TM,44,612; Coils,CC,513,547	GRU14649	1	3	33511034	33513166	NAN	NAN	NAN	NAN	NAN	NAN	Undefined	NAN	NAN
AP85-441	Sspon.001C0031031	NAN	Other	TM-CC	TM, CC	Phobius,TM,12,450; Coils,CC,70,90; Coils,CC,335,355; TMHMM2,TM,394,413; TMHMM2,TM,428,450	GRU562	2	1	89438582	89444107	NAN	NAN	NAN	NAN	NAN	NAN	Undefined	NAN	NAN
AP85-441	Sspon.004A0000620	NAN	Other	TM-CC	TM, CC	Phobius,TM,687,999; Coils,CC,141,161; TMHMM2,TM,737,759; TMHMM2,TM,766,788; TMHMM2,TM,808,830; TMHMM2,TM,837,859; TMHMM2,TM,919,941; TMHMM2,TM,954,973; TMHMM2,TM,983,1000	GRU354	1	4	2633989	2643349	NAN	NAN	NAN	NAN	NAN	NAN	Undefined	NAN	NAN
AP85-441	Sspon.006A0023880	NAN	Other	TM-CC	TM, CC	Phobius,TM,28,812; Coils,CC,483,503; Coils,CC,681,701; TMHMM2,TM,27,49; TMHMM2,TM,82,104; TMHMM2,TM,119,136; TMHMM2,TM,143,165; TMHMM2,TM,192,209; TMHMM2,TM,241,260; TMHMM2,TM,270,292; TMHMM2,TM,299,321; TMHMM2,TM,397,416; TMHMM2,TM,421,443; TMHMM2,TM,453,475; TMHMM2,TM,506,528; TMHMM2,TM,548,570; TMHMM2,TM,582,601; TMHMM2,TM,611,630; TMHMM2,TM,711,728; TMHMM2,TM,757,779; TMHMM2,TM,792,814	GRU46	10	6	95308442	95312310	NAN	NAN	NAN	NAN	14	Sbicolor(5)	Tandem	NAN	NAN
AP85-441	Sspon.004A0022310	NAN	Other	TM-CC	CC, TM	Coils,CC,86,106; TMHMM2,TM,17,39	GRU240	11	4	64436801	64440585	NAN	NAN	NAN	NAN	7	Sbicolor(10)	Undefined	NAN	NAN
AP85-441	Sspon.004A0006980	NAN	Other	TM-CC	CC, TM	Coils,CC,60,80; TMHMM2,TM,4,23; TMHMM2,TM,36,55	GRU4298	3	4	15879999	15881706	NAN	NAN	NAN	NAN	NAN	NAN	Undefined	NAN	NAN
AP85-441	Sspon.004A0000490	NAN	Other	TM-CC	TM, CC	Phobius,TM,27,157; Coils,CC,358,381; TMHMM2,TM,73,92; TMHMM2,TM,102,124; TMHMM2,TM,131,153	GRU495	5	4	2356428	2358965	NAN	NAN	NAN	NAN	NAN	NAN	Undefined	NAN	NAN
AP85-441	Sspon.003A0027630	NAN	Other	TM-CC	CC, TM	Coils,CC,428,448; TMHMM2,TM,7,29	GRU9392	3	3	67253033	67254528	NAN	NAN	NAN	NAN	10	NAN	Undefined	NAN	NAN
AP85-441	Sspon.006A0021290	NAN	Other	TM-CC	TM, CC	Phobius,TM,6,1434; Coils,CC,270,290; TMHMM2,TM,7,29	GRU345	2	6	86467400	86554737	NAN	NAN	NAN	NAN	10	Sbicolor(5)	Tandem	NAN	NAN
AP85-441	Sspon.004A0021210	NAN	Other	TM-CC	CC, TM	Coils,CC,241,261; TMHMM2,TM,7,24	GRU51	10	4	61148632	61152788	NAN	NAN	NAN	NAN	6	Sbicolor(10)	Tandem	NAN	NAN
AP85-441	Sspon.002A0019300	NAN	Other	TM-CC	TM, CC	Phobius,TM,165,245; Coils,CC,85,105; TMHMM2,TM,66,88; TMHMM2,TM,165,187; TMHMM2,TM,197,214; TMHMM2,TM,223,245	GRU9138	4	2	40834368	40836323	NAN	NAN	NAN	NAN	NAN	NAN	Undefined	NAN	NAN
AP85-441	Sspon.008A0006131	NAN	Other	TM-CC	TM, CC	Phobius,TM,363,419; Coils,CC,204,231; TMHMM2,TM,363,382; TMHMM2,TM,397,419	GRU914	8	8	13665790	13670587	NAN	NAN	NAN	NAN	NAN	Sbicolor(10), R570(10)	Undefined	NAN	NAN
AP85-441	Sspon.007D0020811	NAN	Other	TM-CC	TM, CC	Phobius,TM,12,451; Coils,CC,509,529; Coils,CC,668,688; TMHMM2,TM,10,28; TMHMM2,TM,35,57; TMHMM2,TM,126,148; TMHMM2,TM,157,179; TMHMM2,TM,356,378; TMHMM2,TM,391,413; TMHMM2,TM,428,450; TMHMM2,TM,471,493	GRU55	1	7	65179215	65186318	NAN	NAN	NAN	NAN	NAN	NAN	Tandem	NAN	NAN
AP85-441	Sspon.002A0009720	NAN	Other	TM-CC	TM, CC	Phobius,TM,288,782; Coils,CC,197,235; TMHMM2,TM,281,303; TMHMM2,TM,313,335; TMHMM2,TM,378,400; TMHMM2,TM,405,424; TMHMM2,TM,431,448; TMHMM2,TM,458,480; TMHMM2,TM,638,655; TMHMM2,TM,670,692; TMHMM2,TM,705,727; TMHMM2,TM,760,782	GRU814	3	2	21755400	21760401	NAN	NAN	NAN	NAN	NAN	NAN	Undefined	NAN	NAN
AP85-441	Sspon.008D0001570	NAN	Other	TM-CC	TM, CC	Phobius,TM,320,362; Coils,CC,295,315; TMHMM2,TM,338,360	GRU7629	1	8	3260644	3272428	NAN	NAN	NAN	NAN	NAN	NAN	Undefined	NAN	NAN
AP85-441	Sspon.006A0015630	NAN	Other	TM-CC	TM, CC	Phobius,TM,134,271; Coils,CC,18,63; TMHMM2,TM,134,153; TMHMM2,TM,242,264	NAN	NAN	6	61722400	61726409	NAN	NAN	NAN	NAN	5	Sbicolor(7)	Undefined	NAN	NAN
AP85-441	Sspon.007A0001500	NAN	Other	TM-CC	CC, TM	Coils,CC,229,249; TMHMM2,TM,9,31	GRU1820	7	7	2721328	2722674	NAN	NAN	NAN	NAN	NAN	Sbicolor(9), R570(9)	Undefined	NAN	NAN
AP85-441	Sspon.003B0013410	NAN	Other	TM-CC	TM, CC	Phobius,TM,536,586; Coils,CC,224,251	GRU155	1	3	28585315	28624836	NAN	NAN	NAN	NAN	NAN	NAN	Tandem	NAN	NAN
AP85-441	Sspon.006A0021980	NAN	Other	TM-CC	TM, CC	Phobius,TM,12,79; Coils,CC,97,117; TMHMM2,TM,13,35	GRU13797	2	6	88437483	88441448	NAN	NAN	NAN	NAN	NAN	Sbicolor(5)	Undefined	NAN	NAN
AP85-441	Sspon.001A0030210	NAN	Other	TM-CC	TM, CC	Phobius,TM,90,391; Coils,CC,621,641; TMHMM2,TM,90,109; TMHMM2,TM,124,146; TMHMM2,TM,180,197; TMHMM2,TM,251,273; TMHMM2,TM,370,392	GRU70	9	1	87156289	87158432	NAN	NAN	NAN	NAN	NAN	Sbicolor(8)	Undefined	NAN	NAN
AP85-441	Sspon.005A0001830	NAN	Other	TM-CC	TM, CC	Phobius,TM,84,144; Coils,CC,51,71; Coils,CC,148,168; TMHMM2,TM,83,105; TMHMM2,TM,115,137	GRU12798	3	5	4013688	4016366	NAN	NAN	NAN	NAN	NAN	Sbicolor(6)	Undefined	NAN	NAN
AP85-441	Sspon.001C0030560	NAN	Other	TM-CC	TM, CC	Phobius,TM,12,817; Coils,CC,70,90; Coils,CC,335,355; TMHMM2,TM,506,525; TMHMM2,TM,537,559; TMHMM2,TM,579,601; TMHMM2,TM,666,688; TMHMM2,TM,698,717; TMHMM2,TM,729,748; TMHMM2,TM,758,780; TMHMM2,TM,800,817	GRU562	2	1	88401139	88435616	NAN	NAN	NAN	NAN	NAN	NAN	Tandem	NAN	NAN
AP85-441	Sspon.005A0026151	NAN	Other	TM-CC	TM, CC	Phobius,TM,37,420; Coils,CC,176,206; TMHMM2,TM,37,54; TMHMM2,TM,69,91; TMHMM2,TM,104,126; TMHMM2,TM,146,168; TMHMM2,TM,210,232; TMHMM2,TM,295,314; TMHMM2,TM,321,340; TMHMM2,TM,355,386; TMHMM2,TM,399,421	GRU56	3	5	85955076	85962095	NAN	NAN	NAN	NAN	NAN	NAN	Tandem	NAN	NAN
AP85-441	Sspon.005B0003741	NAN	Other	TM-CC	CC, TM	Coils,CC,70,90; TMHMM2,TM,141,163	GRU21904	1	5	7711614	7712141	NAN	NAN	NAN	NAN	NAN	NAN	Undefined	NAN	NAN
AP85-441	Sspon.002A0025632	NAN	Other	TM-CC	TM, CC	Phobius,TM,37,1132; Coils,CC,480,500; TMHMM2,TM,300,322; TMHMM2,TM,329,348; TMHMM2,TM,928,950; TMHMM2,TM,962,984; TMHMM2,TM,999,1021; TMHMM2,TM,1046,1068; TMHMM2,TM,1078,1100; TMHMM2,TM,1113,1132	GRU15	31	2	65079523	65084417	NAN	NAN	NAN	NAN	NAN	NAN	Undefined	NAN	NAN
AP85-441	Sspon.003A0018911	NAN	Other	TM-CC	TM, CC	Phobius,TM,230,389; Coils,CC,607,627	GRU2329	1	3	48648214	48653078	NAN	NAN	NAN	NAN	NAN	NAN	Undefined	NAN	NAN
AP85-441	Sspon.006B0025350	NAN	Other	TM-CC	CC, TM	Coils,CC,387,414; TMHMM2,TM,368,390	GRU13259	1	6	86297829	86302303	NAN	NAN	NAN	NAN	NAN	NAN	Undefined	NAN	NAN
AP85-441	Sspon.004A0005410	NAN	Other	TM-CC	TM, CC	Phobius,TM,88,136; Coils,CC,140,160; TMHMM2,TM,86,108; TMHMM2,TM,118,137	GRU9222	1	4	12859010	12862359	NAN	NAN	NAN	NAN	NAN	NAN	Undefined	NAN	NAN
AP85-441	Sspon.002A0020710	NAN	Other	TM-CC	TM, CC	Phobius,TM,305,770; Coils,CC,243,284; Coils,CC,621,676; TMHMM2,TM,305,327; TMHMM2,TM,745,767	GRU5693	1	2	44683328	44687277	NAN	NAN	NAN	NAN	NAN	NAN	Undefined	NAN	NAN
AP85-441	Sspon.003A0027550	NAN	Other	TM-CC	TM, CC	Phobius,TM,36,566; Coils,CC,618,638; TMHMM2,TM,34,56; TMHMM2,TM,63,85; TMHMM2,TM,90,107; TMHMM2,TM,120,142; TMHMM2,TM,194,216; TMHMM2,TM,228,250; TMHMM2,TM,288,310; TMHMM2,TM,331,353; TMHMM2,TM,458,480; TMHMM2,TM,537,559	GRU490	2	3	67011235	67017977	NAN	NAN	NAN	NAN	10	Sbicolor(9)	Undefined	NAN	NAN
AP85-441	Sspon.001B0026132	NAN	Other	TM-CC	TM, CC	Phobius,TM,156,227; Coils,CC,32,101; Coils,CC,331,363; TMHMM2,TM,156,178; TMHMM2,TM,182,204; TMHMM2,TM,206,228	GRU2566	2	1	71258524	71264871	NAN	NAN	NAN	NAN	NAN	NAN	Undefined	NAN	NAN
AP85-441	Sspon.003A0013670	NAN	Other	TM-CC	CC, TM	Coils,CC,995,1023; TMHMM2,TM,59,81	GRU1078	4	3	30081389	30089920	NAN	NAN	NAN	NAN	NAN	NAN	Undefined	NAN	NAN
AP85-441	Sspon.005D0007230	NAN	Other	TM-CC	CC, TM	Coils,CC,48,68; TMHMM2,TM,28,43	GRU2549	3	5	14449317	14454790	NAN	NAN	NAN	NAN	NAN	NAN	Undefined	NAN	NAN
AP85-441	Sspon.005A0027861	NAN	Other	TM-CC	CC, TM	Coils,CC,111,131; TMHMM2,TM,92,109	GRU10423	3	5	90468723	90470912	NAN	NAN	NAN	NAN	16	NAN	Undefined	NAN	NAN
AP85-441	Sspon.002B0017000	NAN	Other	TM-CC	TM, CC	Phobius,TM,206,301; Coils,CC,31,51; TMHMM2,TM,204,226; TMHMM2,TM,239,261; TMHMM2,TM,276,298	GRU6418	1	2	40425192	40432684	NAN	NAN	NAN	NAN	NAN	NAN	Undefined	NAN	NAN
AP85-441	Sspon.001B0014490	NAN	Other	TM-CC	TM, CC	Phobius,TM,85,1043; Coils,CC,139,159; TMHMM2,TM,86,103; TMHMM2,TM,113,135; TMHMM2,TM,235,257; TMHMM2,TM,288,310; TMHMM2,TM,330,352; TMHMM2,TM,864,886; TMHMM2,TM,988,1010; TMHMM2,TM,1025,1044	GRU858	5	1	32510637	32515753	NAN	NAN	NAN	NAN	NAN	NAN	Undefined	NAN	NAN
AP85-441	Sspon.007A0001371	NAN	Other	TM-CC	CC, TM	Coils,CC,665,690; TMHMM2,TM,7,29	GRU418	6	7	2588537	2598381	NAN	NAN	NAN	NAN	NAN	Sbicolor(3), Sbicolor(9), R570(9)	Undefined	NAN	NAN
AP85-441	Sspon.001B0024960	NAN	Other	TM-CC	CC, TM	Coils,CC,967,987; TMHMM2,TM,30,52	GRU214	1	1	66678126	66686008	NAN	NAN	NAN	NAN	NAN	NAN	Undefined	NAN	NAN
AP85-441	Sspon.003A0022440	NAN	Other	TM-CC	TM, CC	Phobius,TM,95,159; Coils,CC,68,88; TMHMM2,TM,95,117; TMHMM2,TM,132,154	GRU14591	1	3	55612193	55613339	NAN	NAN	NAN	NAN	NAN	NAN	Tandem	NAN	NAN
AP85-441	Sspon.005B0003553	NAN	Other	TM-CC	TM, CC	Phobius,TM,6,457; Coils,CC,245,272; TMHMM2,TM,6,28; TMHMM2,TM,41,63; TMHMM2,TM,78,100; TMHMM2,TM,113,132; TMHMM2,TM,152,174; TMHMM2,TM,297,319; TMHMM2,TM,347,369; TMHMM2,TM,390,409; TMHMM2,TM,433,455	GRU6205	4	5	7404705	7409423	NAN	NAN	NAN	NAN	NAN	Sbicolor(6), R570(6)	Undefined	NAN	NAN
AP85-441	Sspon.005C0005430	NAN	Other	TM-CC	TM, CC	Phobius,TM,22,404; Coils,CC,83,103; TMHMM2,TM,20,42; TMHMM2,TM,49,68; TMHMM2,TM,214,236; TMHMM2,TM,243,265; TMHMM2,TM,306,328; TMHMM2,TM,383,405	GRU21244	1	5	13437069	13438748	NAN	NAN	NAN	NAN	NAN	Sbicolor(6)	Undefined	NAN	NAN
AP85-441	Sspon.007A0004230	NAN	Other	TM-CC	CC, TM	Coils,CC,77,97; TMHMM2,TM,10,28	GRU11624	3	7	8037310	8041813	NAN	NAN	NAN	NAN	NAN	Sbicolor(9)	Undefined	NAN	NAN
AP85-441	Sspon.004A0009031	NAN	Other	TM-CC	TM, CC	Phobius,TM,18,254; Coils,CC,194,221; TMHMM2,TM,15,37; TMHMM2,TM,231,253	GRU12800	3	4	20390938	20394897	NAN	NAN	NAN	NAN	NAN	NAN	Undefined	NAN	NAN
AP85-441	Sspon.002C0032420	NAN	Other	TM-CC	CC, TM	Coils,CC,187,221; TMHMM2,TM,135,153	NAN	NAN	2	87588648	87592193	NAN	NAN	NAN	NAN	NAN	NAN	Undefined	NAN	NAN
AP85-441	Sspon.001A0001851	NAN	Other	TM-CC	TM, CC	Phobius,TM,62,832; Coils,CC,895,915; TMHMM2,TM,243,265; TMHMM2,TM,278,300; TMHMM2,TM,396,418; TMHMM2,TM,640,662; TMHMM2,TM,704,726; TMHMM2,TM,778,800; TMHMM2,TM,810,832	GRU64	21	1	5185355	5193151	NAN	NAN	NAN	NAN	0	NAN	Undefined	NAN	NAN
AP85-441	Sspon.003A0003060	NAN	Other	TM-CC	TM, CC	Phobius,TM,196,240; Coils,CC,110,130; TMHMM2,TM,195,214; TMHMM2,TM,224,241	GRU12973	3	3	6261232	6262469	NAN	NAN	NAN	NAN	NAN	NAN	Undefined	NAN	NAN
AP85-441	Sspon.002A0038750	NAN	Other	TM-CC	CC, TM	Coils,CC,118,138; TMHMM2,TM,169,191	GRU16784	2	2	105192890	105194148	NAN	NAN	NAN	NAN	12	NAN	Undefined	NAN	NAN
AP85-441	Sspon.001A0019880	NAN	Other	TM-CC	CC, TM	Coils,CC,943,963; TMHMM2,TM,5,27	GRU222	2	1	50588368	50599730	NAN	NAN	NAN	NAN	NAN	NAN	Undefined	NAN	NAN
AP85-441	Sspon.002C0035390	NAN	Other	TM-CC	TM, CC	Phobius,TM,16,404; Coils,CC,229,249; Coils,CC,531,551; TMHMM2,TM,15,34; TMHMM2,TM,47,69; TMHMM2,TM,110,132; TMHMM2,TM,139,161; TMHMM2,TM,166,183; TMHMM2,TM,349,368; TMHMM2,TM,383,405	GRU730	6	2	96554480	96557059	NAN	NAN	NAN	NAN	NAN	NAN	Undefined	NAN	NAN
AP85-441	Sspon.004A0012410	NAN	Other	TM-CC	TM, CC	Phobius,TM,254,298; Coils,CC,87,107; TMHMM2,TM,253,275; TMHMM2,TM,279,298	GRU3551	3	4	29239043	29242173	NAN	NAN	NAN	NAN	NAN	NAN	Undefined	NAN	NAN
AP85-441	Sspon.001A0013050	NAN	Other	TM-CC	TM, CC	Phobius,TM,12,747; Coils,CC,892,912; Coils,CC,920,940; TMHMM2,TM,13,32	GRU26	43	1	30216166	30223809	NAN	NAN	NAN	NAN	NAN	Sbicolor(2), R570(2)	Tandem	NAN	NAN
AP85-441	Sspon.005A0002980	NAN	Other	TM-CC	TM, CC	Phobius,TM,61,539; Coils,CC,606,626; TMHMM2,TM,61,83; TMHMM2,TM,93,112; TMHMM2,TM,350,372; TMHMM2,TM,414,436; TMHMM2,TM,459,476; TMHMM2,TM,491,513; TMHMM2,TM,520,542	GRU64	21	5	6451151	6457954	NAN	NAN	NAN	NAN	1	Sbicolor(6), R570(6)	Undefined	NAN	NAN
AP85-441	Sspon.006A0006280	NAN	Other	TM-CC	CC, TM	Coils,CC,120,147; TMHMM2,TM,222,244	NAN	NAN	6	14995614	14998004	NAN	NAN	NAN	NAN	NAN	Sbicolor(7), R570(7)	Undefined	NAN	NAN
AP85-441	Sspon.001B0036300	NAN	Other	TM-CC	TM, CC	Phobius,TM,6,479; Coils,CC,2037,2057; TMHMM2,TM,12,34	GRU710	2	1	96698555	96733994	NAN	NAN	NAN	NAN	NAN	NAN	Undefined	NAN	NAN
AP85-441	Sspon.006A0010690	NAN	Other	TM-CC	CC, TM	Coils,CC,129,149; TMHMM2,TM,35,52	GRU697	4	6	39246585	39251571	NAN	NAN	NAN	NAN	NAN	NAN	Undefined	NAN	NAN
AP85-441	Sspon.008A0001741	NAN	Other	TM-CC	TM, CC	Phobius,TM,229,279; Coils,CC,341,365; TMHMM2,TM,229,251; TMHMM2,TM,256,278	GRU15978	3	8	4135129	4136337	NAN	NAN	NAN	NAN	NAN	Sbicolor(10), R570(10)	Undefined	NAN	NAN
AP85-441	Sspon.003A0030700	NAN	Other	TM-CC	CC, TM	Coils,CC,516,547; TMHMM2,TM,7,29	GRU418	6	3	74683174	74689323	NAN	NAN	NAN	NAN	NAN	NAN	Undefined	NAN	NAN
AP85-441	Sspon.002A0030050	NAN	Other	TM-CC	TM, CC	Phobius,TM,26,588; Coils,CC,652,672; TMHMM2,TM,395,417; TMHMM2,TM,459,481; TMHMM2,TM,537,559; TMHMM2,TM,569,588	GRU64	21	2	78129818	78135558	NAN	NAN	NAN	NAN	6	NAN	Undefined	NAN	NAN
AP85-441	Sspon.007B0024370	NAN	Other	TM-CC	CC, TM	Coils,CC,256,276; TMHMM2,TM,23,45	GRU13699	1	7	68101972	68104599	NAN	NAN	NAN	NAN	NAN	NAN	Tandem	NAN	NAN
AP85-441	Sspon.008C0016461	NAN	Other	TM-CC	TM, CC	Phobius,TM,503,1853; Coils,CC,1281,1301; TMHMM2,TM,502,519; TMHMM2,TM,540,562; TMHMM2,TM,588,610; TMHMM2,TM,700,722; TMHMM2,TM,1453,1475; TMHMM2,TM,1496,1518; TMHMM2,TM,1533,1555; TMHMM2,TM,1622,1644; TMHMM2,TM,1699,1721; TMHMM2,TM,1728,1750; TMHMM2,TM,1765,1787; TMHMM2,TM,1792,1812; TMHMM2,TM,1832,1854	GRU34	14	8	52762058	52790632	NAN	NAN	NAN	NAN	NAN	NAN	Undefined	NAN	NAN
AP85-441	Sspon.002A0043520	NAN	Other	TM-CC	TM, CC	Phobius,TM,35,83; Coils,CC,0,20	NAN	NAN	2	121007372	121011663	NAN	NAN	NAN	NAN	NAN	Sbicolor(8)	Undefined	NAN	NAN
AP85-441	Sspon.006A0021270	NAN	Other	TM-CC	TM, CC	Phobius,TM,397,439; Coils,CC,57,77; Coils,CC,320,340	GRU11870	1	6	86382601	86386674	NAN	NAN	NAN	NAN	10	NAN	Undefined	NAN	NAN
AP85-441	Sspon.003A0007871	NAN	Other	TM-CC	TM, CC	Phobius,TM,176,955; Coils,CC,118,138; Coils,CC,352,372; TMHMM2,TM,753,775; TMHMM2,TM,787,809; TMHMM2,TM,824,846; TMHMM2,TM,866,888; TMHMM2,TM,903,925; TMHMM2,TM,938,955	GRU15	31	3	17521575	17526767	NAN	NAN	NAN	NAN	0	NAN	Undefined	NAN	NAN
AP85-441	Sspon.003B0010385	NAN	Other	TM-CC	TM, CC	Phobius,TM,123,258; Coils,CC,55,85; TMHMM2,TM,126,148; TMHMM2,TM,153,175; TMHMM2,TM,188,210; TMHMM2,TM,235,257	GRU5405	4	3	21812050	21817750	NAN	NAN	NAN	NAN	NAN	NAN	Undefined	NAN	NAN
AP85-441	Sspon.001B0030550	NAN	Other	TM-CC	CC, TM	Coils,CC,215,242; TMHMM2,TM,248,270	GRU11588	3	1	82245973	82248809	NAN	NAN	NAN	NAN	NAN	NAN	Undefined	NAN	NAN
AP85-441	Sspon.007C0018120	NAN	Other	TM-CC	TM, CC	Phobius,TM,536,608; Coils,CC,91,111	GRU10105	1	7	57258175	57261963	NAN	NAN	NAN	NAN	NAN	NAN	Undefined	NAN	NAN
AP85-441	Sspon.004A0006851	NAN	Other	TM-CC	CC, TM	Coils,CC,172,192; TMHMM2,TM,235,257	GRU13582	2	4	15791926	15795137	NAN	NAN	NAN	NAN	NAN	NAN	Undefined	NAN	NAN
AP85-441	Sspon.006A0010980	NAN	Other	TM-CC	CC, TM	Coils,CC,766,793; TMHMM2,TM,220,242	GRU3756	3	6	42301294	42304770	NAN	NAN	NAN	NAN	NAN	Sbicolor(7), R570(7)	Undefined	NAN	NAN
AP85-441	Sspon.001A0031290	NAN	Other	TM-CC	TM, CC	Phobius,TM,548,839; Coils,CC,840,863; TMHMM2,TM,819,838	GRU3304	1	1	89131300	89135089	NAN	NAN	NAN	NAN	NAN	NAN	Undefined	NAN	NAN
AP85-441	Sspon.005A0013700	NAN	Other	TM-CC	TM, CC	Phobius,TM,1191,1235; Coils,CC,1532,1563	GRU1009	1	5	30612879	30630528	NAN	NAN	NAN	NAN	NAN	Sbicolor(6), R570(6)	Tandem	NAN	NAN
AP85-441	Sspon.006A0019850	NAN	Other	TM-CC	TM, CC	Phobius,TM,328,374; Coils,CC,423,443; TMHMM2,TM,324,346; TMHMM2,TM,353,375	GRU694	4	6	81181517	81185887	NAN	NAN	NAN	NAN	NAN	Sbicolor(5)	Undefined	NAN	NAN
AP85-441	Sspon.001A0012852	NAN	Other	TM-CC	CC, TM	Coils,CC,143,170; TMHMM2,TM,7,26; TMHMM2,TM,193,215	GRU14075	2	1	29827372	29829445	NAN	NAN	NAN	NAN	NAN	Sbicolor(2), R570(2)	Undefined	NAN	NAN
AP85-441	Sspon.001D0040540	NAN	Other	TM-CC	CC, TM	Coils,CC,237,257; TMHMM2,TM,19,38	GRU1229	4	1	102156175	102160095	NAN	NAN	NAN	NAN	NAN	NAN	Undefined	NAN	NAN
AP85-441	Sspon.002A0011800	NAN	Other	TM-CC	CC, TM	Coils,CC,254,281; TMHMM2,TM,7,29	GRU9208	2	2	25754942	25756601	NAN	NAN	NAN	NAN	NAN	NAN	Undefined	NAN	NAN
AP85-441	Sspon.002A0033530	NAN	Other	TM-CC	TM, CC	Phobius,TM,45,171; Coils,CC,174,208; TMHMM2,TM,46,68; TMHMM2,TM,89,111; TMHMM2,TM,148,170	NAN	NAN	2	88076906	88081459	NAN	NAN	NAN	NAN	11	NAN	Undefined	NAN	NAN
AP85-441	Sspon.001B0001250	NAN	Other	TM-CC	TM, CC	Phobius,TM,367,464; Coils,CC,8,28; TMHMM2,TM,363,385; TMHMM2,TM,410,432; TMHMM2,TM,447,464	GRU34	14	1	3579672	3584212	NAN	NAN	NAN	NAN	NAN	NAN	Undefined	NAN	NAN
AP85-441	Sspon.001A0012680	NAN	Other	TM-CC	CC, TM	Coils,CC,51,71; TMHMM2,TM,199,221	GRU5249	4	1	29443358	29448861	NAN	NAN	NAN	NAN	NAN	Sbicolor(2)	Undefined	NAN	NAN
AP85-441	Sspon.001A0026031	NAN	Other	TM-CC	CC, TM	Coils,CC,738,758; TMHMM2,TM,106,128	GRU357	5	1	77027494	77031097	NAN	NAN	NAN	NAN	4	NAN	Undefined	NAN	NAN
AP85-441	Sspon.004A0005930	NAN	Other	TM-CC	TM, CC	Phobius,TM,54,703; Coils,CC,365,385; TMHMM2,TM,54,76; TMHMM2,TM,344,366; TMHMM2,TM,418,440; TMHMM2,TM,445,467; TMHMM2,TM,480,502; TMHMM2,TM,517,539; TMHMM2,TM,566,588; TMHMM2,TM,598,620; TMHMM2,TM,633,655; TMHMM2,TM,670,692	GRU54	10	4	13838846	13842119	NAN	NAN	NAN	NAN	2	NAN	Tandem	NAN	NAN
AP85-441	Sspon.005A0008730	NAN	Other	TM-CC	TM, CC	Phobius,TM,49,488; Coils,CC,248,268; TMHMM2,TM,49,71; TMHMM2,TM,118,140; TMHMM2,TM,145,167; TMHMM2,TM,177,199; TMHMM2,TM,206,228; TMHMM2,TM,335,357; TMHMM2,TM,364,383; TMHMM2,TM,403,425; TMHMM2,TM,464,486	GRU1352	8	5	20904577	20907216	NAN	NAN	NAN	NAN	NAN	Sbicolor(6)	Undefined	NAN	NAN
AP85-441	Sspon.002A0029720	NAN	Other	TM-CC	CC, TM	Coils,CC,436,463; TMHMM2,TM,7,29	GRU337	4	2	77256745	77258616	NAN	NAN	NAN	NAN	NAN	NAN	Tandem	NAN	NAN
AP85-441	Sspon.005B0006890	NAN	Other	TM-CC	CC, TM	Coils,CC,988,1008; TMHMM2,TM,21,43	GRU722	4	5	14783690	14798440	NAN	NAN	NAN	NAN	NAN	NAN	Undefined	NAN	NAN
AP85-441	Sspon.003A0018130	NAN	Other	TM-CC	TM, CC	Phobius,TM,50,494; Coils,CC,26,53; TMHMM2,TM,51,68; TMHMM2,TM,97,119; TMHMM2,TM,140,159; TMHMM2,TM,164,186; TMHMM2,TM,216,238; TMHMM2,TM,262,284; TMHMM2,TM,304,326; TMHMM2,TM,331,348; TMHMM2,TM,430,452; TMHMM2,TM,472,494	GRU18001	2	3	46427833	46432881	NAN	NAN	NAN	NAN	NAN	NAN	Undefined	NAN	NAN
AP85-441	Sspon.006C0024030	NAN	Other	TM-CC	TM, CC	Phobius,TM,156,200; Coils,CC,251,271; TMHMM2,TM,156,174; TMHMM2,TM,179,201	GRU694	4	6	84081189	84083117	NAN	NAN	NAN	NAN	NAN	NAN	Undefined	NAN	NAN
AP85-441	Sspon.004A0006040	NAN	Other	TM-CC	TM, CC	Phobius,TM,135,244; Coils,CC,117,137; TMHMM2,TM,135,157; TMHMM2,TM,162,184; TMHMM2,TM,225,244	GRU20786	2	4	14003252	14004208	NAN	NAN	NAN	NAN	NAN	NAN	Undefined	NAN	NAN
AP85-441	Sspon.002A0031490	NAN	Other	TM-CC	TM, CC	Phobius,TM,6,668; Coils,CC,238,265; TMHMM2,TM,5,27; TMHMM2,TM,86,108; TMHMM2,TM,149,171; TMHMM2,TM,375,397; TMHMM2,TM,425,447; TMHMM2,TM,466,485; TMHMM2,TM,571,602; TMHMM2,TM,623,645; TMHMM2,TM,649,668	GRU7431	4	2	82855970	82859046	NAN	NAN	NAN	NAN	8	NAN	Undefined	NAN	NAN
AP85-441	Sspon.003A0029730	NAN	Other	TM-CC	CC, TM	Coils,CC,80,100; TMHMM2,TM,295,312	GRU11780	3	3	72503227	72507242	NAN	NAN	NAN	NAN	NAN	NAN	Undefined	NAN	NAN
AP85-441	Sspon.004D0022410	NAN	Other	TM-CC	TM, CC	Phobius,TM,43,2139; Coils,CC,882,902; TMHMM2,TM,44,66; TMHMM2,TM,92,109; TMHMM2,TM,202,224; TMHMM2,TM,228,247; TMHMM2,TM,304,326; TMHMM2,TM,341,363; TMHMM2,TM,717,739; TMHMM2,TM,759,781; TMHMM2,TM,838,857; TMHMM2,TM,861,883; TMHMM2,TM,953,975; TMHMM2,TM,1483,1505; TMHMM2,TM,1559,1581; TMHMM2,TM,1596,1618; TMHMM2,TM,1973,1995; TMHMM2,TM,2015,2032; TMHMM2,TM,2095,2114; TMHMM2,TM,2118,2140	GRU14	10	4	69127938	69143354	NAN	NAN	NAN	NAN	NAN	NAN	Undefined	NAN	NAN
AP85-441	Sspon.004A0023920	NAN	Other	TM-CC	TM, CC	Phobius,TM,433,729; Coils,CC,307,327; Coils,CC,496,516	GRU13221	1	4	67497209	67505440	NAN	NAN	NAN	NAN	NAN	NAN	Tandem	NAN	NAN
AP85-441	Sspon.008A0013020	NAN	Other	TM-CC	TM, CC	Phobius,TM,96,253; Coils,CC,447,467; TMHMM2,TM,95,114; TMHMM2,TM,124,146; TMHMM2,TM,175,197; TMHMM2,TM,202,219; TMHMM2,TM,232,254	GRU1644	3	8	44608667	44613400	NAN	NAN	NAN	NAN	NAN	Sbicolor(10)	Undefined	NAN	NAN
AP85-441	Sspon.006A0018040	NAN	Other	TM-CC	CC, TM	Coils,CC,68,102; TMHMM2,TM,13,35	GRU15403	3	6	69252019	69253473	NAN	NAN	NAN	NAN	8	Sbicolor(7)	Undefined	NAN	NAN
AP85-441	Sspon.001B0024810	NAN	Other	TM-CC	TM, CC	Phobius,TM,172,229; Coils,CC,51,78; TMHMM2,TM,173,195; TMHMM2,TM,205,227	NAN	NAN	1	65275695	65282478	NAN	NAN	NAN	NAN	8	NAN	Undefined	NAN	NAN
AP85-441	Sspon.008A0010200	NAN	Other	TM-CC	CC, TM	Coils,CC,279,306; TMHMM2,TM,29,51	GRU10269	2	8	28529720	28533019	NAN	NAN	NAN	NAN	7	Sbicolor(10)	Tandem	NAN	NAN
AP85-441	Sspon.001A0027950	NAN	Other	TM-CC	TM, CC	Phobius,TM,147,283; Coils,CC,83,103; TMHMM2,TM,148,170; TMHMM2,TM,180,199; TMHMM2,TM,219,241; TMHMM2,TM,261,283	GRU10688	3	1	82033457	82037193	NAN	NAN	NAN	NAN	NAN	NAN	Tandem	NAN	NAN
AP85-441	Sspon.002A0010270	NAN	Other	TM-CC	CC, TM	Coils,CC,153,173; TMHMM2,TM,227,246	GRU3974	3	2	22914234	22917317	NAN	NAN	NAN	NAN	NAN	NAN	Undefined	NAN	NAN
AP85-441	Sspon.001B0022220	NAN	Other	TM-CC	TM, CC	Phobius,TM,12,721; Coils,CC,339,359; Coils,CC,768,802; TMHMM2,TM,10,28; TMHMM2,TM,61,83; TMHMM2,TM,98,120; TMHMM2,TM,182,204; TMHMM2,TM,208,227; TMHMM2,TM,425,447; TMHMM2,TM,474,496; TMHMM2,TM,517,536; TMHMM2,TM,631,653; TMHMM2,TM,700,717	GRU355	13	1	50200444	50206323	NAN	NAN	NAN	NAN	NAN	NAN	Undefined	NAN	NAN
AP85-441	Sspon.002A0006940	NAN	Other	TM-CC	CC, TM	Coils,CC,420,440; TMHMM2,TM,53,75	GRU6169	1	2	15760240	15765521	NAN	NAN	NAN	NAN	NAN	NAN	Undefined	NAN	NAN
AP85-441	Sspon.004A0000870	NAN	Other	TM-CC	CC, TM	Coils,CC,506,526; TMHMM2,TM,21,43	GRU722	4	4	3117734	3122101	NAN	NAN	NAN	NAN	0	Sbicolor(6), R570(6)	Undefined	NAN	NAN
AP85-441	Sspon.002A0012450	NAN	Other	TM-CC	TM, CC	Phobius,TM,181,229; Coils,CC,82,157; TMHMM2,TM,207,229	GRU7867	4	2	26853036	26854480	NAN	NAN	NAN	NAN	NAN	NAN	Tandem	NAN	NAN
AP85-441	Sspon.008A0000460	NAN	Other	TM-CC	TM, CC	Phobius,TM,173,324; Coils,CC,140,160	GRU22211	1	8	1363167	1366872	NAN	NAN	NAN	NAN	NAN	Sbicolor(10)	Undefined	NAN	NAN
AP85-441	Sspon.007A0021410	NAN	Other	TM-CC	TM, CC	Phobius,TM,9,312; Coils,CC,315,335; TMHMM2,TM,9,26; TMHMM2,TM,36,58; TMHMM2,TM,65,87; TMHMM2,TM,97,119; TMHMM2,TM,131,153; TMHMM2,TM,186,208; TMHMM2,TM,265,287; TMHMM2,TM,291,313	GRU9664	1	7	56791743	56793282	NAN	NAN	NAN	NAN	NAN	Sbicolor(9)	Tandem	NAN	NAN
AP85-441	Sspon.006A0005480	NAN	Other	TM-CC	TM, CC	Phobius,TM,22,428; Coils,CC,424,444; TMHMM2,TM,26,48; TMHMM2,TM,55,77; TMHMM2,TM,87,106; TMHMM2,TM,119,141; TMHMM2,TM,154,176; TMHMM2,TM,188,210; TMHMM2,TM,230,252; TMHMM2,TM,265,284; TMHMM2,TM,304,326; TMHMM2,TM,339,361; TMHMM2,TM,406,428	GRU2646	3	6	12173415	12176063	NAN	NAN	NAN	NAN	NAN	Sbicolor(7), R570(7)	Undefined	NAN	NAN
AP85-441	Sspon.005C0010140	NAN	Other	TM-CC	TM, CC	Phobius,TM,7,327; Coils,CC,349,369; TMHMM2,TM,7,24; TMHMM2,TM,34,56; TMHMM2,TM,65,87; TMHMM2,TM,97,119; TMHMM2,TM,131,153; TMHMM2,TM,189,211; TMHMM2,TM,218,237; TMHMM2,TM,252,271; TMHMM2,TM,280,302; TMHMM2,TM,306,328	GRU5536	1	5	23743001	23745224	NAN	NAN	NAN	NAN	NAN	NAN	Undefined	NAN	NAN
AP85-441	Sspon.008A0010370	NAN	Other	TM-CC	CC, TM	Coils,CC,105,139; TMHMM2,TM,4,21; TMHMM2,TM,42,64; TMHMM2,TM,88,110	GRU12784	2	8	29472440	29476477	NAN	NAN	NAN	NAN	NAN	Sbicolor(10)	Undefined	NAN	NAN
AP85-441	Sspon.001A0026390	NAN	Other	TM-CC	CC, TM	Coils,CC,337,357; TMHMM2,TM,22,41	GRU26	43	1	77981004	77985437	NAN	NAN	NAN	NAN	NAN	NAN	Undefined	NAN	NAN
AP85-441	Sspon.001A0006300	NAN	Other	TM-CC	TM, CC	Phobius,TM,153,199; Coils,CC,122,142; Coils,CC,265,285; TMHMM2,TM,153,175	GRU19571	2	1	14872669	14876465	NAN	NAN	NAN	NAN	NAN	NAN	Undefined	NAN	NAN
AP85-441	Sspon.004D0023800	NAN	Other	TM-CC	TM, CC	Phobius,TM,17,168; Coils,CC,66,87; TMHMM2,TM,15,37; TMHMM2,TM,90,112	NAN	NAN	4	72086771	72087862	NAN	NAN	NAN	NAN	NAN	NAN	Undefined	NAN	NAN
AP85-441	Sspon.002A0004320	NAN	Other	TM-CC	CC, TM	Coils,CC,154,181; TMHMM2,TM,197,219	GRU2065	6	2	9874549	9876846	NAN	NAN	NAN	NAN	NAN	NAN	Undefined	NAN	NAN
AP85-441	Sspon.008C0000780	NAN	Other	TM-CC	TM, CC	Phobius,TM,95,237; Coils,CC,349,369	GRU22209	1	8	1551101	1560722	NAN	NAN	NAN	NAN	NAN	Sbicolor(10), Sbicolor(7)	Tandem	NAN	NAN
AP85-441	Sspon.002A0039970	NAN	Other	TM-CC	TM, CC	Phobius,TM,6,678; Coils,CC,292,312; TMHMM2,TM,5,27; TMHMM2,TM,117,139; TMHMM2,TM,167,189; TMHMM2,TM,376,398; TMHMM2,TM,432,454; TMHMM2,TM,484,506; TMHMM2,TM,516,538; TMHMM2,TM,579,610; TMHMM2,TM,630,652	GRU3235	4	2	108359196	108366322	NAN	NAN	NAN	NAN	13	Sbicolor(8)	Tandem	NAN	NAN
AP85-441	Sspon.004A0013633	NAN	Other	TM-CC	TM, CC	Phobius,TM,295,354; Coils,CC,110,130; TMHMM2,TM,295,312; TMHMM2,TM,332,354	GRU3950	4	4	33227783	33238244	NAN	NAN	NAN	NAN	NAN	NAN	Undefined	NAN	NAN
AP85-441	Sspon.006A0023890	NAN	Other	TM-CC	TM, CC	Phobius,TM,236,1368; Coils,CC,19,39; TMHMM2,TM,133,150; TMHMM2,TM,199,221; TMHMM2,TM,236,258; TMHMM2,TM,665,687; TMHMM2,TM,714,736; TMHMM2,TM,743,765; TMHMM2,TM,775,797; TMHMM2,TM,824,841; TMHMM2,TM,905,927; TMHMM2,TM,1012,1031; TMHMM2,TM,1067,1089; TMHMM2,TM,1121,1138; TMHMM2,TM,1171,1193; TMHMM2,TM,1200,1222; TMHMM2,TM,1232,1254; TMHMM2,TM,1297,1316; TMHMM2,TM,1346,1368	GRU46	10	6	95319004	95344909	NAN	NAN	NAN	NAN	14	Sbicolor(5)	Tandem	NAN	NAN
AP85-441	Sspon.003B0007050	NAN	Other	TM-CC	CC, TM	Coils,CC,71,91; TMHMM2,TM,47,69	GRU20466	2	3	14921087	14924155	NAN	NAN	NAN	NAN	NAN	NAN	Undefined	NAN	NAN
AP85-441	Sspon.003A0017920	NAN	Other	TM-CC	TM, CC	Phobius,TM,12,256; Coils,CC,122,142; TMHMM2,TM,15,37; TMHMM2,TM,200,222; TMHMM2,TM,237,256	GRU4089	5	3	45336300	45341708	NAN	NAN	NAN	NAN	4	NAN	Undefined	NAN	NAN
AP85-441	Sspon.005B0022530	NAN	Other	TM-CC	TM, CC	Phobius,TM,74,259; Coils,CC,262,289; TMHMM2,TM,67,89; TMHMM2,TM,148,170; TMHMM2,TM,197,219; TMHMM2,TM,239,261	GRU2147	1	5	81424286	81438520	NAN	NAN	NAN	NAN	NAN	NAN	Undefined	NAN	NAN
AP85-441	Sspon.007C0012750	NAN	Other	TM-CC	TM, CC	Phobius,TM,1556,2381; Coils,CC,81,101; Coils,CC,1763,1790	GRU5	2	7	39590654	39603020	NAN	NAN	NAN	NAN	NAN	NAN	Tandem	NAN	NAN
AP85-441	Sspon.005B0012440	NAN	Other	TM-CC	TM, CC	Phobius,TM,33,1178; Coils,CC,204,224; TMHMM2,TM,37,54; TMHMM2,TM,58,80; TMHMM2,TM,564,586; TMHMM2,TM,596,618; TMHMM2,TM,639,658; TMHMM2,TM,1029,1046; TMHMM2,TM,1129,1151; TMHMM2,TM,1156,1178	GRU624	8	5	27375494	27381770	NAN	NAN	NAN	NAN	NAN	NAN	Tandem	NAN	NAN
AP85-441	Sspon.007B0022220	NAN	Other	TM-CC	CC, TM	Coils,CC,162,186; TMHMM2,TM,20,42	NAN	NAN	7	63962811	63970208	NAN	NAN	NAN	NAN	NAN	NAN	Undefined	NAN	NAN
AP85-441	Sspon.005A0019490	NAN	Other	TM-CC	TM, CC	Phobius,TM,20,76; Coils,CC,129,160; Coils,CC,184,204; Coils,CC,288,308; Coils,CC,424,444; TMHMM2,TM,20,42; TMHMM2,TM,54,76	GRU16410	1	5	57569660	57574926	NAN	NAN	NAN	NAN	8	NAN	Undefined	NAN	NAN
AP85-441	Sspon.005B0025350	NAN	Other	TM-CC	TM, CC	Phobius,TM,12,396; Coils,CC,1107,1144; TMHMM2,TM,13,35; TMHMM2,TM,39,58; TMHMM2,TM,70,92; TMHMM2,TM,107,129; TMHMM2,TM,142,159; TMHMM2,TM,164,183; TMHMM2,TM,310,332; TMHMM2,TM,342,364; TMHMM2,TM,377,399	GRU6862	1	5	91378608	91385724	NAN	NAN	NAN	NAN	NAN	NAN	Tandem	NAN	NAN
AP85-441	Sspon.003B0013430	NAN	Other	TM-CC	CC, TM	Coils,CC,66,86; TMHMM2,TM,141,163	GRU2326	6	3	28684824	28689189	NAN	NAN	NAN	NAN	NAN	NAN	Undefined	NAN	NAN
AP85-441	Sspon.001D0011050	NAN	Other	TM-CC	CC, TM	Coils,CC,116,136; TMHMM2,TM,31,53	GRU9267	1	1	25195439	25200929	NAN	NAN	NAN	NAN	NAN	NAN	Undefined	NAN	NAN
AP85-441	Sspon.007A0010840	NAN	Other	TM-CC	TM, CC	Phobius,TM,28,1139; Coils,CC,870,890; TMHMM2,TM,28,46; TMHMM2,TM,51,73; TMHMM2,TM,197,219; TMHMM2,TM,395,417; TMHMM2,TM,939,961; TMHMM2,TM,966,988; TMHMM2,TM,1000,1022; TMHMM2,TM,1049,1071; TMHMM2,TM,1084,1101; TMHMM2,TM,1121,1139	GRU2358	4	7	22717246	22727567	NAN	NAN	NAN	NAN	NAN	NAN	Undefined	NAN	NAN
AP85-441	Sspon.007A0000520	NAN	Other	TM-CC	CC, TM	Coils,CC,73,96; TMHMM2,TM,5,27	GRU15823	3	7	1121607	1122386	NAN	NAN	NAN	NAN	0	Sbicolor(9)	Undefined	NAN	NAN
AP85-441	Sspon.006B0011390	NAN	Other	TM-CC	CC, TM	Coils,CC,34,54; TMHMM2,TM,7,29	NAN	NAN	6	37554648	37556236	NAN	NAN	NAN	NAN	NAN	NAN	Undefined	NAN	NAN
AP85-441	Sspon.006A0003360	NAN	Other	TM-CC	TM, CC	Phobius,TM,7,257; Coils,CC,160,180; TMHMM2,TM,5,24; TMHMM2,TM,105,127; TMHMM2,TM,139,156; TMHMM2,TM,205,227; TMHMM2,TM,239,261	GRU8644	4	6	8203664	8206478	NAN	NAN	NAN	NAN	NAN	Sbicolor(7)	Undefined	NAN	NAN
AP85-441	Sspon.008B0006331	NAN	Other	TM-CC	CC, TM	Coils,CC,113,133; TMHMM2,TM,95,114	GRU10292	3	8	11584950	11589373	NAN	NAN	NAN	NAN	NAN	Sbicolor(10)	Undefined	NAN	NAN
AP85-441	Sspon.008A0002260	NAN	Other	TM-CC	TM, CC	Phobius,TM,32,97; Coils,CC,116,136	GRU7975	1	8	5179191	5183170	NAN	NAN	NAN	NAN	NAN	Sbicolor(10), R570(10)	Undefined	NAN	NAN
AP85-441	Sspon.001B0015500	NAN	Other	TM-CC	TM, CC	Phobius,TM,338,421; Coils,CC,66,86	GRU3269	1	1	34453575	34462601	NAN	NAN	NAN	NAN	NAN	NAN	Undefined	NAN	NAN
AP85-441	Sspon.006A0014890	NAN	Other	TM-CC	TM, CC	Phobius,TM,115,920; Coils,CC,292,312; TMHMM2,TM,112,134; TMHMM2,TM,141,160; TMHMM2,TM,718,740; TMHMM2,TM,747,769; TMHMM2,TM,782,804; TMHMM2,TM,834,856; TMHMM2,TM,866,888; TMHMM2,TM,901,923	GRU15	31	6	58702329	58709686	NAN	NAN	NAN	NAN	NAN	NAN	Undefined	NAN	NAN
AP85-441	Sspon.002A0015232	NAN	Other	TM-CC	TM, CC	Phobius,TM,6,112; Coils,CC,55,75; Coils,CC,191,211; TMHMM2,TM,7,26; TMHMM2,TM,95,117	GRU8754	3	2	31744811	31750005	NAN	NAN	NAN	NAN	NAN	NAN	Undefined	NAN	NAN
AP85-441	Sspon.002A0018630	NAN	Other	TM-CC	TM, CC	Phobius,TM,262,1033; Coils,CC,441,461; TMHMM2,TM,267,284; TMHMM2,TM,291,310; TMHMM2,TM,827,849; TMHMM2,TM,861,883; TMHMM2,TM,898,920; TMHMM2,TM,947,969; TMHMM2,TM,979,1001; TMHMM2,TM,1014,1033	GRU15	31	2	38515193	38519319	NAN	NAN	NAN	NAN	NAN	NAN	Undefined	NAN	NAN
AP85-441	Sspon.007A0017330	NAN	Other	TM-CC	TM, CC	Phobius,TM,3,389; Coils,CC,163,183	GRU6003	2	7	48003089	48007025	NAN	NAN	NAN	NAN	NAN	Sbicolor(9)	Undefined	NAN	NAN
AP85-441	Sspon.004A0004770	NAN	Other	TM-CC	TM, CC	Phobius,TM,177,638; Coils,CC,375,395; TMHMM2,TM,177,199; TMHMM2,TM,203,225; TMHMM2,TM,281,303; TMHMM2,TM,307,329; TMHMM2,TM,415,437; TMHMM2,TM,447,469; TMHMM2,TM,490,512; TMHMM2,TM,532,554; TMHMM2,TM,571,593; TMHMM2,TM,619,641	GRU1942	3	4	11701330	11705164	NAN	NAN	NAN	NAN	NAN	Sbicolor(10)	Undefined	NAN	NAN
AP85-441	Sspon.003A0001410	NAN	Other	TM-CC	CC, TM	Coils,CC,309,329; TMHMM2,TM,7,29	GRU755	3	3	3137643	3144391	NAN	NAN	NAN	NAN	NAN	NAN	Undefined	NAN	NAN
AP85-441	Sspon.007B0003401	NAN	Other	TM-CC	CC, TM	Coils,CC,61,81; TMHMM2,TM,241,260	GRU4365	3	7	7104794	7108603	NAN	NAN	NAN	NAN	NAN	R570(9)	Undefined	NAN	NAN
AP85-441	Sspon.001A0030060	NAN	Other	TM-CC	CC, TM	Coils,CC,318,338; TMHMM2,TM,236,258	GRU9906	1	1	86908285	86910398	NAN	NAN	NAN	NAN	NAN	NAN	Undefined	NAN	NAN
AP85-441	Sspon.003B0026020	NAN	Other	TM-CC	CC, TM	Coils,CC,246,321; TMHMM2,TM,60,82	GRU22424	1	3	77010534	77015204	NAN	NAN	NAN	NAN	NAN	NAN	Undefined	NAN	NAN
AP85-441	Sspon.001A0003451	NAN	Other	TM-CC	CC, TM	Coils,CC,446,476; TMHMM2,TM,675,697	GRU12454	3	1	8926192	8929541	NAN	NAN	NAN	NAN	NAN	NAN	Undefined	NAN	NAN
AP85-441	Sspon.003A0006250	NAN	Other	TM-CC	CC, TM	Coils,CC,66,86; TMHMM2,TM,141,163	GRU2326	6	3	14032868	14037145	NAN	NAN	NAN	NAN	NAN	NAN	Undefined	NAN	NAN
AP85-441	Sspon.004A0012110	NAN	Other	TM-CC	TM, CC	Phobius,TM,194,450; Coils,CC,228,248; TMHMM2,TM,194,211; TMHMM2,TM,299,318; TMHMM2,TM,328,345; TMHMM2,TM,382,404; TMHMM2,TM,426,448	GRU5877	4	4	28486832	28494778	NAN	NAN	NAN	NAN	4	NAN	Undefined	NAN	NAN
AP85-441	Sspon.001A0041420	NAN	Other	TM-CC	TM, CC	Phobius,TM,136,340; Coils,CC,392,412; TMHMM2,TM,132,154; TMHMM2,TM,211,233; TMHMM2,TM,267,289; TMHMM2,TM,320,342	GRU1312	7	1	109796418	109802636	NAN	NAN	NAN	NAN	NAN	NAN	Undefined	NAN	NAN
AP85-441	Sspon.003A0027940	NAN	Other	TM-CC	TM, CC	Phobius,TM,1219,1331; Coils,CC,521,545; TMHMM2,TM,1217,1239; TMHMM2,TM,1246,1268; TMHMM2,TM,1283,1302; TMHMM2,TM,1309,1331	GRU626	1	3	68180666	68188034	NAN	NAN	NAN	NAN	NAN	NAN	Tandem	NAN	NAN
AP85-441	Sspon.007A0009431	NAN	TM-LRR	RLK	TM, LRR, STTK, kinase	TMHMM2,TM,500,522; IPR001611,LRR,103,125; IPR032675,LRR,150,329; IPR001245,STTK,576,660; IPR000719,kinase,572,784; PF07714.17,kinase,576,660	GRU197	18	7	19020701	19025408	NAN	NAN	NAN	NAN	3	Sbicolor(9)	Undefined	NAN	NAN
AP85-441	Sspon.001A0009231	NAN	TM-LRR	RLK	TM, TM, LRR, kinase	TMHMM2,TM,4,26; TMHMM2,TM,258,280; IPR032675,LRR,32,134; IPR000719,kinase,375,649; IPR013210,LRR,30,65; PF08263.12,LRR,30,65; PF00069.25,kinase,378,637	GRU14148	3	1	21414897	21417964	NAN	NAN	NAN	NAN	NAN	NAN	Undefined	NAN	NAN
AP85-441	Sspon.002A0022020	NAN	TM-LRR	RLK	TM, STTK, LRR, kinase	TMHMM2,TM,536,558; IPR001245,STTK,608,874; IPR032675,LRR,379,538; IPR000719,kinase,606,880; PF12799.7,LRR,468,503; PF07714.17,kinase,608,874	GRU863	9	2	49682103	49687343	NAN	NAN	NAN	NAN	NAN	NAN	Tandem	NAN	NAN
AP85-441	Sspon.004B0012800	NAN	TM-LRR	RLK	TM, TM, LRR, kinase	TMHMM2,TM,17,39; TMHMM2,TM,644,666; IPR003591,LRR,212,236; IPR032675,LRR,36,203; IPR000719,kinase,702,894; IPR001611,LRR,166,225; IPR013210,LRR,42,86; PF08263.12,LRR,42,86; PF13855.6,LRR,166,225; PF00560.33,LRR,511,531; PF00069.25,kinase,704,893	GRU2	242	4	28652508	28655192	NAN	NAN	NAN	NAN	NAN	NAN	Tandem	NAN	NAN
AP85-441	Sspon.002A0011240	NAN	TM-LRR	RLK	Ortholog	Ortholog	GRU13006	3	2	24860961	24864672	NAN	NAN	NAN	NAN	NAN	NAN	Undefined	NAN	NAN
AP85-441	Sspon.008A0012784	NAN	TM-LRR	RLK	TM, TM, kinase, LRR, STTK	TMHMM2,TM,7,29; TMHMM2,TM,187,209; IPR000719,kinase,249,336; IPR013210,LRR,27,63; IPR001245,STTK,252,335; IPR032675,LRR,24,148; PF08263.12,LRR,27,63; PF07714.17,kinase,252,335	GRU65	39	8	43722304	43724139	NAN	NAN	NAN	NAN	NAN	Sbicolor(10)	Undefined	NAN	NAN
AP85-441	Sspon.003A0005760	NAN	TM-LRR	RLK	Ortholog	Ortholog	GRU20464	2	3	11899106	11902467	NAN	NAN	NAN	NAN	NAN	NAN	Undefined	NAN	NAN
AP85-441	Sspon.004C0023020	NAN	TM-LRR	RLK	TM, LRR, kinase	Phobius,TM,11,1352; TMHMM2,TM,7,29; TMHMM2,TM,1330,1352; IPR001611,LRR,484,507; IPR000719,kinase,1407,1684; IPR032675,LRR,230,554; IPR003591,LRR,160,184; IPR013210,LRR,680,717; PF08263.12,LRR,32,69; PF00560.33,LRR,235,257; PF13855.6,LRR,335,394; PF00069.25,kinase,1409,1674	GRU21	73	4	71122414	71132768	NAN	NAN	NAN	NAN	NAN	NAN	Tandem	NAN	NAN
AP85-441	Sspon.003B0027620	NAN	TM-LRR	RLK	TM, TM, kinase, LRR, STTK	TMHMM2,TM,12,34; TMHMM2,TM,626,648; IPR000719,kinase,687,873; IPR032675,LRR,23,148; IPR001611,LRR,97,117; IPR001245,STTK,689,764; IPR013210,LRR,27,67; IPR003591,LRR,511,535; PF08263.12,LRR,27,67; PF00560.33,LRR,97,117; PF13516.6,LRR,119,134; PF13855.6,LRR,153,211; PF07714.17,kinase,689,764	GRU358	15	3	79873151	79876048	NAN	NAN	NAN	NAN	17	NAN	Undefined	NAN	NAN
AP85-441	Sspon.008A0009841	NAN	TM-LRR	RLK	TM, LRR, STTK, kinase	Phobius,TM,31,340; TMHMM2,TM,29,51; TMHMM2,TM,318,340; IPR001611,LRR,89,147; IPR032675,LRR,77,281; IPR001245,STTK,468,597; IPR000719,kinase,423,697; PF13855.6,LRR,89,147; PF07714.17,kinase,468,597	GRU1403	8	8	25727560	25729993	NAN	NAN	NAN	NAN	NAN	NAN	Undefined	NAN	NAN
AP85-441	Sspon.002B0018441	NAN	TM-LRR	RLK	TM, STTK, LRR, kinase	TMHMM2,TM,534,556; IPR001245,STTK,687,736; IPR032675,LRR,9,159; IPR000719,kinase,590,870; PF07714.17,kinase,593,678	GRU265	16	2	43786354	43794393	NAN	NAN	NAN	NAN	NAN	NAN	Tandem	NAN	NAN
AP85-441	Sspon.005A0000600	NAN	TM-LRR	RLK	TM, LRR, STTK, kinase	TMHMM2,TM,7,29; IPR003591,LRR,427,449; IPR001245,STTK,612,886; IPR032675,LRR,32,334; IPR000719,kinase,609,893; IPR013210,LRR,342,377; PF08263.12,LRR,32,71; PF07714.17,kinase,612,886	GRU612	11	5	1602535	1605935	NAN	NAN	NAN	NAN	NAN	Sbicolor(6), R570(6)	Tandem	NAN	NAN
AP85-441	Sspon.006D0020930	NAN	TM-LRR	RLK	Ortholog	Ortholog	GRU16	30	6	71660225	71666899	NAN	NAN	NAN	NAN	22	NAN	Tandem	NAN	NAN
AP85-441	Sspon.006B0001680	NAN	TM-LRR	RLK	Ortholog	Ortholog	GRU20	7	6	4265318	4266547	NAN	NAN	NAN	NAN	NAN	Sbicolor(7), R570(7)	Undefined	NAN	NAN
AP85-441	Sspon.004A0005531	NAN	TM-LRR	RLK	TM, TM, LRR, kinase	TMHMM2,TM,5,27; TMHMM2,TM,279,301; IPR013210,LRR,34,73; IPR001611,LRR,125,147; IPR000719,kinase,342,607; IPR032675,LRR,30,206; PF08263.12,LRR,34,73; PF13855.6,LRR,124,184; PF00069.25,kinase,342,607	GRU65	39	4	13061182	13064644	NAN	NAN	NAN	NAN	1	R570(2)	Undefined	NAN	NAN
AP85-441	Sspon.006A0014620	NAN	TM-LRR	RLK	TM, TM, kinase, LRR	TMHMM2,TM,7,26; TMHMM2,TM,697,719; IPR000719,kinase,752,1041; IPR001611,LRR,112,153; IPR032675,LRR,217,353; IPR003591,LRR,336,359; IPR013210,LRR,41,85; PF08263.12,LRR,41,85; PF13855.6,LRR,112,153; PF00560.33,LRR,192,213; PF00069.25,kinase,752,1041	GRU2	242	6	58116717	58119979	NAN	NAN	NAN	NAN	NAN	Sbicolor(5)	Tandem	NAN	NAN
AP85-441	Sspon.001A0001670	NAN	TM-LRR	RLK	TM, LRR, kinase	TMHMM2,TM,521,543; IPR001611,LRR,391,406; IPR000719,kinase,606,879; IPR013210,LRR,37,66; IPR032675,LRR,139,518; PF08263.12,LRR,37,66; PF13516.6,LRR,391,406; PF00069.25,kinase,611,822	GRU3309	3	1	4865759	4869758	NAN	NAN	NAN	NAN	NAN	NAN	Tandem	NAN	NAN
AP85-441	Sspon.003B0006510	NAN	TM-LRR	RLK	TM, LRR, kinase	Phobius,TM,32,579; TMHMM2,TM,561,583; IPR001611,LRR,145,167; IPR032675,LRR,372,518; IPR013210,LRR,56,92; IPR000719,kinase,625,823; IPR003591,LRR,287,311; PF08263.12,LRR,56,92; PF13855.6,LRR,102,156; PF00069.25,kinase,628,797	GRU6	175	3	13386423	13391267	NAN	NAN	NAN	NAN	NAN	NAN	Tandem	NAN	NAN
AP85-441	Sspon.004A0023960	NAN	TM-LRR	RLK	Ortholog	Ortholog	NAN	NAN	4	67565069	67568355	NAN	NAN	NAN	NAN	NAN	NAN	Undefined	NAN	NAN
AP85-441	Sspon.001A0028222	NAN	TM-LRR	RLK	TM, TM, LRR, kinase	TMHMM2,TM,9,31; TMHMM2,TM,600,622; IPR003591,LRR,106,130; IPR000719,kinase,661,944; IPR032675,LRR,270,332; IPR013210,LRR,34,79; IPR001611,LRR,485,544; PF08263.12,LRR,34,79; PF13855.6,LRR,156,215; PF00069.25,kinase,661,944	GRU2	242	1	82369917	82381446	NAN	NAN	NAN	NAN	NAN	NAN	Undefined	NAN	NAN
AP85-441	Sspon.004A0022920	NAN	TM-LRR	RLK	TM, kinase, LRR	TMHMM2,TM,690,712; IPR000719,kinase,769,980; IPR001611,LRR,579,601; IPR003591,LRR,396,418; IPR013210,LRR,41,76; IPR032675,LRR,151,243; PF08263.12,LRR,41,76; PF00560.33,LRR,580,601; PF00069.25,kinase,769,936	GRU21	73	4	65563402	65566942	NAN	NAN	NAN	NAN	8	Sbicolor(2), Sbicolor(3)	Tandem	NAN	NAN
AP85-441	Sspon.005D0026691	NAN	TM-LRR	RLK	Ortholog	Ortholog	GRU11917	3	5	77154999	77160875	NAN	NAN	NAN	NAN	NAN	NAN	Undefined	NAN	NAN
AP85-441	Sspon.007A0021730	NAN	TM-LRR	RLK	Ortholog	Ortholog	NAN	NAN	7	57519853	57523354	NAN	NAN	NAN	NAN	NAN	NAN	Undefined	NAN	NAN
AP85-441	Sspon.008A0019700	NAN	TM-LRR	RLK	Ortholog	Ortholog	NAN	NAN	8	61789611	61792400	NAN	NAN	NAN	NAN	NAN	NAN	Tandem	NAN	NAN
AP85-441	Sspon.004B0023440	NAN	TM-LRR	RLK	TM, LRR, kinase	TMHMM2,TM,379,401; IPR001611,LRR,63,86; IPR000719,kinase,457,706; IPR032675,LRR,1,366; IPR003591,LRR,290,314; PF13855.6,LRR,17,74; PF00560.33,LRR,269,290; PF00069.25,kinase,459,665	GRU21	73	4	68974601	68976718	NAN	NAN	NAN	NAN	NAN	NAN	Tandem	NAN	NAN
AP85-441	Sspon.002C0044020	NAN	TM-LRR	RLK	Ortholog	Ortholog	GRU5091	2	2	123358803	123361468	NAN	NAN	NAN	NAN	NAN	NAN	Undefined	NAN	NAN
AP85-441	Sspon.002B0003080	NAN	TM-LRR	RLK	TM, LRR, kinase	TMHMM2,TM,604,626; IPR032675,LRR,17,188; IPR013210,LRR,19,69; IPR000719,kinase,782,985; IPR001611,LRR,517,533; IPR003591,LRR,95,119; PF08263.12,LRR,19,69; PF13516.6,LRR,315,331; PF00560.33,LRR,469,490; PF00069.25,kinase,782,985	GRU404	14	2	8515195	8519472	NAN	NAN	NAN	NAN	NAN	NAN	Undefined	NAN	NAN
AP85-441	Sspon.003A0004433	NAN	TM-LRR	RLK	TM, TM, kinase, LRR	TMHMM2,TM,584,606; TMHMM2,TM,718,735; IPR000719,kinase,664,865; IPR013210,LRR,25,63; IPR001611,LRR,142,201; IPR032675,LRR,303,550; IPR003591,LRR,188,211; PF08263.12,LRR,25,63; PF13855.6,LRR,142,201; PF00069.25,kinase,664,865	GRU460	13	3	9615301	9618556	NAN	NAN	NAN	NAN	NAN	Sbicolor(9)	Undefined	NAN	NAN
AP85-441	Sspon.004C0000981	NAN	TM-LRR	RLK	Ortholog	Ortholog	NAN	NAN	4	1874606	1876730	NAN	NAN	NAN	NAN	NAN	NAN	Undefined	NAN	NAN
AP85-441	Sspon.003A0030570	NAN	TM-LRR	RLK	TM, STTK, LRR, kinase	TMHMM2,TM,235,257; IPR001245,STTK,453,550; IPR001611,LRR,167,186; IPR032675,LRR,93,205; IPR000719,kinase,319,572; PF00560.33,LRR,167,186; PF07714.17,kinase,323,451	GRU232	18	3	74320680	74324254	NAN	NAN	NAN	NAN	11	NAN	Tandem	NAN	NAN
AP85-441	Sspon.007A0007430	NAN	TM-LRR	RLK	TM, CC, LRR, kinase	Phobius,TM,7,1899; Coils,CC,1750,1770; TMHMM2,TM,7,29; TMHMM2,TM,562,584; TMHMM2,TM,697,714; TMHMM2,TM,1877,1899; IPR032675,LRR,28,310; IPR000719,kinase,1347,1632; IPR001611,LRR,265,286; IPR013210,LRR,29,68; IPR003591,LRR,357,381; PF08263.12,LRR,29,68; PF13855.6,LRR,119,179; PF00560.33,LRR,265,286; PF00069.25,kinase,643,856	GRU460	13	7	14553987	14586936	NAN	NAN	NAN	NAN	2	Sbicolor(9)	Tandem	NAN	NAN
AP85-441	Sspon.005A0008300	NAN	TM-LRR	RLK	TM, TM, LRR, kinase, STTK	TMHMM2,TM,247,269; TMHMM2,TM,311,333; IPR013210,LRR,46,82; IPR000719,kinase,337,629; IPR032675,LRR,44,157; IPR001611,LRR,110,170; IPR001245,STTK,382,624; PF08263.12,LRR,46,82; PF13855.6,LRR,110,170; PF07714.17,kinase,382,624	GRU1289	6	5	20309180	20314900	NAN	NAN	NAN	NAN	5	Sbicolor(6), R570(6)	Undefined	NAN	NAN
AP85-441	Sspon.006B0009870	NAN	TM-LRR	RLK	Ortholog	Ortholog	GRU8	55	6	29296370	29302612	NAN	NAN	NAN	NAN	17	NAN	Tandem	NAN	NAN
AP85-441	Sspon.005A0024790	NAN	TM-LRR	RLK	Ortholog	Ortholog	GRU20963	2	5	81280290	81284820	NAN	NAN	NAN	NAN	NAN	NAN	Tandem	NAN	NAN
AP85-441	Sspon.006B0000850	NAN	TM-LRR	RLK	Ortholog	Ortholog	NAN	NAN	6	2689912	2690616	NAN	NAN	NAN	NAN	NAN	Sbicolor(7)	Undefined	NAN	NAN
AP85-441	Sspon.001A0036420	NAN	TM-LRR	RLK	Ortholog	Ortholog	GRU8	55	1	100874656	100876692	NAN	NAN	NAN	NAN	7	NAN	Tandem	NAN	NAN
AP85-441	Sspon.003D0024060	NAN	TM-LRR	RLK	Ortholog	Ortholog	NAN	NAN	3	52789793	52796041	NAN	NAN	NAN	NAN	NAN	NAN	Undefined	NAN	NAN
AP85-441	Sspon.005A0003720	NAN	TM-LRR	RLK	Ortholog	Ortholog	GRU3053	3	5	8404220	8405906	NAN	NAN	NAN	NAN	2	Sbicolor(6)	Undefined	NAN	NAN
AP85-441	Sspon.007D0004780	NAN	TM-LRR	RLK	TM, TM, kinase, LRR, STTK	TMHMM2,TM,4,26; TMHMM2,TM,483,505; IPR000719,kinase,560,820; IPR032675,LRR,366,483; IPR001245,STTK,562,816; IPR001611,LRR,408,461; PF13855.6,LRR,408,461; PF07714.17,kinase,562,816	GRU76	31	7	8542956	8546875	NAN	NAN	NAN	NAN	NAN	Sbicolor(9), R570(9)	Undefined	NAN	NAN
AP85-441	Sspon.001A0025020	NAN	TM-LRR	RLK	TM, kinase, LRR	TMHMM2,TM,266,288; IPR000719,kinase,392,660; IPR032675,LRR,37,229; PF00069.25,kinase,392,660	GRU9089	4	1	74730775	74732896	NAN	NAN	NAN	NAN	NAN	NAN	Tandem	NAN	NAN
AP85-441	Sspon.005A0017280	NAN	TM-LRR	RLK	Ortholog	Ortholog	NAN	NAN	5	48088172	48090538	NAN	NAN	NAN	NAN	NAN	Sbicolor(6)	Undefined	NAN	NAN
AP85-441	Sspon.002B0029070	NAN	TM-LRR	RLK	TM, LRR, STTK, kinase	TMHMM2,TM,419,441; IPR032675,LRR,254,369; IPR003591,LRR,135,159; IPR001245,STTK,517,781; IPR000719,kinase,515,786; PF07714.17,kinase,517,781	GRU807	8	2	81242795	81245673	NAN	NAN	NAN	NAN	NAN	NAN	Undefined	NAN	NAN
AP85-441	Sspon.003A0017360	NAN	TM-LRR	RLK	TM, LRR, kinase	TMHMM2,TM,319,341; IPR032675,LRR,90,289; IPR001611,LRR,93,154; IPR000719,kinase,413,699; IPR013210,LRR,21,60; PF08263.12,LRR,21,60; PF13855.6,LRR,93,154; PF00069.25,kinase,413,699	GRU2857	4	3	41094813	41097891	NAN	NAN	NAN	NAN	NAN	NAN	Tandem	NAN	NAN
AP85-441	Sspon.008B0020882	NAN	TM-LRR	RLK	TM, TM, LRR, kinase	TMHMM2,TM,7,29; TMHMM2,TM,588,610; IPR001611,LRR,102,124; IPR003591,LRR,426,450; IPR000719,kinase,657,917; IPR032675,LRR,444,583; IPR013210,LRR,36,73; PF08263.12,LRR,36,73; PF00069.25,kinase,657,917	GRU458	13	8	59542910	59549082	NAN	NAN	NAN	NAN	NAN	NAN	Undefined	NAN	NAN
AP85-441	Sspon.008B0012380	NAN	TM-LRR	RLK	Ortholog	Ortholog	GRU8	55	8	35912941	35914992	NAN	NAN	NAN	NAN	NAN	NAN	Tandem	NAN	NAN
AP85-441	Sspon.005A0020070	NAN	TM-LRR	RLK	TM, kinase, LRR, STTK	TMHMM2,TM,578,600; IPR000719,kinase,639,949; IPR003591,LRR,325,349; IPR001245,STTK,644,788; IPR032675,LRR,194,297; IPR013210,LRR,37,73; IPR001611,LRR,295,338; PF08263.12,LRR,37,73; PF13855.6,LRR,159,219; PF07714.17,kinase,644,788	GRU808	10	5	59503632	59515984	NAN	NAN	NAN	NAN	NAN	Sbicolor(6)	Undefined	NAN	NAN
AP85-441	Sspon.005A0005201	NAN	TM-LRR	RLK	Ortholog	Ortholog	GRU11	10	5	12158994	12162621	NAN	NAN	NAN	NAN	NAN	NAN	Tandem	NAN	NAN
AP85-441	Sspon.002B0000663	NAN	TM-LRR	RLK	Ortholog	Ortholog	NAN	NAN	2	3981745	3982598	NAN	NAN	NAN	NAN	NAN	NAN	Undefined	NAN	NAN
AP85-441	Sspon.007A0005101	NAN	TM-LRR	RLK	TM, kinase, LRR, STTK	TMHMM2,TM,642,664; IPR000719,kinase,699,1003; IPR032675,LRR,23,190; IPR001245,STTK,703,990; IPR013210,LRR,29,69; IPR001611,LRR,152,207; IPR003591,LRR,174,198; PF08263.12,LRR,29,69; PF13855.6,LRR,152,207; PF07714.17,kinase,703,990	GRU6	175	7	9771073	9774537	NAN	NAN	NAN	NAN	1	Sbicolor(1), Sbicolor(3), Sbicolor(9), R570(3)	Undefined	NAN	NAN
AP85-441	Sspon.001D0006410	NAN	TM-LRR	RLK	Ortholog	Ortholog	NAN	NAN	1	14527775	14529638	NAN	NAN	NAN	NAN	NAN	NAN	Undefined	NAN	NAN
AP85-441	Sspon.007B0022190	NAN	TM-LRR	RLK	TM, TM, kinase, LRR, STTK	TMHMM2,TM,12,34; TMHMM2,TM,543,565; IPR000719,kinase,613,887; IPR032675,LRR,386,546; IPR001245,STTK,615,881; PF12799.7,LRR,475,510; PF07714.17,kinase,615,881	GRU863	9	7	63950010	63955061	NAN	NAN	NAN	NAN	NAN	Sbicolor(5), Sbicolor(8)	Undefined	NAN	NAN
AP85-441	Sspon.003C0011630	NAN	TM-LRR	RLK	TM, kinase, LRR	TMHMM2,TM,388,410; IPR000719,kinase,455,720; IPR032675,LRR,31,96; IPR001611,LRR,137,195; IPR013210,LRR,37,79; IPR003591,LRR,254,277; PF08263.12,LRR,37,79; PF13855.6,LRR,137,195; PF00069.25,kinase,455,720	GRU358	15	3	25821600	25823795	NAN	NAN	NAN	NAN	NAN	NAN	Tandem	NAN	NAN
AP85-441	Sspon.002B0026141	NAN	TM-LRR	RLK	TM, LRR, kinase	Phobius,TM,6,1744; TMHMM2,TM,1722,1744; IPR013210,LRR,33,70; IPR000719,kinase,789,1052; IPR003591,LRR,1346,1369; IPR001611,LRR,1637,1657; IPR032675,LRR,29,196; PF08263.12,LRR,33,70; PF13855.6,LRR,540,598; PF00069.25,kinase,789,1052; PF00560.33,LRR,1637,1657	GRU6	175	2	73795720	73808810	NAN	NAN	NAN	NAN	21	Sbicolor(1)	Tandem	NAN	NAN
AP85-441	Sspon.003A0016482	NAN	TM-LRR	RLK	Ortholog	Ortholog	GRU1966	1	3	37268383	37272677	NAN	NAN	NAN	NAN	NAN	NAN	Tandem	NAN	NAN
AP85-441	Sspon.005A0008480	NAN	TM-LRR	RLK	Ortholog	Ortholog	GRU8	55	5	20573170	20576137	NAN	NAN	NAN	NAN	NAN	Sbicolor(4), Sbicolor(6), R570(4), R570(6)	Undefined	NAN	NAN
AP85-441	Sspon.003B0031170	NAN	TM-LRR	RLK	Ortholog	Ortholog	GRU32	19	3	88153291	88155826	NAN	NAN	NAN	NAN	NAN	NAN	Tandem	NAN	NAN
AP85-441	Sspon.008A0001410	NAN	TM-LRR	RLK	Ortholog	Ortholog	GRU1204	7	8	2974695	2978411	NAN	NAN	NAN	NAN	0	Sbicolor(10)	Undefined	NAN	NAN
AP85-441	Sspon.006A0023600	NAN	TM-LRR	RLK	TM, TM, LRR, STTK, kinase	TMHMM2,TM,4,26; TMHMM2,TM,277,299; IPR032675,LRR,200,249; IPR001245,STTK,399,513; IPR000719,kinase,395,614; IPR013210,LRR,38,79; PF08263.12,LRR,38,79; PF07714.17,kinase,399,513	GRU21068	2	6	94056315	94058481	NAN	NAN	NAN	NAN	13	Sbicolor(5)	Undefined	NAN	NAN
AP85-441	Sspon.001C0008260	NAN	TM-LRR	RLK	Ortholog	Ortholog	GRU997	7	1	18555352	18557041	NAN	NAN	NAN	NAN	NAN	NAN	Undefined	NAN	NAN
AP85-441	Sspon.008C0006170	NAN	TM-LRR	RLK	Ortholog	Ortholog	NAN	NAN	8	13987840	13988129	NAN	NAN	NAN	NAN	NAN	NAN	Undefined	NAN	NAN
AP85-441	Sspon.005A0012440	NAN	TM-LRR	RLK	TM, LRR, kinase	TMHMM2,TM,261,283; IPR032675,LRR,31,136; IPR000719,kinase,363,634; IPR013210,LRR,27,61; PF08263.12,LRR,27,61; PF00069.25,kinase,366,629	GRU948	8	5	27998633	28000745	NAN	NAN	NAN	NAN	NAN	Sbicolor(6), R570(6)	Undefined	NAN	NAN
AP85-441	Sspon.003B0000820	NAN	TM-LRR	RLK	TM, LRR, kinase	Phobius,TM,55,728; TMHMM2,TM,706,728; IPR032675,LRR,376,664; IPR003591,LRR,158,181; IPR000719,kinase,806,1083; IPR013210,LRR,92,131; IPR001611,LRR,425,484; PF08263.12,LRR,92,131; PF13855.6,LRR,159,218; PF00069.25,kinase,808,1080	GRU460	13	3	2194918	2198269	NAN	NAN	NAN	NAN	NAN	NAN	Undefined	NAN	NAN
AP85-441	Sspon.006B0020110	NAN	TM-LRR	RLK	TM, TM, TM, LRR, kinase	TMHMM2,TM,647,669; TMHMM2,TM,681,703; TMHMM2,TM,718,740; IPR032675,LRR,314,410; IPR000719,kinase,773,943; IPR001611,LRR,126,187; IPR003591,LRR,223,247; IPR013210,LRR,34,73; PF08263.12,LRR,34,73; PF13855.6,LRR,126,187; PF00560.33,LRR,420,442; PF00069.25,kinase,773,943	GRU2	242	6	68528024	68530852	NAN	NAN	NAN	NAN	NAN	NAN	Tandem	NAN	NAN
AP85-441	Sspon.006D0021430	NAN	TM-LRR	RLK	TM, STTK, LRR, kinase	TMHMM2,TM,187,209; IPR001245,STTK,253,452; IPR001611,LRR,57,78; IPR013210,LRR,3,28; IPR032675,LRR,1,174; IPR000719,kinase,250,473; PF08263.12,LRR,3,28; PF13855.6,LRR,57,116; PF07714.17,kinase,253,452	GRU65	39	6	73482344	73485046	NAN	NAN	NAN	NAN	NAN	NAN	Undefined	NAN	NAN
AP85-441	Sspon.004B0012730	NAN	TM-LRR	RLK	TM, TM, LRR, kinase	TMHMM2,TM,17,39; TMHMM2,TM,601,623; IPR032675,LRR,266,590; IPR000719,kinase,659,851; IPR013210,LRR,42,86; IPR003591,LRR,164,188; IPR001611,LRR,166,188; PF08263.12,LRR,42,86; PF00560.33,LRR,166,188; PF00069.25,kinase,661,850	GRU2	242	4	28504288	28506971	NAN	NAN	NAN	NAN	NAN	NAN	Tandem	NAN	NAN
AP85-441	Sspon.008C0012820	NAN	TM-LRR	RLK	Ortholog	Ortholog	GRU8	55	8	40558418	40560394	NAN	NAN	NAN	NAN	NAN	Sbicolor(10), R570(10)	Tandem	NAN	NAN
AP85-441	Sspon.008A0020652	NAN	TM-LRR	RLK	TM, TM, LRR, kinase, STTK	TMHMM2,TM,7,29; TMHMM2,TM,305,327; IPR013210,LRR,33,73; IPR001611,LRR,197,214; IPR000719,kinase,406,633; IPR032675,LRR,34,145; IPR001245,STTK,411,564; PF08263.12,LRR,33,73; PF00560.33,LRR,197,214; PF07714.17,kinase,411,564	GRU1149	8	8	63849818	63854062	NAN	NAN	NAN	NAN	NAN	Sbicolor(10)	Undefined	NAN	NAN
AP85-441	Sspon.005C0021870	NAN	TM-LRR	RLK	Ortholog	Ortholog	NAN	NAN	5	78045270	78046412	NAN	NAN	NAN	NAN	NAN	NAN	Undefined	NAN	NAN
AP85-441	Sspon.007A0007741	NAN	TM-LRR	RLK	TM, LRR, STTK, kinase	Phobius,TM,31,396; TMHMM2,TM,13,35; TMHMM2,TM,40,57; TMHMM2,TM,118,137; TMHMM2,TM,372,394; IPR013210,LRR,138,178; IPR001245,STTK,480,688; IPR000719,kinase,437,692; IPR032675,LRR,132,304; PF08263.12,LRR,138,178; PF07714.17,kinase,480,688	GRU11806	3	7	15501610	15505342	NAN	NAN	NAN	NAN	NAN	Sbicolor(9)	Undefined	NAN	NAN
AP85-441	Sspon.004D0024930	NAN	TM-LRR	RLK	TM, LRR, kinase	TMHMM2,TM,520,542; IPR001611,LRR,276,298; IPR013210,LRR,40,77; IPR000719,kinase,599,768; IPR032675,LRR,40,147; PF08263.12,LRR,40,77; PF00560.33,LRR,276,298; PF00069.25,kinase,599,768	GRU21	73	4	75080580	75083737	NAN	NAN	NAN	NAN	NAN	NAN	Undefined	NAN	NAN
AP85-441	Sspon.006B0011550	NAN	TM-LRR	RLK	Ortholog	Ortholog	GRU22990	1	6	38378974	38379249	NAN	NAN	NAN	NAN	NAN	NAN	Tandem	NAN	NAN
AP85-441	Sspon.002A0019200	NAN	TM-LRR	RLK	TM, TM, TM, kinase, LRR	TMHMM2,TM,12,31; TMHMM2,TM,75,97; TMHMM2,TM,266,288; IPR000719,kinase,364,631; IPR013210,LRR,36,69; IPR032675,LRR,35,221; PF08263.12,LRR,36,69; PF00069.25,kinase,364,631	GRU644	7	2	40435434	40453034	NAN	NAN	NAN	NAN	NAN	NAN	Undefined	NAN	NAN
AP85-441	Sspon.006A0001890	NAN	TM-LRR	RLK	Ortholog	Ortholog	GRU17291	1	6	4077788	4078947	NAN	NAN	NAN	NAN	1	Sbicolor(7), R570(7)	Tandem	NAN	NAN
AP85-441	Sspon.002B0030820	NAN	TM-LRR	RLK	Ortholog	Ortholog	GRU8	55	2	86433159	86435177	NAN	NAN	NAN	NAN	NAN	NAN	Tandem	NAN	NAN
AP85-441	Sspon.002A0034530	NAN	TM-LRR	RLK	TM, LRR, kinase	TMHMM2,TM,675,697; IPR001611,LRR,303,325; IPR003591,LRR,178,200; IPR000719,kinase,749,1015; IPR032675,LRR,40,321; IPR013210,LRR,40,77; PF08263.12,LRR,40,77; PF00560.33,LRR,255,277; PF13855.6,LRR,327,387; PF00069.25,kinase,749,1015	GRU21	73	2	90648004	90651069	NAN	NAN	NAN	NAN	NAN	NAN	Tandem	NAN	NAN
AP85-441	Sspon.007A0005040	NAN	TM-LRR	RLK	TM, kinase, LRR	TMHMM2,TM,13,35; IPR000719,kinase,658,960; IPR032675,LRR,398,509; PF00069.25,kinase,661,954	GRU76	31	7	9498255	9502258	NAN	NAN	NAN	NAN	1	Sbicolor(1), Sbicolor(9), R570(9)	Undefined	NAN	NAN
AP85-441	Sspon.005A0012790	NAN	TM-LRR	RLK	TM, TM, kinase, LRR	TMHMM2,TM,5,27; TMHMM2,TM,236,258; IPR000719,kinase,299,436; IPR032675,LRR,24,199; IPR013210,LRR,25,65; PF08263.12,LRR,25,65; PF00069.25,kinase,299,436	GRU65	39	5	28798092	28802830	NAN	NAN	NAN	NAN	NAN	Sbicolor(4), Sbicolor(6)	Tandem	NAN	NAN
AP85-441	Sspon.007A0015500	NAN	TM-LRR	RLK	Ortholog	Ortholog	GRU65	39	7	42614688	42617771	NAN	NAN	NAN	NAN	NAN	Sbicolor(3), Sbicolor(9), R570(9)	Tandem	NAN	NAN
AP85-441	Sspon.002B0013201	NAN	TM-LRR	RLK	TM, TM, LRR, kinase	TMHMM2,TM,715,737; TMHMM2,TM,828,850; IPR001611,LRR,612,636; IPR032675,LRR,538,615; IPR000719,kinase,772,994; IPR003591,LRR,185,209; IPR013210,LRR,71,110; PF08263.12,LRR,71,110; PF13855.6,LRR,139,198; PF00069.25,kinase,775,1018	GRU6	175	2	30710857	30714379	NAN	NAN	NAN	NAN	NAN	NAN	Tandem	NAN	NAN
AP85-441	Sspon.002C0012000	NAN	TM-LRR	RLK	TM, LRR, kinase, STTK	TMHMM2,TM,251,273; IPR032675,LRR,29,236; IPR013210,LRR,30,72; IPR000719,kinase,270,598; IPR001611,LRR,120,180; IPR001245,STTK,389,597; PF08263.12,LRR,30,72; PF13855.6,LRR,120,180; PF07714.17,kinase,389,597	GRU139	22	2	26550332	26554681	NAN	NAN	NAN	NAN	NAN	NAN	Undefined	NAN	NAN
AP85-441	Sspon.003C0038170	NAN	TM-LRR	RLK	Ortholog	Ortholog	GRU1582	5	3	93375539	93384361	NAN	NAN	NAN	NAN	NAN	NAN	Undefined	NAN	NAN
AP85-441	Sspon.002A0023900	NAN	TM-LRR	RLK	Ortholog	Ortholog	GRU12053	1	2	59581202	59584657	NAN	NAN	NAN	NAN	NAN	NAN	Tandem	NAN	NAN
AP85-441	Sspon.001B0041200	NAN	TM-LRR	RLK	Ortholog	Ortholog	GRU997	7	1	106954865	106958881	NAN	NAN	NAN	NAN	NAN	NAN	Undefined	NAN	NAN
AP85-441	Sspon.003A0025780	NAN	TM-LRR	RLK	TM, kinase, LRR	TMHMM2,TM,678,700; IPR000719,kinase,734,1036; IPR032675,LRR,564,669; IPR001611,LRR,150,210; IPR003591,LRR,470,494; IPR013210,LRR,32,72; PF08263.12,LRR,32,72; PF13855.6,LRR,150,210; PF00069.25,kinase,735,1000	GRU2	242	3	64128475	64131735	NAN	NAN	NAN	NAN	8	NAN	Tandem	NAN	NAN
AP85-441	Sspon.002A0001280	NAN	TM-LRR	RLK	TM, LRR, kinase	TMHMM2,TM,197,219; IPR013210,LRR,32,68; IPR032675,LRR,112,169; IPR000719,kinase,279,509; PF08263.12,LRR,32,68; PF00069.25,kinase,282,483	GRU232	18	2	3443022	3445783	NAN	NAN	NAN	NAN	NAN	Sbicolor(1)	Undefined	NAN	NAN
AP85-441	Sspon.005A0027511	NAN	TM-LRR	RLK	TM, TM, STTK, kinase, LRR	TMHMM2,TM,20,42; TMHMM2,TM,422,444; IPR001245,STTK,524,608; IPR000719,kinase,520,764; IPR013210,LRR,63,103; IPR001611,LRR,281,337; IPR032675,LRR,257,398; PF08263.12,LRR,63,103; PF13855.6,LRR,281,337; PF07714.17,kinase,524,608	GRU1090	9	5	89673518	89677718	NAN	NAN	NAN	NAN	NAN	Sbicolor(8)	Undefined	NAN	NAN
AP85-441	Sspon.001B0022481	NAN	TM-LRR	RLK	Ortholog	Ortholog	GRU16	30	1	52092134	52094429	NAN	NAN	NAN	NAN	NAN	NAN	Undefined	NAN	NAN
AP85-441	Sspon.007A0005070	NAN	TM-LRR	RLK	TM, TM, kinase, LRR	TMHMM2,TM,279,301; TMHMM2,TM,433,455; IPR000719,kinase,501,807; IPR032675,LRR,330,414; PF00069.25,kinase,505,680	GRU76	31	7	9674698	9682106	NAN	NAN	NAN	NAN	1	Sbicolor(9), R570(9)	Undefined	NAN	NAN
AP85-441	Sspon.004A0022880	NAN	TM-LRR	RLK	TM, TM, LRR, kinase	TMHMM2,TM,15,37; TMHMM2,TM,687,709; IPR001611,LRR,130,152; IPR000719,kinase,767,1032; IPR032675,LRR,203,272; IPR013210,LRR,39,78; IPR003591,LRR,277,300; PF08263.12,LRR,39,78; PF00560.33,LRR,106,123; PF13855.6,LRR,330,387; PF00069.25,kinase,767,1032	GRU21	73	4	65527699	65530865	NAN	NAN	NAN	NAN	8	Sbicolor(10), Sbicolor(2), Sbicolor(3)	Tandem	NAN	NAN
AP85-441	Sspon.005B0020231	NAN	TM-LRR	RLK	TM, kinase, STTK, LRR	TMHMM2,TM,201,223; IPR000719,kinase,274,549; IPR001245,STTK,277,548; IPR032675,LRR,5,192; PF07714.17,kinase,277,548	GRU3890	5	5	71694904	71697385	NAN	NAN	NAN	NAN	NAN	NAN	Undefined	NAN	NAN
AP85-441	Sspon.008A0001871	NAN	TM-LRR	RLK	TM, LRR, kinase	TMHMM2,TM,621,638; IPR001611,LRR,182,237; IPR013210,LRR,25,75; IPR003591,LRR,253,277; IPR032675,LRR,319,603; IPR000719,kinase,678,879; PF08263.12,LRR,25,75; PF00560.33,LRR,130,145; PF13855.6,LRR,182,237; PF00069.25,kinase,678,879	GRU6	175	8	4422142	4425913	NAN	NAN	NAN	NAN	NAN	Sbicolor(10)	Undefined	NAN	NAN
AP85-441	Sspon.002A0032061	NAN	TM-LRR	RLK	TM, STTK, LRR, kinase	TMHMM2,TM,288,310; IPR001245,STTK,388,528; IPR032675,LRR,30,237; IPR000719,kinase,384,847; PF07714.17,kinase,388,528	GRU505	12	2	84537993	84546436	NAN	NAN	NAN	NAN	NAN	NAN	Undefined	NAN	NAN
AP85-441	Sspon.006A0000700	NAN	TM-LRR	RLK	Ortholog	Ortholog	GRU20	7	6	2078359	2079534	NAN	NAN	NAN	NAN	NAN	Sbicolor(7)	Tandem	NAN	NAN
AP85-441	Sspon.008A0016350	NAN	TM-LRR	RLK	TM, LRR, kinase	TMHMM2,TM,534,556; IPR032675,LRR,224,532; IPR000719,kinase,607,868; IPR013210,LRR,23,57; IPR001611,LRR,266,325; IPR003591,LRR,206,235; PF08263.12,LRR,23,57; PF13855.6,LRR,266,325; PF00560.33,LRR,457,479; PF00069.25,kinase,608,845	GRU2	242	8	54207529	54210308	NAN	NAN	NAN	NAN	NAN	Sbicolor(10), R570(10)	Tandem	NAN	NAN
AP85-441	Sspon.007A0022680	NAN	TM-LRR	RLK	Ortholog	Ortholog	GRU9204	2	7	59738521	59739365	NAN	NAN	NAN	NAN	NAN	R570(5)	Undefined	NAN	NAN
AP85-441	Sspon.007A0007280	NAN	TM-LRR	RLK	TM, kinase, LRR, STTK	TMHMM2,TM,258,280; IPR000719,kinase,341,606; IPR001611,LRR,187,208; IPR032675,LRR,142,229; IPR001245,STTK,345,605; IPR013210,LRR,28,64; IPR003591,LRR,93,116; PF08263.12,LRR,28,64; PF13855.6,LRR,118,176; PF00560.33,LRR,187,209; PF07714.17,kinase,345,605	GRU232	18	7	14360093	14363158	NAN	NAN	NAN	NAN	2	NAN	Undefined	NAN	NAN
AP85-441	Sspon.007B0026500	NAN	TM-LRR	RLK	TM, TM, LRR, kinase	TMHMM2,TM,5,27; TMHMM2,TM,694,713; IPR001611,LRR,355,377; IPR003591,LRR,629,654; IPR000719,kinase,747,1029; IPR032675,LRR,207,344; IPR013210,LRR,41,79; PF08263.12,LRR,41,79; PF13855.6,LRR,181,242; PF00069.25,kinase,749,949	GRU2	242	7	75329376	75333344	NAN	NAN	NAN	NAN	NAN	Sbicolor(8), R570(8)	Tandem	NAN	NAN
AP85-441	Sspon.005A0021602	NAN	TM-LRR	RLK	Ortholog	Ortholog	GRU12116	2	5	68065479	68067339	NAN	NAN	NAN	NAN	9	NAN	Tandem	NAN	NAN
AP85-441	Sspon.007A0026980	NAN	TM-LRR	RLK	TM, TM, LRR, kinase	TMHMM2,TM,12,34; TMHMM2,TM,620,642; IPR003591,LRR,544,567; IPR032675,LRR,214,416; IPR000719,kinase,693,966; IPR001611,LRR,216,275; IPR013210,LRR,62,84; PF08263.12,LRR,62,84; PF13855.6,LRR,216,275; PF00069.25,kinase,706,962	GRU6	175	7	72881663	72884938	NAN	NAN	NAN	NAN	NAN	Sbicolor(8)	Tandem	NAN	NAN
AP85-441	Sspon.002B0039700	NAN	TM-LRR	RLK	TM, LRR, kinase	TMHMM2,TM,628,650; IPR001611,LRR,234,293; IPR032675,LRR,73,347; IPR000719,kinase,699,1002; IPR003591,LRR,181,204; PF13855.6,LRR,234,293; PF00069.25,kinase,699,1002	GRU6	175	2	112241091	112244500	NAN	NAN	NAN	NAN	NAN	Sbicolor(8)	Undefined	NAN	NAN
AP85-441	Sspon.004A0016140	NAN	TM-LRR	RLK	Ortholog	Ortholog	GRU8	55	4	44806981	44809116	NAN	NAN	NAN	NAN	NAN	NAN	Tandem	NAN	NAN
AP85-441	Sspon.006A0022862	NAN	TM-LRR	RLK	Ortholog	Ortholog	GRU3983	3	6	91695740	91705678	NAN	NAN	NAN	NAN	12	NAN	Tandem	NAN	NAN
AP85-441	Sspon.007A0018780	NAN	TM-LRR	RLK	Ortholog	Ortholog	GRU13097	1	7	52110282	52112594	NAN	NAN	NAN	NAN	NAN	NAN	Tandem	NAN	NAN
AP85-441	Sspon.007B0021381	NAN	TM-LRR	RLK	Ortholog	Ortholog	GRU23011	2	7	62252572	62259031	NAN	NAN	NAN	NAN	11	Sbicolor(9)	Tandem	NAN	NAN
AP85-441	Sspon.003A0015210	NAN	TM-LRR	RLK	Ortholog	Ortholog	GRU838	8	3	34005152	34007082	NAN	NAN	NAN	NAN	NAN	NAN	Undefined	NAN	NAN
AP85-441	Sspon.003A0014270	NAN	TM-LRR	RLK	TM, LRR, kinase, STTK	Phobius,TM,8,600; TMHMM2,TM,7,29; TMHMM2,TM,265,287; TMHMM2,TM,567,589; IPR032675,LRR,31,227; IPR000719,kinase,738,1080; IPR013210,LRR,31,67; IPR001245,STTK,389,485; PF08263.12,LRR,31,67; PF07714.17,kinase,389,485; PF00069.25,kinase,915,1010	GRU1861	7	3	31755563	31761141	NAN	NAN	NAN	NAN	2	NAN	Undefined	NAN	NAN
AP85-441	Sspon.003B0012200	NAN	TM-LRR	RLK	TM, TM, TM, LysM, STTK, kinase	TMHMM2,TM,7,29; TMHMM2,TM,44,64; TMHMM2,TM,255,277; IPR018392,LysM,174,209; IPR001245,STTK,370,449; IPR000719,kinase,365,452; IPR036779,LysM,167,222; PF07714.17,kinase,370,449	GRU9893	1	3	25464897	25468016	NAN	NAN	NAN	NAN	NAN	NAN	Undefined	NAN	NAN
AP85-441	Sspon.008A0005390	NAN	TM-LRR	RLK	Ortholog	Ortholog	GRU10788	2	8	12417487	12422123	NAN	NAN	NAN	NAN	NAN	Sbicolor(10)	Undefined	NAN	NAN
AP85-441	Sspon.005A0002572	NAN	TM-LRR	RLK	Ortholog	Ortholog	GRU3320	1	5	5184307	5191353	NAN	NAN	NAN	NAN	NAN	Sbicolor(6)	Undefined	NAN	NAN
AP85-441	Sspon.006A0018270	NAN	TM-LRR	RLK	Ortholog	Ortholog	NAN	NAN	6	70428093	70431611	NAN	NAN	NAN	NAN	NAN	R570(7)	Undefined	NAN	NAN
AP85-441	Sspon.002C0000880	NAN	TM-LRR	RLK	Ortholog	Ortholog	GRU20078	2	2	2835855	2837214	NAN	NAN	NAN	NAN	NAN	NAN	Undefined	NAN	NAN
AP85-441	Sspon.002D0022790	NAN	TM-LRR	RLK	Ortholog	Ortholog	GRU8	55	2	62879418	62880989	NAN	NAN	NAN	NAN	NAN	NAN	Undefined	NAN	NAN
AP85-441	Sspon.004A0017890	NAN	TM-LRR	RLK	TM, TM, LRR, kinase, STTK	TMHMM2,TM,13,32; TMHMM2,TM,664,686; IPR001611,LRR,135,173; IPR000719,kinase,717,999; IPR032675,LRR,574,626; IPR003591,LRR,578,601; IPR001245,STTK,720,935; PF13855.6,LRR,135,173; PF13516.6,LRR,531,544; PF07714.17,kinase,720,935	GRU6	175	4	52171695	52182539	NAN	NAN	NAN	NAN	NAN	NAN	Undefined	NAN	NAN
AP85-441	Sspon.003A0016891	NAN	TM-LRR	RLK	Ortholog	Ortholog	GRU3736	1	3	39050837	39057122	NAN	NAN	NAN	NAN	NAN	NAN	Undefined	NAN	NAN
AP85-441	Sspon.001A0021531	NAN	TM-LRR	RLK	Ortholog	Ortholog	GRU13992	3	1	63715854	63722799	NAN	NAN	NAN	NAN	NAN	NAN	Undefined	NAN	NAN
AP85-441	Sspon.004B0019090	NAN	TM-LRR	RLK	Ortholog	Ortholog	GRU8	55	4	60026012	60032828	NAN	NAN	NAN	NAN	NAN	NAN	Tandem	NAN	NAN
AP85-441	Sspon.005A0010560	NAN	TM-LRR	RLK	TM, LRR, kinase, STTK	TMHMM2,TM,233,255; IPR001611,LRR,134,192; IPR000719,kinase,322,601; IPR032675,LRR,30,226; IPR001245,STTK,342,597; IPR013210,LRR,36,78; PF08263.12,LRR,36,78; PF13855.6,LRR,134,192; PF07714.17,kinase,342,597	GRU10437	3	5	25090015	25091901	NAN	NAN	NAN	NAN	NAN	Sbicolor(6)	Undefined	NAN	NAN
AP85-441	Sspon.004C0022920	NAN	TM-LRR	RLK	TM, TM, LRR, kinase	TMHMM2,TM,15,37; TMHMM2,TM,511,533; IPR001611,LRR,401,422; IPR032675,LRR,40,152; IPR013210,LRR,40,78; IPR000719,kinase,590,917; PF08263.12,LRR,40,78; PF00560.33,LRR,401,422; PF00069.25,kinase,590,795	GRU21	73	4	70912668	70920787	NAN	NAN	NAN	NAN	NAN	NAN	Tandem	NAN	NAN
AP85-441	Sspon.004D0011960	NAN	TM-LRR	RLK	TM, STTK, LRR, kinase	TMHMM2,TM,103,125; IPR001245,STTK,164,262; IPR032675,LRR,1,96; IPR000719,kinase,160,353; PF07714.17,kinase,164,262	NAN	NAN	4	24652802	24654265	NAN	NAN	NAN	NAN	NAN	NAN	Undefined	NAN	NAN
AP85-441	Sspon.006A0024881	NAN	TM-LRR	RLK	Ortholog	Ortholog	NAN	NAN	6	98474225	98474890	NAN	NAN	NAN	NAN	NAN	NAN	Undefined	NAN	NAN
AP85-441	Sspon.002B0018690	NAN	TM-LRR	RLK	Ortholog	Ortholog	GRU58	19	2	44993234	44997671	NAN	NAN	NAN	NAN	NAN	NAN	Undefined	NAN	NAN
AP85-441	Sspon.002D0020540	NAN	TM-LRR	RLK	TM, LRR, kinase	Phobius,TM,104,157; IPR032675,LRR,428,687; IPR000719,kinase,849,1138; IPR013210,LRR,169,210; IPR001611,LRR,502,561; IPR003591,LRR,549,572; PF08263.12,LRR,169,210; PF13855.6,LRR,502,561; PF00069.25,kinase,850,1119	GRU6	175	2	56344819	56349257	NAN	NAN	NAN	NAN	NAN	NAN	Undefined	NAN	NAN
AP85-441	Sspon.001A0019410	NAN	TM-LRR	RLK	TM, kinase, LRR	TMHMM2,TM,742,764; IPR000719,kinase,828,1013; IPR032675,LRR,265,363; IPR001611,LRR,627,685; IPR013210,LRR,25,65; IPR003591,LRR,145,168; PF08263.12,LRR,25,65; PF13855.6,LRR,195,254; PF13516.6,LRR,266,282; PF00069.25,kinase,851,1012	GRU281	17	1	47234556	47237912	NAN	NAN	NAN	NAN	NAN	NAN	Undefined	NAN	NAN
AP85-441	Sspon.001A0020420	NAN	TM-LRR	RLK	Ortholog	Ortholog	GRU6972	4	1	55989341	55991104	NAN	NAN	NAN	NAN	NAN	NAN	Undefined	NAN	NAN
AP85-441	Sspon.002A0008490	NAN	TM-LRR	RLK	Ortholog	Ortholog	GRU16	30	2	18618630	18621879	NAN	NAN	NAN	NAN	NAN	NAN	Tandem	NAN	NAN
AP85-441	Sspon.008D0017310	NAN	TM-LRR	RLK	Ortholog	Ortholog	GRU18146	1	8	54581759	54586499	NAN	NAN	NAN	NAN	NAN	NAN	Undefined	NAN	NAN
AP85-441	Sspon.002A0021360	NAN	TM-LRR	RLK	Ortholog	Ortholog	GRU58	19	2	47102182	47103438	NAN	NAN	NAN	NAN	NAN	NAN	Undefined	NAN	NAN
AP85-441	Sspon.002A0032370	NAN	TM-LRR	RLK	Ortholog	Ortholog	GRU20	7	2	85302357	85303424	NAN	NAN	NAN	NAN	10	NAN	Undefined	NAN	NAN
AP85-441	Sspon.002A0031931	NAN	TM-LRR	RLK	Ortholog	Ortholog	GRU19684	2	2	83833653	83837456	NAN	NAN	NAN	NAN	9	NAN	Tandem	NAN	NAN
AP85-441	Sspon.002C0029550	NAN	TM-LRR	RLK	Ortholog	Ortholog	GRU8	55	2	79926045	79929272	NAN	NAN	NAN	NAN	NAN	NAN	Tandem	NAN	NAN
AP85-441	Sspon.002A0020450	NAN	TM-LRR	RLK	Ortholog	Ortholog	GRU838	8	2	44064383	44069032	NAN	NAN	NAN	NAN	NAN	NAN	Tandem	NAN	NAN
AP85-441	Sspon.004C0022980	NAN	TM-LRR	RLK	TM, kinase, LRR	Phobius,TM,25,785; TMHMM2,TM,25,47; TMHMM2,TM,763,785; IPR000719,kinase,842,1109; IPR032675,LRR,417,748; IPR013210,LRR,111,149; IPR003591,LRR,373,397; IPR001611,LRR,524,546; PF08263.12,LRR,111,149; PF00560.33,LRR,524,546; PF00069.25,kinase,842,1109	GRU21	73	4	71057713	71061096	NAN	NAN	NAN	NAN	NAN	NAN	Tandem	NAN	NAN
AP85-441	Sspon.003A0004630	NAN	TM-LRR	RLK	TM, LRR, STTK, kinase	TMHMM2,TM,257,279; IPR032675,LRR,29,140; IPR013210,LRR,28,64; IPR003591,LRR,185,216; IPR001611,LRR,187,208; IPR001245,STTK,345,609; IPR000719,kinase,341,618; PF08263.12,LRR,28,64; PF12799.7,LRR,96,133; PF00560.33,LRR,187,208; PF07714.17,kinase,345,609	GRU232	18	3	9915483	9918127	NAN	NAN	NAN	NAN	NAN	NAN	Undefined	NAN	NAN
AP85-441	Sspon.006D0021040	NAN	TM-LRR	RLK	Ortholog	Ortholog	NAN	NAN	6	72238868	72243209	NAN	NAN	NAN	NAN	NAN	NAN	Undefined	NAN	NAN
AP85-441	Sspon.001B0014050	NAN	TM-LRR	RLK	Ortholog	Ortholog	GRU8	55	1	31932040	31937439	NAN	NAN	NAN	NAN	NAN	NAN	Undefined	NAN	NAN
AP85-441	Sspon.005A0021520	NAN	TM-LRR	RLK	Ortholog	Ortholog	GRU12275	3	5	67649139	67649771	NAN	NAN	NAN	NAN	NAN	NAN	Undefined	NAN	NAN
AP85-441	Sspon.002A0038690	NAN	TM-LRR	RLK	TM, kinase, LRR, STTK	TMHMM2,TM,381,403; IPR000719,kinase,445,643; IPR001611,LRR,280,333; IPR001245,STTK,447,586; IPR032675,LRR,233,354; PF13855.6,LRR,280,333; PF07714.17,kinase,447,586	GRU76	31	2	105144473	105148304	NAN	NAN	NAN	NAN	12	Sbicolor(8)	Tandem	NAN	NAN
AP85-441	Sspon.005A0020270	NAN	TM-LRR	RLK	TM, kinase, LRR	TMHMM2,TM,284,306; IPR000719,kinase,345,549; IPR032675,LRR,3,141; IPR001611,LRR,33,92; IPR003591,LRR,79,103; PF13855.6,LRR,33,92; PF00069.25,kinase,345,549	GRU808	10	5	59916797	59922029	NAN	NAN	NAN	NAN	NAN	NAN	Undefined	NAN	NAN
AP85-441	Sspon.004B0026130	NAN	TM-LRR	RLK	Ortholog	Ortholog	GRU1204	7	4	74082267	74086903	NAN	NAN	NAN	NAN	NAN	NAN	Tandem	NAN	NAN
AP85-441	Sspon.001A0034020	NAN	TM-LRR	RLK	TM, LRR, kinase, STTK	TMHMM2,TM,17,39; IPR013210,LRR,349,380; IPR032675,LRR,42,341; IPR000719,kinase,608,894; IPR003591,LRR,131,154; IPR001245,STTK,610,839; PF08263.12,LRR,44,82; PF12799.7,LRR,408,450; PF07714.17,kinase,610,839	GRU612	11	1	95647112	95650782	NAN	NAN	NAN	NAN	NAN	NAN	Undefined	NAN	NAN
AP85-441	Sspon.002A0001911	NAN	TM-LRR	RLK	Ortholog	Ortholog	GRU16	30	2	4816787	4820195	NAN	NAN	NAN	NAN	NAN	NAN	Undefined	NAN	NAN
AP85-441	Sspon.002A0043480	NAN	TM-LRR	RLK	TM, LRR, kinase, STTK	TMHMM2,TM,21,43; IPR032675,LRR,53,194; IPR000719,kinase,254,459; IPR013210,LRR,55,93; IPR001245,STTK,341,439; PF08263.12,LRR,55,93; PF00069.25,kinase,256,340; PF07714.17,kinase,341,439	GRU1769	7	2	120732926	120736718	NAN	NAN	NAN	NAN	18	Sbicolor(8)	Undefined	NAN	NAN
AP85-441	Sspon.007A0014310	NAN	TM-LRR	RLK	Ortholog	Ortholog	GRU1582	5	7	36207329	36212288	NAN	NAN	NAN	NAN	NAN	NAN	Tandem	NAN	NAN
AP85-441	Sspon.006A0007256	NAN	TM-LRR	RLK	TM, kinase, LRR	TMHMM2,TM,260,282; IPR000719,kinase,317,600; IPR032675,LRR,1,250; PF00069.25,kinase,319,523	GRU6	175	6	18418489	18420853	NAN	NAN	NAN	NAN	NAN	Sbicolor(7)	Undefined	NAN	NAN
AP85-441	Sspon.004A0016730	NAN	TM-LRR	RLK	TM, LRR, kinase	Phobius,TM,20,256; TMHMM2,TM,20,37; TMHMM2,TM,234,256; IPR013210,LRR,38,77; IPR032675,LRR,33,221; IPR000719,kinase,283,562; PF08263.12,LRR,38,77; PF00069.25,kinase,284,555	GRU65	39	4	47436565	47441952	NAN	NAN	NAN	NAN	NAN	NAN	Undefined	NAN	NAN
AP85-441	Sspon.003A0024770	NAN	TM-LRR	RLK	Ortholog	Ortholog	GRU583	4	3	61939011	61956777	NAN	NAN	NAN	NAN	6	NAN	Tandem	NAN	NAN
AP85-441	Sspon.002A0019601	NAN	TM-LRR	RLK	Ortholog	Ortholog	GRU65	39	2	41756301	41760004	NAN	NAN	NAN	NAN	NAN	NAN	Undefined	NAN	NAN
AP85-441	Sspon.003C0008410	NAN	TM-LRR	RLK	TM, LRR, kinase	Phobius,TM,32,975; TMHMM2,TM,629,651; TMHMM2,TM,958,975; IPR001611,LRR,491,513; IPR013210,LRR,56,92; IPR032675,LRR,49,207; IPR003591,LRR,311,335; IPR000719,kinase,693,952; PF08263.12,LRR,56,92; PF00069.25,kinase,696,905	GRU6	175	3	16663714	16669513	NAN	NAN	NAN	NAN	NAN	NAN	Undefined	NAN	NAN
AP85-441	Sspon.002A0027760	NAN	TM-LRR	RLK	TM, LRR, kinase	TMHMM2,TM,403,425; IPR032675,LRR,11,138; IPR000719,kinase,462,737; PF00069.25,kinase,465,669	GRU265	16	2	71991952	71995783	NAN	NAN	NAN	NAN	NAN	Sbicolor(1)	Undefined	NAN	NAN
AP85-441	Sspon.006A0000030	NAN	TM-LRR	RLK	TM, kinase, LRR	TMHMM2,TM,787,809; IPR000719,kinase,850,1116; IPR001611,LRR,219,277; IPR003591,LRR,385,408; IPR032675,LRR,217,308; PF13855.6,LRR,147,207; PF00560.33,LRR,557,578; PF00069.25,kinase,850,1116	GRU6	175	6	136481	139967	NAN	NAN	NAN	NAN	NAN	NAN	Undefined	NAN	NAN
AP85-441	Sspon.004C0023670	NAN	TM-LRR	RLK	TM, LRR, kinase, STTK	TMHMM2,TM,969,991; IPR001611,LRR,527,550; IPR003591,LRR,333,357; IPR000719,kinase,1054,1154; IPR032675,LRR,350,454; IPR001245,STTK,1058,1146; PF13855.6,LRR,166,226; PF12799.7,LRR,358,398; PF07714.17,kinase,1058,1146	GRU6	175	4	72473648	72482596	NAN	NAN	NAN	NAN	NAN	NAN	Tandem	NAN	NAN
AP85-441	Sspon.006C0022900	NAN	TM-LRR	RLK	Ortholog	Ortholog	NAN	NAN	6	79223331	79223652	NAN	NAN	NAN	NAN	NAN	NAN	Undefined	NAN	NAN
AP85-441	Sspon.002B0004230	NAN	TM-LRR	RLK	Ortholog	Ortholog	NAN	NAN	2	11246175	11247440	NAN	NAN	NAN	NAN	NAN	NAN	Undefined	NAN	NAN
AP85-441	Sspon.006C0015041	NAN	TM-LRR	RLK	Ortholog	Ortholog	GRU8	55	6	49956008	49979302	NAN	NAN	NAN	NAN	NAN	Sbicolor(7)	Tandem	NAN	NAN
AP85-441	Sspon.007D0019081	NAN	TM-LRR	RLK	Ortholog	Ortholog	NAN	NAN	7	54550908	54551497	NAN	NAN	NAN	NAN	NAN	NAN	Undefined	NAN	NAN
AP85-441	Sspon.004A0026260	NAN	TM-LRR	RLK	TM, LRR, kinase	Phobius,TM,7,1067; TMHMM2,TM,5,27; TMHMM2,TM,389,411; TMHMM2,TM,642,661; IPR001611,LRR,312,371; IPR003591,LRR,95,118; IPR032675,LRR,274,381; IPR000719,kinase,712,929; IPR013210,LRR,28,69; PF08263.12,LRR,28,69; PF13855.6,LRR,312,371; PF00069.25,kinase,712,929	GRU6	175	4	72284353	72318130	NAN	NAN	NAN	NAN	NAN	NAN	Tandem	NAN	NAN
AP85-441	Sspon.004D0024640	NAN	TM-LRR	RLK	TM, LRR, kinase	Phobius,TM,74,604; TMHMM2,TM,582,604; IPR003591,LRR,261,285; IPR013210,LRR,98,137; IPR000719,kinase,659,932; IPR001611,LRR,237,298; IPR032675,LRR,99,212; PF08263.12,LRR,98,137; PF13855.6,LRR,237,298; PF00069.25,kinase,661,926	GRU21	73	4	74211056	74215153	NAN	NAN	NAN	NAN	NAN	NAN	Tandem	NAN	NAN
AP85-441	Sspon.006A0024860	NAN	TM-LRR	RLK	Ortholog	Ortholog	GRU17944	1	6	98460978	98461906	NAN	NAN	NAN	NAN	NAN	NAN	Tandem	NAN	NAN
AP85-441	Sspon.004A0023811	NAN	TM-LRR	RLK	TM, kinase, LRR, STTK	Phobius,TM,6,398; TMHMM2,TM,7,29; TMHMM2,TM,158,180; TMHMM2,TM,379,398; IPR000719,kinase,293,539; IPR013210,LRR,38,77; IPR001245,STTK,302,487; PF08263.12,LRR,38,77; PF07714.17,kinase,302,487	GRU12885	3	4	67383372	67386663	NAN	NAN	NAN	NAN	NAN	NAN	Undefined	NAN	NAN
AP85-441	Sspon.002A0011110	NAN	TM-LRR	RLK	Ortholog	Ortholog	NAN	NAN	2	24682368	24691898	NAN	NAN	NAN	NAN	NAN	Sbicolor(6)	Tandem	NAN	NAN
AP85-441	Sspon.005A0021530	NAN	TM-LRR	RLK	Ortholog	Ortholog	GRU4011	1	5	67670408	67684150	NAN	NAN	NAN	NAN	NAN	NAN	Undefined	NAN	NAN
AP85-441	Sspon.004C0025660	NAN	TM-LRR	RLK	Ortholog	Ortholog	GRU1204	7	4	77159174	77163829	NAN	NAN	NAN	NAN	NAN	NAN	Undefined	NAN	NAN
AP85-441	Sspon.003A0025670	NAN	TM-LRR	RLK	TM, kinase, LRR	TMHMM2,TM,596,618; IPR000719,kinase,654,920; IPR003591,LRR,529,554; IPR032675,LRR,482,587; IPR013210,LRR,22,63; IPR001611,LRR,186,246; PF08263.12,LRR,22,63; PF13855.6,LRR,186,246; PF00069.25,kinase,654,920	GRU2	242	3	63945220	63948319	NAN	NAN	NAN	NAN	8	NAN	Tandem	NAN	NAN
AP85-441	Sspon.001B0011730	NAN	TM-LRR	RLK	TM, LRR, STTK, kinase	TMHMM2,TM,626,648; IPR032675,LRR,257,472; IPR001245,STTK,713,815; PF07714.17,kinase,713,815	GRU197	18	1	27639066	27643826	NAN	NAN	NAN	NAN	NAN	NAN	Undefined	NAN	NAN
AP85-441	Sspon.001B0015970	NAN	TM-LRR	RLK	Ortholog	Ortholog	GRU19478	2	1	35331359	35332766	NAN	NAN	NAN	NAN	NAN	NAN	Undefined	NAN	NAN
AP85-441	Sspon.005A0021691	NAN	TM-LRR	RLK	Ortholog	Ortholog	GRU1369	2	5	68396543	68397761	NAN	NAN	NAN	NAN	9	NAN	Tandem	NAN	NAN
AP85-441	Sspon.006A0022970	NAN	TM-LRR	RLK	Ortholog	Ortholog	GRU3983	3	6	92429524	92429996	NAN	NAN	NAN	NAN	NAN	NAN	Tandem	NAN	NAN
AP85-441	Sspon.006D0020950	NAN	TM-LRR	RLK	Ortholog	Ortholog	GRU16	30	6	71703806	71705727	NAN	NAN	NAN	NAN	22	NAN	Tandem	NAN	NAN
AP85-441	Sspon.002B0005380	NAN	TM-LRR	RLK	Ortholog	Ortholog	GRU8	55	2	13849371	13851382	NAN	NAN	NAN	NAN	19	NAN	Tandem	NAN	NAN
AP85-441	Sspon.004B0000050	NAN	TM-LRR	RLK	TM, LRR, kinase	TMHMM2,TM,272,294; IPR001611,LRR,98,158; IPR000719,kinase,379,657; IPR013210,LRR,29,66; IPR032675,LRR,28,224; PF08263.12,LRR,29,66; PF13855.6,LRR,98,158; PF00069.25,kinase,382,647	GRU4263	5	4	287173	292306	NAN	NAN	NAN	NAN	NAN	NAN	Undefined	NAN	NAN
AP85-441	Sspon.003B0029210	NAN	TM-LRR	RLK	Ortholog	Ortholog	GRU583	4	3	84418353	84423457	NAN	NAN	NAN	NAN	NAN	NAN	Undefined	NAN	NAN
AP85-441	Sspon.002B0005350	NAN	TM-LRR	RLK	Ortholog	Ortholog	GRU8	55	2	13817937	13819268	NAN	NAN	NAN	NAN	19	NAN	Tandem	NAN	NAN
AP85-441	Sspon.005A0002330	NAN	TM-LRR	RLK	Ortholog	Ortholog	GRU4661	3	5	4892694	4893944	NAN	NAN	NAN	NAN	NAN	Sbicolor(6)	Undefined	NAN	NAN
AP85-441	Sspon.005B0008150	NAN	TM-LRR	RLK	TM, LRR, kinase	TMHMM2,TM,735,757; IPR032675,LRR,400,717; IPR003591,LRR,523,547; IPR000719,kinase,799,1064; IPR001611,LRR,501,523; IPR013210,LRR,24,63; PF08263.12,LRR,24,63; PF00560.33,LRR,117,139; PF00069.25,kinase,803,1002	GRU6	175	5	17424589	17429613	NAN	NAN	NAN	NAN	NAN	Sbicolor(6), R570(6)	Undefined	NAN	NAN
AP85-441	Sspon.001A0021370	NAN	TM-LRR	RLK	TM, LRR, STTK, kinase	TMHMM2,TM,250,272; IPR032675,LRR,1,229; IPR001611,LRR,55,76; IPR013210,LRR,3,28; IPR001245,STTK,374,643; IPR000719,kinase,372,646; IPR003591,LRR,126,149; PF08263.12,LRR,3,28; PF13516.6,LRR,103,118; PF13855.6,LRR,121,163; PF07714.17,kinase,374,643	GRU139	22	1	62685485	62689060	NAN	NAN	NAN	NAN	NAN	NAN	Undefined	NAN	NAN
AP85-441	Sspon.002B0005541	NAN	TM-LRR	RLK	TM, kinase, LRR	TMHMM2,TM,257,279; IPR000719,kinase,364,499; IPR032675,LRR,28,209; IPR013210,LRR,33,69; PF08263.12,LRR,33,69; PF00069.25,kinase,364,499	GRU13502	3	2	14049053	14050935	NAN	NAN	NAN	NAN	19	NAN	Undefined	NAN	NAN
AP85-441	Sspon.004A0020700	NAN	TM-LRR	RLK	TM, kinase, LRR	TMHMM2,TM,296,318; IPR000719,kinase,410,677; IPR032675,LRR,26,252; IPR013210,LRR,27,67; IPR001611,LRR,94,109; IPR003591,LRR,138,161; PF08263.12,LRR,27,67; PF00560.33,LRR,94,109; PF00069.25,kinase,410,677	GRU139	22	4	59893301	59899101	NAN	NAN	NAN	NAN	NAN	NAN	Tandem	NAN	NAN
AP85-441	Sspon.001A0022890	NAN	TM-LRR	RLK	Ortholog	Ortholog	GRU9342	4	1	68695748	68698400	NAN	NAN	NAN	NAN	NAN	Sbicolor(2)	Undefined	NAN	NAN
AP85-441	Sspon.007C0004200	NAN	TM-LRR	RLK	Ortholog	Ortholog	NAN	NAN	7	8716337	8717137	NAN	NAN	NAN	NAN	12	NAN	Undefined	NAN	NAN
AP85-441	Sspon.001A0036750	NAN	TM-LRR	RLK	Ortholog	Ortholog	GRU13858	3	1	101614230	101617157	NAN	NAN	NAN	NAN	NAN	NAN	Undefined	NAN	NAN
AP85-441	Sspon.004A0012400	NAN	TM-LRR	RLK	TM, TM, LRR, kinase	TMHMM2,TM,10,29; TMHMM2,TM,194,216; IPR032675,LRR,24,163; IPR000719,kinase,257,526; IPR013210,LRR,28,68; PF08263.12,LRR,28,68; PF00069.25,kinase,257,526	GRU65	39	4	29199847	29205656	NAN	NAN	NAN	NAN	NAN	Sbicolor(6)	Undefined	NAN	NAN
AP85-441	Sspon.006A0023840	NAN	TM-LRR	RLK	TM, kinase, LRR	TMHMM2,TM,635,657; IPR000719,kinase,689,917; IPR032675,LRR,257,386; IPR003591,LRR,403,427; IPR001611,LRR,405,464; PF00560.33,LRR,285,301; PF13855.6,LRR,405,464; PF00069.25,kinase,692,852	GRU2	242	6	95151967	95155240	NAN	NAN	NAN	NAN	NAN	NAN	Undefined	NAN	NAN
AP85-441	Sspon.006A0002742	NAN	TM-LRR	RLK	TM, LRR, kinase	TMHMM2,TM,311,333; IPR001611,LRR,137,197; IPR013210,LRR,38,84; IPR032675,LRR,113,255; IPR000719,kinase,387,636; PF08263.12,LRR,38,84; PF13855.6,LRR,137,197; PF00069.25,kinase,391,558	GRU21550	2	6	6487083	6489363	NAN	NAN	NAN	NAN	NAN	NAN	Undefined	NAN	NAN
AP85-441	Sspon.002C0038270	NAN	TM-LRR	RLK	Ortholog	Ortholog	NAN	NAN	2	105759592	105760455	NAN	NAN	NAN	NAN	NAN	NAN	Undefined	NAN	NAN
AP85-441	Sspon.003A0024840	NAN	TM-LRR	RLK	Ortholog	Ortholog	GRU583	4	3	62044314	62049031	NAN	NAN	NAN	NAN	6	NAN	Tandem	NAN	NAN
AP85-441	Sspon.002A0032280	NAN	TM-LRR	RLK	Ortholog	Ortholog	GRU8	55	2	85052899	85056222	NAN	NAN	NAN	NAN	10	NAN	Tandem	NAN	NAN
AP85-441	Sspon.001A0017910	NAN	TM-LRR	RLK	Ortholog	Ortholog	GRU8	55	1	42195569	42197527	NAN	NAN	NAN	NAN	NAN	NAN	Tandem	NAN	NAN
AP85-441	Sspon.001A0002260	NAN	TM-LRR	RLK	Ortholog	Ortholog	GRU838	8	1	6179059	6183269	NAN	NAN	NAN	NAN	NAN	NAN	Tandem	NAN	NAN
AP85-441	Sspon.008A0015730	NAN	TM-LRR	RLK	Ortholog	Ortholog	GRU15065	3	8	52387424	52389786	NAN	NAN	NAN	NAN	NAN	Sbicolor(10)	Undefined	NAN	NAN
AP85-441	Sspon.008D0000002	NAN	TM-LRR	RLK	Ortholog	Ortholog	GRU1204	7	8	21903	35630	NAN	NAN	NAN	NAN	NAN	NAN	Undefined	NAN	NAN
AP85-441	Sspon.001B0024750	NAN	TM-LRR	RLK	Ortholog	Ortholog	GRU13858	3	1	65170044	65171828	NAN	NAN	NAN	NAN	8	NAN	Tandem	NAN	NAN
AP85-441	Sspon.001A0011340	NAN	TM-LRR	RLK	TM, kinase, LRR	TMHMM2,TM,466,488; IPR000719,kinase,520,806; IPR001611,LRR,385,407; IPR003591,LRR,76,100; IPR032675,LRR,1,125; PF00560.33,LRR,337,359; PF00069.25,kinase,522,745	GRU6	175	1	26943328	26946065	NAN	NAN	NAN	NAN	NAN	NAN	Tandem	NAN	NAN
AP85-441	Sspon.003A0010560	NAN	TM-LRR	RLK	Ortholog	Ortholog	GRU726	3	3	23208472	23211564	NAN	NAN	NAN	NAN	1	NAN	Undefined	NAN	NAN
AP85-441	Sspon.005B0019790	NAN	TM-LRR	RLK	TM, LRR, kinase, STTK	TMHMM2,TM,594,616; IPR003591,LRR,195,219; IPR001611,LRR,120,142; IPR032675,LRR,22,180; IPR000719,kinase,656,913; IPR013210,LRR,28,66; IPR001245,STTK,660,932; PF08263.12,LRR,28,66; PF00560.33,LRR,245,266; PF07714.17,kinase,660,932	GRU6	175	5	69119888	69123085	NAN	NAN	NAN	NAN	NAN	NAN	Undefined	NAN	NAN
AP85-441	Sspon.005C0017140	NAN	TM-LRR	RLK	Ortholog	Ortholog	NAN	NAN	5	54104617	54108352	NAN	NAN	NAN	NAN	NAN	NAN	Undefined	NAN	NAN
AP85-441	Sspon.001A0035851	NAN	TM-LRR	RLK	TM, TM, LRR, kinase	TMHMM2,TM,7,29; TMHMM2,TM,721,743; IPR013210,LRR,36,76; IPR032675,LRR,199,292; IPR001611,LRR,595,618; IPR000719,kinase,783,1062; IPR003591,LRR,593,617; PF08263.12,LRR,36,76; PF13855.6,LRR,157,217; PF00560.33,LRR,254,276; PF00069.25,kinase,786,983	GRU358	15	1	99500157	99504907	NAN	NAN	NAN	NAN	NAN	NAN	Undefined	NAN	NAN
AP85-441	Sspon.008B0016170	NAN	TM-LRR	RLK	TM, LRR, kinase	TMHMM2,TM,444,466; IPR013210,LRR,10,43; IPR032675,LRR,221,303; IPR000719,kinase,476,720; PF08263.12,LRR,10,43; PF00069.25,kinase,476,720	GRU458	13	8	48282298	48313937	NAN	NAN	NAN	NAN	NAN	NAN	Undefined	NAN	NAN
AP85-441	Sspon.006A0017371	NAN	TM-LRR	RLK	TM, LRR, STTK, kinase	TMHMM2,TM,261,283; IPR032675,LRR,23,213; IPR001245,STTK,367,638; IPR000719,kinase,362,643; IPR013210,LRR,30,72; PF08263.12,LRR,30,72; PF07714.17,kinase,367,638	GRU1149	8	6	66835507	66839211	NAN	NAN	NAN	NAN	NAN	Sbicolor(7)	Undefined	NAN	NAN
AP85-441	Sspon.002A0020761	NAN	TM-LRR	RLK	TM, kinase, LRR	TMHMM2,TM,640,662; IPR000719,kinase,698,932; IPR032675,LRR,243,432; PF00069.25,kinase,700,851	GRU265	16	2	44846775	44855964	NAN	NAN	NAN	NAN	NAN	NAN	Undefined	NAN	NAN
AP85-441	Sspon.007A0027520	NAN	TM-LRR	RLK	TM, LRR, kinase	TMHMM2,TM,722,744; IPR032675,LRR,286,404; IPR001611,LRR,149,209; IPR000719,kinase,781,879; IPR003591,LRR,294,318; PF13855.6,LRR,149,209; PF00069.25,kinase,782,858	GRU2	242	7	74670144	74672783	NAN	NAN	NAN	NAN	NAN	Sbicolor(8)	Undefined	NAN	NAN
AP85-441	Sspon.001B0028330	NAN	TM-LRR	RLK	TM, TM, LRR, kinase	TMHMM2,TM,12,34; TMHMM2,TM,859,881; IPR001611,LRR,104,118; IPR032675,LRR,32,191; IPR000719,kinase,924,1203; IPR003591,LRR,175,195; IPR013210,LRR,39,76; PF08263.12,LRR,39,76; PF13516.6,LRR,104,118; PF13855.6,LRR,222,282; PF00560.33,LRR,440,462; PF00069.25,kinase,929,1193	GRU6	175	1	77638674	77642579	NAN	NAN	NAN	NAN	NAN	Sbicolor(3)	Tandem	NAN	NAN
AP85-441	Sspon.007A0021760	NAN	TM-LRR	RLK	Ortholog	Ortholog	GRU23011	2	7	57547165	57553606	NAN	NAN	NAN	NAN	NAN	Sbicolor(9)	Undefined	NAN	NAN
AP85-441	Sspon.004A0020270	NAN	TM-LRR	RLK	TM, STTK, LRR, kinase	TMHMM2,TM,885,907; IPR001245,STTK,974,1063; IPR001611,LRR,179,202; IPR032675,LRR,266,367; IPR003591,LRR,153,177; IPR000719,kinase,970,1106; PF13855.6,LRR,82,142; PF12799.7,LRR,274,314; PF07714.17,kinase,974,1063	GRU6	175	4	58903807	58907397	NAN	NAN	NAN	NAN	NAN	NAN	Tandem	NAN	NAN
AP85-441	Sspon.003A0007850	NAN	TM-LRR	RLK	Ortholog	Ortholog	GRU20407	2	3	17494197	17496287	NAN	NAN	NAN	NAN	0	Sbicolor(9)	Undefined	NAN	NAN
AP85-441	Sspon.002A0017600	NAN	TM-LRR	RLK	Ortholog	Ortholog	GRU1103	1	2	36392234	36395009	NAN	NAN	NAN	NAN	NAN	NAN	Undefined	NAN	NAN
AP85-441	Sspon.003B0004070	NAN	TM-LRR	RLK	TM, kinase, LRR	TMHMM2,TM,914,936; IPR000719,kinase,1001,1280; IPR001611,LRR,305,327; IPR003591,LRR,612,636; IPR032675,LRR,141,248; IPR013210,LRR,25,62; PF08263.12,LRR,25,62; PF13855.6,LRR,90,147; PF00560.33,LRR,305,327; PF00069.25,kinase,1002,1271	GRU6	175	3	8412272	8416153	NAN	NAN	NAN	NAN	NAN	Sbicolor(9)	Undefined	NAN	NAN
AP85-441	Sspon.002B0026080	NAN	TM-LRR	RLK	TM, LRR, kinase	TMHMM2,TM,532,554; IPR032675,LRR,3,122; IPR003591,LRR,81,105; IPR000719,kinase,592,868; PF00069.25,kinase,596,860	GRU6	175	2	73714604	73717870	NAN	NAN	NAN	NAN	21	NAN	Tandem	NAN	NAN
AP85-441	Sspon.002A0032372	NAN	TM-LRR	RLK	Ortholog	Ortholog	GRU32	19	2	85319839	85322662	NAN	NAN	NAN	NAN	10	NAN	Undefined	NAN	NAN
AP85-441	Sspon.001A0011400	NAN	TM-LRR	RLK	TM, LRR, kinase	TMHMM2,TM,633,655; IPR013210,LRR,30,66; IPR003591,LRR,551,574; IPR001611,LRR,553,575; IPR032675,LRR,24,189; IPR000719,kinase,689,898; PF08263.12,LRR,30,66; PF13855.6,LRR,94,132; PF13516.6,LRR,528,542; PF00069.25,kinase,689,898	GRU6	175	1	27054452	27057588	NAN	NAN	NAN	NAN	NAN	NAN	Undefined	NAN	NAN
AP85-441	Sspon.001A0023840	NAN	TM-LRR	RLK	TM, TM, LRR, kinase	TMHMM2,TM,725,747; TMHMM2,TM,861,878; IPR001611,LRR,589,611; IPR003591,LRR,587,611; IPR032675,LRR,321,467; IPR000719,kinase,796,1126; IPR013210,LRR,55,102; PF08263.12,LRR,55,102; PF13855.6,LRR,179,217; PF00560.33,LRR,684,706; PF00069.25,kinase,800,975	GRU6	175	1	71873648	71877034	NAN	NAN	NAN	NAN	NAN	NAN	Tandem	NAN	NAN
AP85-441	Sspon.005A0017340	NAN	TM-LRR	RLK	TM, CC, LRR, kinase	Phobius,TM,100,1117; Coils,CC,45,65; TMHMM2,TM,142,164; IPR001611,LRR,263,285; IPR000719,kinase,845,1147; IPR032675,LRR,426,805; IPR013210,LRR,170,208; IPR003591,LRR,748,772; PF08263.12,LRR,170,208; PF13855.6,LRR,382,442; PF00560.33,LRR,458,475; PF00069.25,kinase,853,1074	GRU2	242	5	48663166	48666905	NAN	NAN	NAN	NAN	NAN	Sbicolor(6), R570(6)	Undefined	NAN	NAN
AP85-441	Sspon.001A0036481	NAN	TM-LRR	RLK	TM, LRR, kinase, STTK	TMHMM2,TM,353,375; IPR032675,LRR,64,298; IPR000719,kinase,442,661; IPR001245,STTK,449,589; PF12799.7,LRR,185,222; PF07714.17,kinase,449,589	GRU505	12	1	100943242	100947530	NAN	NAN	NAN	NAN	7	NAN	Tandem	NAN	NAN
AP85-441	Sspon.006A0021041	NAN	TM-LRR	RLK	TM, TM, TM, LysM, STTK, kinase	TMHMM2,TM,7,29; TMHMM2,TM,49,68; TMHMM2,TM,284,306; IPR018392,LysM,134,182; IPR001245,STTK,409,661; IPR000719,kinase,336,662; IPR036779,LysM,191,258; PF07714.17,kinase,409,661	GRU21035	2	6	85786829	85788901	NAN	NAN	NAN	NAN	NAN	Sbicolor(5)	Undefined	NAN	NAN
AP85-441	Sspon.006D0017040	NAN	TM-LRR	RLK	Ortholog	Ortholog	NAN	NAN	6	53914564	53915420	NAN	NAN	NAN	NAN	NAN	NAN	Undefined	NAN	NAN
AP85-441	Sspon.003A0016810	NAN	TM-LRR	RLK	TM, LysM, kinase	Phobius,TM,6,516; TMHMM2,TM,226,248; IPR018392,LysM,167,212; IPR000719,kinase,314,590; IPR036779,LysM,156,228; PF00069.25,kinase,315,587	GRU6330	4	3	38791712	38794706	NAN	NAN	NAN	NAN	NAN	NAN	Undefined	NAN	NAN
AP85-441	Sspon.008A0008730	NAN	TM-LRR	RLK	TM, TM, LRR, STTK, kinase	TMHMM2,TM,13,35; TMHMM2,TM,368,390; IPR032675,LRR,77,213; IPR001245,STTK,489,744; IPR001611,LRR,218,276; IPR000719,kinase,469,749; PF13855.6,LRR,218,276; PF07714.17,kinase,489,744	GRU3455	4	8	21084469	21089419	NAN	NAN	NAN	NAN	NAN	Sbicolor(10), R570(10)	Tandem	NAN	NAN
AP85-441	Sspon.008A0008683	NAN	TM-LRR	RLK	TM, TM, LRR, kinase	TMHMM2,TM,9,31; TMHMM2,TM,710,732; IPR032675,LRR,281,381; IPR000719,kinase,777,1060; IPR003591,LRR,168,192; IPR001611,LRR,531,589; PF13855.6,LRR,98,157; PF13516.6,LRR,650,664; PF00069.25,kinase,779,1046	GRU6	175	8	21073888	21077543	NAN	NAN	NAN	NAN	NAN	Sbicolor(10), R570(10)	Tandem	NAN	NAN
AP85-441	Sspon.003A0024233	NAN	TM-LRR	RLK	Ortholog	Ortholog	GRU10776	2	3	60713885	60715748	NAN	NAN	NAN	NAN	NAN	NAN	Undefined	NAN	NAN
AP85-441	Sspon.008B0003020	NAN	TM-LRR	RLK	TM, LRR, kinase	Phobius,TM,23,1466; TMHMM2,TM,695,717; TMHMM2,TM,737,759; TMHMM2,TM,1444,1466; IPR032675,LRR,353,678; IPR001611,LRR,307,330; IPR003591,LRR,108,132; IPR000719,kinase,1528,1803; IPR013210,LRR,774,813; PF08263.12,LRR,42,82; PF13855.6,LRR,455,514; PF00560.33,LRR,843,864; PF00069.25,kinase,1532,1800	GRU21	73	8	5027699	5037613	NAN	NAN	NAN	NAN	8	Sbicolor(10)	Tandem	NAN	NAN
AP85-441	Sspon.006D0020940	NAN	TM-LRR	RLK	Ortholog	Ortholog	GRU16	30	6	71674016	71680938	NAN	NAN	NAN	NAN	22	NAN	Tandem	NAN	NAN
AP85-441	Sspon.002D0005370	NAN	TM-LRR	RLK	Ortholog	Ortholog	GRU16	30	2	12647716	12654314	NAN	NAN	NAN	NAN	NAN	NAN	Undefined	NAN	NAN
AP85-441	Sspon.002A0021890	NAN	TM-LRR	RLK	TM, TM, LRR, kinase	TMHMM2,TM,7,29; TMHMM2,TM,804,826; IPR001611,LRR,303,324; IPR000719,kinase,886,1153; IPR032675,LRR,23,174; IPR013210,LRR,30,74; PF08263.12,LRR,30,74; PF13516.6,LRR,177,194; PF13855.6,LRR,355,413; PF00069.25,kinase,888,1151	GRU281	17	2	49286878	49290410	NAN	NAN	NAN	NAN	NAN	NAN	Tandem	NAN	NAN
AP85-441	Sspon.002B0018201	NAN	TM-LRR	RLK	TM, LRR, STTK, kinase	TMHMM2,TM,479,501; IPR032675,LRR,361,456; IPR001245,STTK,555,821; IPR000719,kinase,553,826; PF07714.17,kinase,555,821	GRU76	31	2	43425350	43433087	NAN	NAN	NAN	NAN	NAN	NAN	Tandem	NAN	NAN
AP85-441	Sspon.003A0031530	NAN	TM-LRR	RLK	Ortholog	Ortholog	GRU11281	2	3	76665885	76666958	NAN	NAN	NAN	NAN	NAN	NAN	Tandem	NAN	NAN
AP85-441	Sspon.006A0009670	NAN	TM-LRR	RLK	TM, LRR, kinase	TMHMM2,TM,610,632; IPR001611,LRR,295,317; IPR000719,kinase,676,890; IPR003591,LRR,172,197; IPR032675,LRR,190,312; IPR013210,LRR,24,65; PF08263.12,LRR,24,65; PF13855.6,LRR,80,135; PF00560.33,LRR,344,364; PF00069.25,kinase,676,890	GRU6	175	6	26946175	26949253	NAN	NAN	NAN	NAN	NAN	Sbicolor(7)	Tandem	NAN	NAN
AP85-441	Sspon.007C0023520	NAN	TM-LRR	RLK	TM, LRR, kinase, STTK	TMHMM2,TM,509,531; IPR032675,LRR,420,502; IPR003591,LRR,184,207; IPR000719,kinase,601,890; IPR001611,LRR,326,385; IPR013210,LRR,59,76; IPR001245,STTK,604,888; PF08263.12,LRR,59,76; PF13855.6,LRR,326,385; PF07714.17,kinase,604,888	GRU6	175	7	73595185	73597996	NAN	NAN	NAN	NAN	NAN	NAN	Undefined	NAN	NAN
AP85-441	Sspon.006A0017000	NAN	TM-LRR	RLK	TM, STTK, LRR, kinase	TMHMM2,TM,529,551; IPR001245,STTK,592,677; IPR003591,LRR,149,173; IPR001611,LRR,295,354; IPR000719,kinase,587,678; IPR032675,LRR,259,517; PF13855.6,LRR,295,354; PF07714.17,kinase,592,677	NAN	NAN	6	65758572	65760953	NAN	NAN	NAN	NAN	NAN	NAN	Undefined	NAN	NAN
AP85-441	Sspon.005A0019330	NAN	TM-LRR	RLK	TM, LRR, STTK, kinase	TMHMM2,TM,727,746; IPR001611,LRR,322,345; IPR032675,LRR,334,435; IPR001245,STTK,814,909; IPR003591,LRR,296,319; PF13855.6,LRR,297,357; PF13516.6,LRR,417,431; PF07714.17,kinase,814,909	GRU6	175	5	57124527	57128078	NAN	NAN	NAN	NAN	8	Sbicolor(6)	Undefined	NAN	NAN
AP85-441	Sspon.001A0002680	NAN	TM-LRR	RLK	TM, TM, LRR, kinase	TMHMM2,TM,12,34; TMHMM2,TM,648,670; IPR001611,LRR,535,594; IPR000719,kinase,717,1033; IPR032675,LRR,190,285; IPR013210,LRR,35,75; IPR003591,LRR,437,461; PF08263.12,LRR,35,75; PF13855.6,LRR,535,594; PF00069.25,kinase,719,1023	GRU6	175	1	6851899	6855605	NAN	NAN	NAN	NAN	NAN	NAN	Undefined	NAN	NAN
[truncated: 5,704 more rows]
